# Supplementary material for: Functional significance of U2AF1 S34F mutations in lung adenocarcinomas
Source: Nat Commun. 2019 Dec 13;10:5712. doi: 10.1038/s41467-019-13392-y (PMC6911043; doi:10.1038/s41467-019-13392-y)
Supplement: Supplementary file 5 — Supplementary Data 3 [file 41467_2019_13392_MOESM5_ESM.xlsx]

## Sheet: Sheet1
WT	Number of Peaks	Total Size (bp)	Log2 Enrichment		Mut	Number of Peaks	Total Size (bp)	Log2 Enrichment
3UTR	5049	22647640	2.441		3UTR	3482	22647640	2.468
Retroposon	0	4084940	-16.951		Retroposon	1	4084940	-6.827
RC?	0	59894	-16.951		RC?	3	59894	0.85
RNA	21	108233	2.241		RNA	22	108233	2.871
miRNA	100	84186	4.855		miRNA	84	84186	5.166			WT	Mut		Fraction	WT	Mut
ncRNA	4143	6186043	4.028		ncRNA	2697	6186043	3.972		3UTR	5049	3482		3UTR	0.0399247	0.0406515
TTS	3561	30393772	1.513		TTS	2408	30393772	1.512		5UTR	1042	553		5UTR	0.00823956	0.00645613
LINE	8320	634371134	-1.646		LINE	5750	634371134	-1.616		Exon	21174	10786		Exon	0.167432	0.125924
srpRNA	0	263408	-16.951		srpRNA	0	263408	-16.389		Intergenic	2358	1780		Intergenic	0.0186458	0.020781
SINE	2602	381155116	-2.588		SINE	2410	381155116	-2.136		Intron	85090	61279		Intron	0.672845	0.715416
RC	6	363059	-1.312		RC	6	363059	-0.75		ncRNA	4143	2697		ncRNA	0.0327606	0.0314868
tRNA	52	92204	3.78		tRNA	18	92204	2.813		Promoter	4046	2670		Promoter	0.0319935	0.0311716
DNA?	5	423881	-1.799		DNA?	4	423881	-1.558		TTS	3561	2408		TTS	0.0281584	0.0281128
pseudo	162	1933264	1.03		pseudo	62	1933264	0.207		sum	126463	85655
DNA	1996	99707527	-1.036		DNA	1528	99707527	-0.859
Exon	21174	35628701	3.856		Exon	10786	35628701	3.446			WT	MUT
Intron	70580	642162683	1.421		Intron	50554	642162683	1.502		5UTR	1042	553
Intergenic	1561	800804924	-4.396		Intergenic	1202	800804924	-4.21		3'SS Intron	37633	22682
Promoter	4046	33999528	1.536		Promoter	2670	33999528	1.499		3'SS Outside Intron	47457	38597
5UTR	1042	2684313	3.242		5UTR	553	2684313	2.89		3UTR	5049	3482
snoRNA	0	331	-16.951		snoRNA	0	331	-16.389		CDS	21174	10786
LTR?	31	1144020	-0.599		LTR?	13	1144020	-1.29		3'SS Intron	0.297581	0.264806
scRNA	8	122163	0.674		scRNA	3	122163	-0.178		3'SS Outside Intron	0.375264	0.45061
CpG-Island	140	9377366	-1.459		CpG-Island	91	9377366	-1.518
Low_complexity	188	5500509	-0.264		Low_complexity	98	5500509	-0.641
LTR	1201	262883012	-3.167		LTR	962	262883012	-2.925
Simple_repeat	567	34866959	-1.336		Simple_repeat	289	34866959	-1.745
snRNA	78	317156	2.583		snRNA	41	317156	2.218
Unknown	11	716859	-1.419		Unknown	10	716859	-0.994
SINE?	0	2674	-16.951		SINE?	0	2674	-16.389
Satellite	33	75401992	-6.551		Satellite	24	75401992	-6.448
rRNA	49	198279	2.59		rRNA	30	198279	2.445
