# Supplementary material for: Functional significance of U2AF1 S34F mutations in lung adenocarcinomas
Source: Nat Commun. 2019 Dec 13;10:5712. doi: 10.1038/s41467-019-13392-y (PMC6911043; doi:10.1038/s41467-019-13392-y)
Supplement: Supplementary file 6 — Supplementary Data 4 [file 41467_2019_13392_MOESM6_ESM.xlsx]

## Sheet: Sheet1
gene_id	geneName	gene_type	FPKM MUT_Dox-	FPKM WT1_Dox-	FPKM WT2_Dox-	FPKM MUT1_Dox+	FPKM MUT2_Dox+	FPKM WT1_Dox+	FPKM WT2_Dox+	FPKM Parental1 Dox+	FPKM Parental2 Dox+
ENSG00000000003.10	TSPAN6	protein_coding	31.48	27.47	35.81	28.54	18.79	28.38	26.13	30.66	37.12
ENSG00000000005.5	TNMD	protein_coding	0	0.22	0	0.72	0.41	0	0	0	0.07
ENSG00000000419.8	DPM1	protein_coding	35.8	33.61	34.34	28.58	25.69	29.43	28.13	25.4	30.52
ENSG00000000457.9	SCYL3	protein_coding	4.35	4.9	5.51	6.16	6.22	4.51	5.38	5.62	5.43
ENSG00000000460.12	C1orf112	protein_coding	14.76	15.24	15.21	19.23	19.37	17.93	18.25	14.26	13.5
ENSG00000000938.8	FGR	protein_coding	0.2	0.12	0.52	0.06	0.51	0.18	0.15	0.03	0.12
ENSG00000000971.11	CFH	protein_coding	29.19	20.54	29.88	52.05	40.51	41.31	36.54	45.61	51.17
ENSG00000001036.9	FUCA2	protein_coding	37.14	31.47	32.84	34.79	23.92	28.92	25.92	30.42	27.16
ENSG00000001084.6	GCLC	protein_coding	19.11	19.47	22.23	9.83	13.11	21.8	14.83	17.28	13.75
ENSG00000001167.10	NFYA	protein_coding	26.36	25.88	27.9	31.01	27.65	26.08	29.33	22.78	28.05
ENSG00000001460.13	STPG1	protein_coding	4.39	1.89	3.73	2.04	6.24	3.62	6.89	3.49	1.92
ENSG00000001461.12	NIPAL3	protein_coding	23.64	21.24	22.41	30.18	27.26	28.19	23.24	25.51	25.36
ENSG00000001497.12	LAS1L	protein_coding	35.85	42.5	33.47	23.87	31.34	30.45	32.13	32.34	29.79
ENSG00000001561.6	ENPP4	protein_coding	4.17	3.68	4.34	6.41	5.25	5.41	5.79	5.39	3.87
ENSG00000001617.7	SEMA3F	protein_coding	0.51	1.88	0.93	1.11	1.12	1.01	0.91	0.68	0.5
ENSG00000001626.10	CFTR	protein_coding	0.08	0.66	0.03	1.53	0.07	0.78	0.34	0.06	0.14
ENSG00000001629.5	ANKIB1	protein_coding	37.98	32.83	34.75	45.33	48.39	50.8	48.89	53.57	44.2
ENSG00000001630.11	CYP51A1	protein_coding	52.74	36.34	52.32	59.46	49.52	50.16	51.6	67.95	60.45
ENSG00000001631.10	KRIT1	protein_coding	18.67	29.44	17.19	26.95	25.85	22.28	25.87	25.38	21.28
ENSG00000002016.12	RAD52	protein_coding	8.89	10.85	9.84	6.99	14.92	7.77	10.11	9.74	7.09
ENSG00000002079.8	MYH16	pseudogene	3.59	1.46	2.05	8.78	3.43	3.18	1.4	3.58	1.19
ENSG00000002330.9	BAD	protein_coding	20.31	24.41	21.4	18.47	18.45	21.32	21.15	24.02	18.48
ENSG00000002549.8	LAP3	protein_coding	25.2	25.37	25.35	30.63	22.71	28.3	25.98	27.64	26.27
ENSG00000002586.13	CD99	protein_coding	102.53	81.32	95.37	117.69	102.94	98.62	103.82	94.33	104.95
ENSG00000002587.5	HS3ST1	protein_coding	1.78	1.79	2.14	1.15	1.42	1.38	1.56	1.42	1.86
ENSG00000002726.15	AOC1	protein_coding	5.95	4.95	6.11	7.35	6.71	7.2	5.94	8.18	8.98
ENSG00000002745.8	WNT16	protein_coding	0.04	0.09	0.42	0.46	0.64	0.13	0.36	0.15	0.55
ENSG00000002746.10	HECW1	protein_coding	1.55	1.51	0.77	1.72	2.08	0.7	2.5	0.99	1.4
ENSG00000002822.11	MAD1L1	protein_coding	17.11	20.59	31.93	18.26	23.37	20.37	18.77	17.61	10.66
ENSG00000002834.13	LASP1	protein_coding	182.15	161.58	195.51	199.22	185.67	185.61	178.39	188.12	178.52
ENSG00000002919.10	SNX11	protein_coding	2.91	3.74	2.81	2.36	4.71	2.27	3.95	2.74	3.29
ENSG00000002933.3	TMEM176A	protein_coding	0.54	0.43	1.72	0.13	2.48	1.15	2.23	1.3	0.94
ENSG00000003056.3	M6PR	protein_coding	62.11	60.45	75.07	56.72	52.92	53.41	62.78	52.44	64.65
ENSG00000003096.9	KLHL13	protein_coding	3.56	2.3	2.81	4.54	4.33	3.54	4.18	2.71	3.72
ENSG00000003137.4	CYP26B1	protein_coding	0.34	0.44	0.52	0.3	0.85	0.77	0.15	0.14	0.14
ENSG00000003147.13	ICA1	protein_coding	21.3	31.26	29.73	20.71	23.58	25.24	19.44	24.16	25.82
ENSG00000003249.9	DBNDD1	protein_coding	8.63	6.38	7.68	7.38	8.75	5.78	7.64	7.41	7.3
ENSG00000003393.10	ALS2	protein_coding	4.56	4.65	4.72	9.39	7.33	4.94	5.42	4.27	5.88
ENSG00000003400.10	CASP10	protein_coding	6.21	9.17	7.06	11.5	8.04	9.06	7.37	12.17	8.32
ENSG00000003402.15	CFLAR	protein_coding	75.55	91.2	96.82	116.21	103.6	117.98	102.45	101.07	99.54
ENSG00000003436.10	TFPI	protein_coding	132.95	108.97	116.53	149.17	117.48	145.39	119.28	158.04	139.11
ENSG00000003509.11	NDUFAF7	protein_coding	11.56	9.56	7.87	12.18	7.78	13.63	15.39	10.86	8.43
ENSG00000003756.12	RBM5	protein_coding	67.68	47.17	56.9	76.62	87.62	80.77	81.72	61.92	62.83
ENSG00000003987.9	MTMR7	protein_coding	1.08	1.65	1.12	1.56	2.5	1.95	0.78	0.64	0.51
ENSG00000003989.12	SLC7A2	protein_coding	0.79	1.13	0.54	0.37	0.64	0.21	0.21	0.23	0.05
ENSG00000004059.6	ARF5	protein_coding	40.4	31.72	44.39	47.26	48.93	48.07	51.14	55.48	49.9
ENSG00000004139.9	SARM1	protein_coding	1.47	2.06	2.7	1.16	1.59	2.75	1.8	1.21	2.62
ENSG00000004142.7	POLDIP2	protein_coding	34.81	37.8	29.95	26.3	28.78	30.01	29.88	34.13	31
ENSG00000004399.8	PLXND1	protein_coding	15.27	10.24	20.52	20.19	20.75	21.38	25.67	21.46	22.58
ENSG00000004455.12	AK2	protein_coding	112.39	121.27	106.71	81.17	89.28	90.49	86.89	94.47	95.46
ENSG00000004468.8	CD38	protein_coding	0.09	0.21	0.32	0.27	1.1	1.48	0.99	0.12	0.44
ENSG00000004478.5	FKBP4	protein_coding	94.37	103.83	83.78	71.3	81.89	65.47	70.61	58.99	65.06
ENSG00000004487.11	KDM1A	protein_coding	74.56	77.72	75.09	66.16	59.82	60.69	60.81	64.65	65.52
ENSG00000004534.10	RBM6	protein_coding	27.7	24.23	30.03	21.23	24.53	33.61	25.72	18.3	18.35
ENSG00000004660.10	CAMKK1	protein_coding	2.53	4.24	2.77	3.81	4.49	3.43	3.65	4.45	3.23
ENSG00000004700.11	RECQL	protein_coding	36.12	40.46	33.86	41.42	34.4	41.1	40.87	39.41	31.38
ENSG00000004766.11	CCDC132	protein_coding	13.14	17.59	17	17.32	19.51	18.43	18.24	16.37	19.35
ENSG00000004776.7	HSPB6	protein_coding	0.09	0	0.13	0	0.68	0.45	1.64	0.12	0.68
ENSG00000004777.14	ARHGAP33	protein_coding	1.9	1.46	1.32	1.41	2.83	2.78	2.62	1.41	1.86
ENSG00000004779.5	NDUFAB1	protein_coding	224.63	220.78	227.03	207.96	176.7	195.86	172.32	193.64	206.13
ENSG00000004799.7	PDK4	protein_coding	0.13	0.37	0.53	1.26	1.08	1.18	1.16	2.42	0.59
ENSG00000004809.9	SLC22A16	protein_coding	0.34	0.21	0.89	0.23	0.37	1.17	0.19	0.14	0
ENSG00000004838.9	ZMYND10	protein_coding	0.32	0.25	0.21	0.15	0.61	0.44	0.71	0.41	1.4
ENSG00000004846.12	ABCB5	protein_coding	0.06	0.06	0.13	0.06	0.85	0.1	0.12	0.15	0.35
ENSG00000004848.6	ARX	protein_coding	0.14	0.06	0.15	0	0	0.11	0	0.19	0.08
ENSG00000004864.9	SLC25A13	protein_coding	21.58	20.81	19.64	15.63	21.95	14.31	15.78	28.03	12.37
ENSG00000004866.14	ST7	protein_coding	10.76	11.93	10.4	12.45	13.2	12.44	9.87	13.3	12.46
ENSG00000004897.7	CDC27	protein_coding	91.45	95	83.83	72.74	74.23	69.83	83.05	73.34	50.65
ENSG00000004939.9	SLC4A1	protein_coding	0.11	0.1	0.08	0.35	1.27	0.18	1.57	0.02	0.24
ENSG00000004948.9	CALCR	protein_coding	0	0.05	0.1	0.03	0.16	0.16	0.2	0.1	0
ENSG00000004961.10	HCCS	protein_coding	25.44	23.12	23.75	15.78	14.02	16.81	19.74	16.94	15.51
ENSG00000004975.7	DVL2	protein_coding	17.62	17.67	15.17	13.29	19.34	16.76	17.5	17.4	19.52
ENSG00000005001.5	PRSS22	protein_coding	5.4	5.7	7.13	8.12	6.83	6.59	5.96	5.03	6.09
ENSG00000005007.8	UPF1	protein_coding	31.37	30.89	29.24	21.67	28.26	24.31	23.5	27.9	27.35
ENSG00000005020.8	SKAP2	protein_coding	37.46	29.62	42	66.37	29.2	61.93	44.76	40.55	32.68
ENSG00000005022.5	SLC25A5	protein_coding	449.18	459.8	472.17	427.33	356.07	377.3	377.86	376.8	400.65
ENSG00000005059.11	CCDC109B	protein_coding	15.43	16.03	15	21.86	13.95	15.4	17.75	19.72	19.65
ENSG00000005073.5	HOXA11	protein_coding	0.03	0	0.03	0.11	0.21	0.05	0.1	0.16	0.04
ENSG00000005075.11	POLR2J	protein_coding	81.08	79.3	74.44	69.96	61.77	74.81	81.87	91.18	93.55
ENSG00000005100.8	DHX33	protein_coding	10.46	10.67	10.21	6.77	7.81	9.18	7.87	7.8	8.46
ENSG00000005102.8	MEOX1	protein_coding	0.14	0.33	0.14	0.05	0.22	0.29	0.12	0.03	0.08
ENSG00000005108.11	THSD7A	protein_coding	0.51	1.42	1.44	2.58	1.75	1.93	1.66	0.65	0.63
ENSG00000005156.7	LIG3	protein_coding	15.04	19.86	16.04	18.28	25.06	15.51	19.11	15.93	13.58
ENSG00000005175.5	RPAP3	protein_coding	24.39	31.39	27.86	20.2	17.64	21.36	24.11	25.53	18.91
ENSG00000005187.7	ACSM3	protein_coding	8.1	8.5	12.5	10.12	6.8	10.23	16.51	12.03	17.96
ENSG00000005189.15	AC004381.6	protein_coding	7.29	6.46	5.61	10.53	8.61	9.48	8.07	6.8	7.46
ENSG00000005194.10	CIAPIN1	protein_coding	37.69	33.96	32.27	30.88	44.99	25.7	32.93	29.78	24.02
ENSG00000005206.12	SPPL2B	processed_transcript	12.09	12.05	13.83	11.01	24.44	12.5	12.66	8.99	12.93
ENSG00000005238.15	FAM214B	protein_coding	3.31	4.6	5.93	5.36	3.56	4.38	4.2	5.69	4.6
ENSG00000005243.5	COPZ2	protein_coding	1.44	2.6	2.96	0.6	1.29	3.23	1.15	1.39	0.56
ENSG00000005249.8	PRKAR2B	protein_coding	0.14	0.52	0.3	0.25	0.29	0.37	0.19	0.35	0.31
ENSG00000005302.13	MSL3	protein_coding	29.27	22.22	21.17	32.5	22.8	23.86	26.25	26.32	28.6
ENSG00000005339.8	CREBBP	protein_coding	47.2	59.12	57.06	66.67	62.66	64.19	62.87	46.99	52.06
ENSG00000005379.11	BZRAP1	protein_coding	0.08	1.87	0.95	1.12	0.81	1.58	0.37	0.55	0.09
ENSG00000005381.6	MPO	protein_coding	0.14	0.62	0.22	0.56	0.5	0.8	0.51	0.74	0
ENSG00000005421.4	PON1	protein_coding	0.26	0.3	0.2	2.52	0.46	0.61	0.49	0.28	0.64
ENSG00000005436.9	GCFC2	protein_coding	17.42	19.69	20.41	10.53	12.07	13.6	12.85	16.39	17.38
ENSG00000005448.12	WDR54	protein_coding	13.4	17.24	18.63	11.91	10.14	19.12	14.66	17.21	18.2
ENSG00000005469.7	CROT	protein_coding	7.84	12.22	6.49	8.59	9.14	14.43	9.31	12.48	10.18
ENSG00000005471.11	ABCB4	protein_coding	0.06	0.19	0.96	0.4	0.86	0.3	1.09	0.33	0.17
ENSG00000005483.15	KMT2E	protein_coding	19.76	18.84	23.24	34.48	31.26	32.71	31.69	30.6	27.63
ENSG00000005486.12	RHBDD2	protein_coding	6.16	4.81	4.76	5.03	5.37	4.27	5.5	4.91	5.66
ENSG00000005513.9	SOX8	protein_coding	0.12	0.1	0.05	0.13	0.28	0.19	0.1	0.09	0
ENSG00000005700.10	IBTK	protein_coding	26.13	25.97	24.9	31.97	26.7	26.26	28.13	30.41	27.77
ENSG00000005801.12	ZNF195	protein_coding	22.14	25.23	20.03	20.9	24.36	24.58	22.28	18.02	19.2
ENSG00000005810.13	MYCBP2	protein_coding	15.89	15.95	17.88	17.85	24.04	21.33	20.08	17.21	15.68
ENSG00000005812.6	FBXL3	protein_coding	19.62	20.7	19.59	18.68	17.71	16.35	21.85	23.89	19.62
ENSG00000005844.13	ITGAL	protein_coding	0.14	0.38	0.21	1.05	0.49	0.43	1.63	0.87	1.69
ENSG00000005882.7	PDK2	protein_coding	17.14	14.75	17.3	29.54	27.75	29.61	18.71	21.59	30.28
ENSG00000005884.13	ITGA3	protein_coding	107.92	100.9	127.84	80.03	92.82	97.17	89.76	79.08	97.92
ENSG00000005889.11	ZFX	protein_coding	14.16	16.18	16.66	15.53	14.76	13.53	16.7	15.82	15.58
ENSG00000005893.11	LAMP2	protein_coding	20.25	20.62	24.87	31.65	22.49	22.29	24.37	21.19	25.98
ENSG00000005955.8	GGNBP2	protein_coding	43.08	50.03	45.81	52.01	49.8	53.37	48.95	44.62	48.22
ENSG00000005961.13	ITGA2B	protein_coding	1.13	4.51	0.15	0.04	0.56	0.46	0.33	0.17	0.91
ENSG00000005981.8	ASB4	protein_coding	0.04	0.22	0.25	0.1	0.27	0.04	0.19	0.25	0.91
ENSG00000006007.7	GDE1	protein_coding	22.71	23.5	24.4	29.98	34.52	37.01	35.12	25.9	25.64
ENSG00000006015.13	C19orf60	protein_coding	19.91	21.04	20.94	25.13	15.6	17.42	21.04	22.19	21.96
ENSG00000006016.6	CRLF1	protein_coding	2.25	1.5	1.09	2.04	1.59	2.92	0.29	1.72	1.36
ENSG00000006025.7	OSBPL7	protein_coding	7.22	6.05	5.88	7.69	11.1	9.13	8.65	9.01	7.01
ENSG00000006042.7	TMEM98	protein_coding	11.79	8.41	14.21	17.93	16.18	9.57	11.57	8.17	10.61
ENSG00000006047.8	YBX2	protein_coding	0.05	0.06	0.2	0.45	0.41	0.05	0.35	0.46	0.14
ENSG00000006059.3	KRT33A	protein_coding	0	0	0	0.22	0.13	0.07	0.18	0	0
ENSG00000006062.9	MAP3K14	processed_transcript	1.44	1.87	1.8	1.44	2.53	2.38	2.37	1.29	1.59
ENSG00000006071.7	ABCC8	protein_coding	0	1.36	0.2	0.52	2.83	0.73	2.93	0.7	0
ENSG00000006074.4	CCL18	protein_coding	0	0.15	0	0	0.49	0.07	0	0.33	0
ENSG00000006075.11	CCL3	protein_coding	0.17	0	0.05	0.13	0.64	0.42	0.07	0.13	0.16
ENSG00000006114.11	SYNRG	protein_coding	21.41	22.74	23.4	29.62	26	29.98	27.5	28.66	27.01
ENSG00000006116.3	CACNG3	protein_coding	0.19	0.32	0.25	0.25	0.72	0.32	0.5	0.12	0.28
ENSG00000006118.10	TMEM132A	protein_coding	26.45	22.32	19.4	21.72	17.7	16.02	19.69	16.31	17.7
ENSG00000006125.12	AP2B1	protein_coding	122.76	120.42	109.54	140.37	137.27	130.91	145.34	127.6	118.49
ENSG00000006128.7	TAC1	protein_coding	0	0.28	0	0.38	0	0	0.19	0	0
ENSG00000006194.6	ZNF263	protein_coding	21.43	27.04	17.72	18.38	22.75	19.46	23.37	20.55	23.74
ENSG00000006210.6	CX3CL1	protein_coding	0.12	0.27	0.4	0.34	0.84	0.34	0.47	0.45	0.62
ENSG00000006282.15	SPATA20	protein_coding	18.54	19.27	19.58	21.41	23.82	26.05	21.21	23.13	25.51
ENSG00000006283.13	CACNA1G	protein_coding	0.03	0.25	0.05	0.24	0.46	0.19	0.5	0.2	0.21
ENSG00000006327.9	TNFRSF12A	protein_coding	49.63	54.9	55.97	26.65	34.96	30.9	27.15	32.58	35.7
ENSG00000006377.9	DLX6	protein_coding	0	0.05	0	0.26	0.35	0	0.81	0.06	0.05
ENSG00000006432.11	MAP3K9	protein_coding	7.39	7.69	8.97	6.47	7.96	9.59	8.93	7.48	6.9
ENSG00000006451.3	RALA	protein_coding	32.39	38.13	28.83	33.07	37.65	30.41	32.88	31.45	27.02
ENSG00000006453.9	BAIAP2L1	protein_coding	55.91	42.65	49.53	47.64	57.13	51.69	47.13	48.84	70.68
ENSG00000006459.6	KDM7A	protein_coding	1.85	2.39	1.89	3.78	2.66	3.82	2.53	2.92	1.6
ENSG00000006468.9	ETV1	protein_coding	2.83	1.52	2.19	0.7	1.7	2.97	2.49	0.89	2.63
ENSG00000006530.11	AGK	protein_coding	22.45	11.9	15.55	11.32	15.35	15.14	14.78	12.59	10.55
ENSG00000006534.11	ALDH3B1	protein_coding	11.64	13.48	14.89	21.64	22.48	18.05	20.11	21.52	19.28
ENSG00000006555.6	TTC22	protein_coding	3.59	4.57	3.95	4.51	5.63	5.15	4.41	3.55	4.44
ENSG00000006576.12	PHTF2	protein_coding	15.17	12.42	12.62	18.51	11.69	17.38	15.12	15.43	16.39
ENSG00000006606.4	CCL26	protein_coding	0	0	0	0	0	0	0	0	0
ENSG00000006607.9	FARP2	protein_coding	17.68	23.75	19.28	21.26	19.99	24.8	23.92	21.47	18.68
ENSG00000006611.11	USH1C	protein_coding	0	0	0	0	0	0	0.04	0	0
ENSG00000006625.13	GGCT	protein_coding	50.27	48.65	42.55	46.97	39.35	43.28	43.57	50.83	46.77
ENSG00000006634.3	DBF4	protein_coding	31.58	36.14	36.67	28.6	34.71	30.44	36.61	31.95	38.27
ENSG00000006638.7	TBXA2R	protein_coding	0.1	0.21	0.1	0.59	0.34	0.33	0.36	0.47	0.09
ENSG00000006652.9	IFRD1	protein_coding	9.96	10.1	10.41	14.91	13.56	13.57	9.91	10.19	17.52
ENSG00000006659.8	LGALS14	protein_coding	0	0	0	0	0	0.14	0	0	0.27
ENSG00000006695.6	COX10	protein_coding	13.7	14.96	13.51	16.2	10.66	11.75	11.75	11.55	15.64
ENSG00000006704.6	GTF2IRD1	protein_coding	27.45	20.84	26.8	30.87	28.41	28.62	29.02	27.46	24.32
ENSG00000006712.10	PAF1	protein_coding	48.82	49.1	46.97	39.48	41.54	43.61	42.5	48.1	46.74
ENSG00000006715.11	VPS41	protein_coding	59.77	49.31	61.01	79.65	70.81	69.68	70.29	56.75	53.29
ENSG00000006740.12	ARHGAP44	protein_coding	5.93	3.81	5.81	9.39	11.27	6.47	6.93	7.56	7.21
ENSG00000006744.14	ELAC2	protein_coding	49.21	52.84	41.31	26.39	32.7	34.28	32.89	32.04	34.18
ENSG00000006747.10	SCIN	protein_coding	4.03	5.25	5.24	6.59	4.57	4.74	4.48	4.91	3.7
ENSG00000006756.11	ARSD	protein_coding	9.05	6.52	9.93	14.63	10.15	8.79	11.22	12.51	12.91
ENSG00000006757.7	PNPLA4	protein_coding	7.2	7.48	9.1	8.53	7.38	5.11	5.65	7.5	7.75
ENSG00000006788.8	MYH13	protein_coding	0.03	0.01	0.06	0.02	0.07	0.01	0.07	0.03	0
ENSG00000006831.9	ADIPOR2	protein_coding	22.59	22.87	25.75	25.41	28.96	22.76	22.84	22.92	22.28
ENSG00000006837.7	CDKL3	protein_coding	1.28	0.23	1.27	2.53	3.42	0.95	1.77	1.38	1.04
ENSG00000007001.8	UPP2	protein_coding	0.06	0.2	0.09	0.17	0.83	0.07	0.28	0.48	0.03
ENSG00000007038.6	PRSS21	protein_coding	0.24	0	0.14	0	0	1.1	0.61	0	0.16
ENSG00000007047.10	MARK4	protein_coding	11.08	9.94	14.04	16.22	10.56	16.02	16.2	15.03	16.55
ENSG00000007062.7	PROM1	protein_coding	0.12	0.09	0.31	0.67	0.63	0.13	0.71	1.18	0.12
ENSG00000007080.6	CCDC124	protein_coding	60.9	58.68	57.36	53.58	44.94	47.72	48.6	74.31	58.35
ENSG00000007129.13	CEACAM21	protein_coding	0	1.06	0	0	0.52	0.1	1.24	0	0.19
ENSG00000007168.8	PAFAH1B1	protein_coding	58.62	52.14	45.87	72.81	63.38	58.38	76.29	64.96	58.09
ENSG00000007171.12	NOS2	protein_coding	0	0.06	0.03	0	0.07	0	0.05	0.04	0.06
ENSG00000007174.13	DNAH9	protein_coding	0.19	1.44	0.48	0.36	2.4	0.74	1.99	0.47	1.46
ENSG00000007202.10	KIAA0100	protein_coding	54.2	67.25	58.85	51.06	59.62	63.86	56.37	56.48	68.64
ENSG00000007216.10	SLC13A2	protein_coding	0	0.2	0.03	0	0.76	0.22	0.27	0.23	0.24
ENSG00000007237.14	GAS7	protein_coding	0.04	0.21	0.45	0.17	0.87	0.25	0.36	0.15	0.44
ENSG00000007255.6	TRAPPC6A	protein_coding	2.27	1.52	1.95	4.29	4.85	4.16	4.96	3.05	3.96
ENSG00000007264.9	MATK	protein_coding	0.12	0.55	0.11	0	1.03	0.15	0	0.22	0.78
ENSG00000007306.10	CEACAM7	protein_coding	0.09	0.77	0.18	0.05	0.39	0.03	0.77	0	0
ENSG00000007312.8	CD79B	protein_coding	0	0.57	0.3	1.32	1.37	0.93	1.05	0.56	0.23
ENSG00000007314.7	SCN4A	protein_coding	0.3	0.11	0.16	0.17	0.84	0.53	0.46	0.48	0.11
ENSG00000007341.14	ST7L	protein_coding	7.41	8.54	8.61	9.95	8.96	12.87	13.72	6.55	9.82
ENSG00000007350.12	TKTL1	protein_coding	0	0.48	0.17	0	1.6	0.1	0.48	0	0.09
ENSG00000007372.16	PAX6	protein_coding	0.42	0.62	1.13	0.85	3.38	2.04	2.02	1.64	0.58
ENSG00000007376.3	RPUSD1	protein_coding	11.78	15.88	12.92	9.66	13.29	9.6	10.81	11.56	10.17
ENSG00000007384.11	RHBDF1	protein_coding	6.26	7.36	9.28	10.39	9.92	10.4	11.02	6.17	10.34
ENSG00000007392.12	LUC7L	protein_coding	21.88	20.54	23.41	19.98	24.88	21.75	22.93	16.04	18.01
ENSG00000007402.7	CACNA2D2	protein_coding	0.07	0.14	0.33	0.05	0.37	0.51	0.37	0.14	0.29
ENSG00000007516.9	BAIAP3	protein_coding	0.85	1.53	1.55	2.13	2.65	2.49	4.02	4.8	3.39
ENSG00000007520.3	TSR3	protein_coding	41.36	42.78	41.9	32.44	40.42	39.63	35.32	49.04	42.78
ENSG00000007541.10	PIGQ	protein_coding	8.26	11.38	12.18	7.95	9.24	10.16	8.56	9.08	10.54
ENSG00000007545.11	CRAMP1L	protein_coding	6.79	6.78	7.64	6.49	8.51	7.13	8.13	7.2	6.56
ENSG00000007866.14	TEAD3	protein_coding	3.36	4.58	7.47	5.2	4.75	8.03	6.15	6.76	7.46
ENSG00000007908.11	SELE	protein_coding	0	0.62	0.4	1.18	0.61	0.22	0.12	0.11	0.68
ENSG00000007923.11	DNAJC11	protein_coding	41.51	48.72	35.71	43.57	31.79	40.7	36.82	38.05	36.91
ENSG00000007933.8	FMO3	protein_coding	0.05	0.51	0.54	0.37	1.91	0.37	0.31	0.22	0.48
ENSG00000007944.10	MYLIP	protein_coding	3.1	3.86	4.23	3.51	2.46	3.31	2.38	2.63	3.76
ENSG00000007952.13	NOX1	protein_coding	0	0	0	0	0.06	0.03	0	0	0
ENSG00000007968.6	E2F2	protein_coding	4.52	2.29	2.68	1.69	2.01	2	5.06	2.34	2.34
ENSG00000008018.8	PSMB1	protein_coding	173.68	172.07	154.86	186.11	136.32	149.53	159.43	177.48	154.42
ENSG00000008056.8	SYN1	protein_coding	0.03	0.11	0.07	0	0	0.08	0	0.08	0.1
ENSG00000008083.9	JARID2	protein_coding	4.22	4.42	5.03	5.95	5.98	4.84	4.99	3.89	4.24
ENSG00000008086.6	CDKL5	protein_coding	1.4	0.81	2.18	2.95	1.69	1.12	1.56	1.59	1.06
ENSG00000008118.5	CAMK1G	protein_coding	0.43	0.41	0.24	0.96	0.62	0.34	0.39	0.3	0.07
ENSG00000008128.18	CDK11A	protein_coding	32.89	35.61	34.94	30.15	38.21	36.33	40.14	32.17	37.57
ENSG00000008130.11	NADK	protein_coding	29.81	33.18	28.98	25.38	30.83	27.82	26.63	31.52	31.71
ENSG00000008196.8	TFAP2B	protein_coding	0.05	0.12	0.24	0.13	0.1	0.18	0.39	0.14	0.13
ENSG00000008197.4	TFAP2D	protein_coding	0	0.28	0	0	0.46	0.05	0.19	0.11	0.1
ENSG00000008226.15	DLEC1	protein_coding	0.32	0.64	0.86	0.91	1.81	0.37	0.57	0.46	0.67
ENSG00000008256.11	CYTH3	protein_coding	20.59	23.15	34.43	25.98	21.62	20.77	19.27	13.42	22.74
ENSG00000008277.10	ADAM22	protein_coding	0.59	0.94	1.04	1.59	1.65	1.52	1.43	0.82	1.38
ENSG00000008282.3	SYPL1	protein_coding	30.18	25.47	26.92	30.23	25.54	26.85	28.15	28.21	30.05
ENSG00000008283.11	CYB561	protein_coding	25.58	25.07	26.23	26.52	26.36	22.31	24.28	26.66	26.3
ENSG00000008294.16	SPAG9	protein_coding	58.64	51.46	56	65.66	52.85	57.04	54.32	48.62	41.06
ENSG00000008300.10	CELSR3	protein_coding	3.24	3.27	3.24	3.46	5.04	4.61	4.2	3.35	4.04
ENSG00000008311.10	AASS	protein_coding	3.01	3.24	4.13	2.99	4.09	3.64	4.17	3.68	3.98
ENSG00000008323.11	PLEKHG6	protein_coding	2.49	2.76	6	2.36	4.24	4.7	5.43	4.66	2.5
ENSG00000008324.6	SS18L2	protein_coding	6.31	6.59	5.78	4.32	2.72	7.24	5.54	8.59	5.74
ENSG00000008382.11	MPND	protein_coding	4.9	5.2	3.17	12.18	2.01	6.61	5.04	8.7	6.55
ENSG00000008394.8	MGST1	protein_coding	589.69	721.51	636.24	779.79	709.89	650.56	655.7	879.24	829.61
ENSG00000008405.7	CRY1	protein_coding	10.79	9.5	10.22	12.01	11.12	8.56	10.3	8	5.05
ENSG00000008438.4	PGLYRP1	protein_coding	0	0	0	0	0.54	0	0	0	0
ENSG00000008441.12	NFIX	protein_coding	2.11	1.28	2.65	0.88	1.1	1.56	4.14	0.87	1.38
ENSG00000008513.10	ST3GAL1	protein_coding	10.43	7.5	6.68	8.49	16.04	12.61	10.07	11.5	10.33
ENSG00000008516.12	MMP25	protein_coding	0.03	0	0	1.26	0.71	0.61	0.03	0.57	0.94
ENSG00000008517.12	IL32	protein_coding	106.77	45.33	49.45	107.82	106.34	44.29	48.64	28.65	35.3
ENSG00000008710.13	PKD1	protein_coding	13.66	13.2	16.19	17.82	26.16	19.52	16.27	13.65	17.25
ENSG00000008735.10	MAPK8IP2	protein_coding	0.17	0.14	0.31	0.32	0.51	0.21	0.43	0.39	0.34
ENSG00000008838.13	MED24	protein_coding	29.31	42.2	28.22	23.42	33.94	33.26	36.16	24.09	26.94
ENSG00000008853.12	RHOBTB2	protein_coding	4.79	7.27	6	4.25	7.52	2.91	4.79	4.15	4.75
ENSG00000008869.7	HEATR5B	protein_coding	5.3	5.03	5.73	9.26	8	7.4	10.49	5.86	5.44
ENSG00000008952.12	SEC62	protein_coding	160.17	178.75	161.05	157.14	143.56	161.24	158.63	180.81	200
ENSG00000008988.5	RPS20	protein_coding	1185.21	1076.42	1146.55	1170.73	909.31	1039.46	1031.47	1273.89	1271.78
ENSG00000009307.11	CSDE1	protein_coding	408.03	420.12	378.76	392.46	318.31	411.78	414.46	456.52	357.31
ENSG00000009335.13	UBE3C	protein_coding	71.91	61.08	51.15	49.28	58.31	59.35	65.55	60.83	45.44
ENSG00000009413.11	REV3L	protein_coding	15.82	9.12	11.37	21.11	32.1	17.7	19.88	20.31	17.7
ENSG00000009694.9	TENM1	protein_coding	0.64	0.72	0.11	0.04	0.45	0.22	0.81	0.07	0.07
ENSG00000009709.7	PAX7	protein_coding	0.08	0.09	0.19	0.22	0.33	0.13	0.38	0.05	0.19
ENSG00000009724.12	MASP2	protein_coding	0.83	0.98	0.7	1.49	2.76	2.35	1.09	0.81	1.03
ENSG00000009765.10	IYD	protein_coding	0.07	0.8	0.37	0.25	0.83	0.23	0.39	0.33	0.11
ENSG00000009780.11	FAM76A	protein_coding	7.12	6.28	6.57	11.25	8.54	7.79	9.76	7.92	5.59
ENSG00000009790.10	TRAF3IP3	protein_coding	3.61	5.1	3.54	0.93	8.74	2.98	3.87	5.19	2.31
ENSG00000009830.7	POMT2	protein_coding	7.92	11.48	11.51	9.39	11.8	10.72	13.91	11.1	4.85
ENSG00000009844.11	VTA1	protein_coding	35.68	34.52	33.06	38.05	29.71	33.25	32.81	37.13	36.48
ENSG00000009950.11	MLXIPL	protein_coding	0.14	0.2	0.04	0.28	0.69	0.33	0.09	0.16	0.37
ENSG00000009954.6	BAZ1B	protein_coding	55.69	55.62	50.23	52.91	58.98	56.44	59.88	59.33	55.73
ENSG00000010017.9	RANBP9	protein_coding	26.42	24.91	27.92	24.17	16.94	22.64	23.13	24.82	27.1
ENSG00000010030.9	ETV7	protein_coding	2.9	3.86	3.12	3.04	3.75	3.71	2.98	2.92	2.13
ENSG00000010072.11	SPRTN	protein_coding	12.36	17.38	16.08	18.24	13.68	11.13	11.07	13.99	10.12
ENSG00000010165.15	METTL13	protein_coding	24.73	22.93	22.72	20.94	15.89	18.56	20.55	19.83	17.33
ENSG00000010219.9	DYRK4	protein_coding	22.92	38.46	20.36	22.61	33.45	17.68	28.67	17.3	30.26
ENSG00000010244.12	ZNF207	protein_coding	151.7	152.83	145.88	149.54	159.82	150.93	146.75	143	143.23
ENSG00000010256.6	UQCRC1	protein_coding	99.02	89.33	108.02	93.21	116.78	97.2	91.27	103.52	83.89
ENSG00000010270.9	STARD3NL	protein_coding	18.74	19.09	24.92	21.32	16.12	16.53	21.65	15.94	15.84
ENSG00000010278.7	CD9	protein_coding	254.35	206.33	358.62	382.4	242.32	322.05	288.46	310.33	463.72
ENSG00000010282.10	HHATL	protein_coding	0.14	0.35	0	0	0.28	0.92	0.4	0	0.16
ENSG00000010292.8	NCAPD2	protein_coding	125.23	127.97	126.58	84.71	108.1	113.37	110.98	110.91	110.25
ENSG00000010295.15	IFFO1	protein_coding	0.67	1.16	0.47	0.55	1.19	0.57	0.81	0.51	0.41
ENSG00000010310.4	GIPR	protein_coding	0.4	0.95	1.06	1.77	1.51	1.5	0.72	0.69	0.67
ENSG00000010318.15	PHF7	protein_coding	1.82	1.7	2.33	2.7	3.64	2.53	2.77	1.55	2.25
ENSG00000010319.2	SEMA3G	protein_coding	0.04	0.09	0.17	0.28	0.47	0.15	0.29	0.09	0.02
ENSG00000010322.11	NISCH	protein_coding	6.21	7.47	8.79	8.52	9.15	11.47	9.92	7.25	8.43
ENSG00000010327.6	STAB1	protein_coding	0	0.3	0.03	0.16	2.33	0.43	0.16	0.44	0
ENSG00000010361.9	FUZ	protein_coding	4.72	3.29	3.81	2.98	3.61	3.85	3.26	4.26	3.92
ENSG00000010379.11	SLC6A13	protein_coding	0.04	0.14	0	0.38	0.9	0.29	0.56	0	0.31
ENSG00000010404.13	IDS	protein_coding	131.43	121.77	139.19	147.07	139.66	133.69	138.89	108.22	147.28
ENSG00000010438.12	PRSS3	protein_coding	0.58	0	0	0.21	0.34	0.58	0	0.4	0.18
ENSG00000010539.7	ZNF200	protein_coding	5.71	6.14	5.22	8.21	6.58	6.46	7.34	4.11	7.11
ENSG00000010610.5	CD4	protein_coding	0.58	0.78	0.28	0.7	1.64	0.36	1.4	1.05	0.81
ENSG00000010626.10	LRRC23	protein_coding	1.37	2.6	3.45	3.55	3.11	3.29	2.38	3.21	2.79
ENSG00000010671.11	BTK	protein_coding	0.2	0	0	0	1.28	0.22	0	0.04	0.15
ENSG00000010704.14	HFE	protein_coding	8.59	7.88	10.74	15.39	13.87	12.3	12.22	17.14	15.44
ENSG00000010803.12	SCMH1	protein_coding	12.34	8.67	9.35	10.7	9.02	11.07	6.56	6.65	10.11
ENSG00000010810.13	FYN	protein_coding	2.05	1.78	0.96	0.8	6.92	1.76	3.01	0.89	3.99
ENSG00000010818.4	HIVEP2	protein_coding	14.97	16.49	16.99	22.08	19.29	17.75	18.5	14.8	15.74
ENSG00000010932.11	FMO1	protein_coding	0	0.26	0	0.64	0.97	0.06	0.2	0.06	0
ENSG00000011007.8	TCEB3	protein_coding	61.69	55.79	58.15	46.71	41.7	47.33	46.7	47.22	48.76
ENSG00000011009.6	LYPLA2	protein_coding	19.04	17.06	19.17	15.29	13.08	19.22	11.07	15.4	19.42
ENSG00000011021.17	CLCN6	protein_coding	3.81	2.39	3.68	4.26	4.35	3.3	5.27	3.77	4.51
ENSG00000011028.9	MRC2	protein_coding	3.7	4.59	2.6	5.28	3.07	5.1	3.7	2.74	5.18
ENSG00000011052.17	NME2	protein_coding	4.58	5.65	5.67	3.3	5.15	4.46	3.08	2.69	4.52
ENSG00000011083.4	SLC6A7	protein_coding	0.02	0.3	0.04	0.13	1.21	0.15	0.15	0.12	0.02
ENSG00000011105.7	TSPAN9	protein_coding	1.11	0.93	1.4	1.57	2.01	1.09	1.71	0.78	1.99
ENSG00000011114.10	BTBD7	protein_coding	25.21	22.28	21.23	26.48	28.47	22.54	22.94	21.05	21.2
ENSG00000011132.7	APBA3	protein_coding	8.12	6.82	6.19	7.55	13.04	8.31	6.9	5.06	5.97
ENSG00000011143.12	MKS1	protein_coding	11.34	9.59	7.51	10.24	13.49	11.17	7.29	11.56	8.58
ENSG00000011198.3	ABHD5	protein_coding	11.79	9	8.24	12.23	7.85	8.05	8.91	11.77	11.38
ENSG00000011201.6	KAL1	protein_coding	0.71	0.81	1.28	0.62	1.36	1.1	0.84	0.64	0.46
ENSG00000011243.13	AKAP8L	protein_coding	29.67	30.17	25.37	22.61	28.04	24.06	24.78	28.2	20.92
ENSG00000011258.11	MBTD1	protein_coding	6.16	5.6	5.68	8.27	8.46	8.42	6.63	7.76	7.22
ENSG00000011260.9	UTP18	protein_coding	34.03	40.71	32.59	27.21	23.66	25.69	26.7	25.28	31.54
ENSG00000011275.14	RNF216	protein_coding	15.89	14.73	15.69	17.82	19.92	16.74	16.31	12.74	13.75
ENSG00000011295.11	TTC19	protein_coding	41.05	40.03	45.02	36.9	43.98	40.78	46.28	42.67	43.47
ENSG00000011304.12	PTBP1	protein_coding	301.88	337.11	299.38	225.52	271.31	248.29	271.18	231.49	261.98
ENSG00000011332.15	DPF1	protein_coding	1.29	1.33	1.07	1.55	1.77	0.86	2.82	0.7	0.54
ENSG00000011347.5	SYT7	protein_coding	0.96	2.23	1.18	1.04	0.92	1.49	0.6	0.99	1.13
ENSG00000011376.5	LARS2	protein_coding	8.66	9.64	7.37	6.38	12.87	6.64	6.52	5.48	5.8
ENSG00000011405.9	PIK3C2A	protein_coding	25.47	18.53	26.19	23.54	25.98	24.67	22.72	23.06	16.92
ENSG00000011422.7	PLAUR	protein_coding	51.16	44.85	40.82	36.23	48.55	30.15	35.73	26.77	31.82
ENSG00000011426.6	ANLN	protein_coding	290.6	309.12	275.79	225.16	243.96	268.87	283.05	181.27	175.32
ENSG00000011451.13	WIZ	protein_coding	12.34	13.55	10.25	9.71	11.39	10.53	9.83	11.47	13.68
ENSG00000011454.12	RABGAP1	protein_coding	15.53	16.95	16.24	21.56	17.44	18.82	20.76	17.17	17.92
ENSG00000011465.12	DCN	protein_coding	0.11	2.01	0.14	1.24	2.63	0.68	2.35	1.21	0.58
ENSG00000011478.7	QPCTL	protein_coding	4.03	2.89	3.32	3.96	5.26	3.35	3.99	4.12	4.19
ENSG00000011485.10	PPP5C	protein_coding	51.42	51.17	44.79	40.69	43.34	43.38	45.29	45.14	47.89
ENSG00000011523.9	CEP68	protein_coding	3.46	4.42	3.97	5.51	5.96	7.31	6.14	5.66	5.94
ENSG00000011566.10	MAP4K3	protein_coding	12.74	13.13	11.65	15.48	13.33	15.66	16.78	15.78	17.84
ENSG00000011590.9	ZBTB32	protein_coding	0.91	0.68	0.77	1.21	3.86	1.74	3.2	3.14	0.59
ENSG00000011600.7	TYROBP	protein_coding	0	0	0	0.31	0	0	0	0	0
ENSG00000011638.6	TMEM159	protein_coding	11.32	11.42	14.53	12.18	9.14	17.35	14.38	19.83	20.08
ENSG00000011677.8	GABRA3	protein_coding	0.03	0.9	0.72	0.2	0.89	0.17	0.27	0.24	0.21
ENSG00000012048.15	BRCA1	protein_coding	46.18	38.01	44.09	47.83	48.47	49.9	46.77	43.79	47.76
ENSG00000012061.11	ERCC1	protein_coding	16.46	17.69	24.4	18.3	17	21.09	15.72	19.9	20.36
ENSG00000012124.10	CD22	protein_coding	0.53	0.6	0.92	0.23	1.25	0.26	1.84	1.33	1.76
ENSG00000012171.13	SEMA3B	processed_transcript	5.8	3.82	6.65	6.56	7.88	5.76	5.31	5.61	7.19
ENSG00000012174.7	MBTPS2	protein_coding	6.65	5.65	6.25	7.72	6.46	5.99	5.78	5.63	7.46
ENSG00000012211.8	PRICKLE3	protein_coding	12.85	11.21	12.64	8.82	9.88	10.73	8.83	9.23	9.63
ENSG00000012223.8	LTF	protein_coding	0.02	0.06	0	0	0	0.08	0.94	0.26	0
ENSG00000012232.4	EXTL3	protein_coding	20.2	15.16	17.51	22.36	19.04	16.85	14.12	15.63	15.69
ENSG00000012504.9	NR1H4	protein_coding	0.01	0	0	0	0	0	0.04	0.16	0.56
ENSG00000012660.9	ELOVL5	protein_coding	48.86	39.99	49.53	61.27	55.55	55.85	52.99	51.5	53.02
ENSG00000012779.6	ALOX5	protein_coding	13.75	18.73	18.4	25.82	20.24	26.22	17.8	25.51	22.51
ENSG00000012817.11	KDM5D	protein_coding	13.63	8.81	13.48	17.07	20.01	16.86	10.5	7.95	10.24
ENSG00000012822.11	CALCOCO1	protein_coding	12.35	9.72	13.53	25.64	25.28	24.8	17.41	28.79	27.3
ENSG00000012963.9	UBR7	protein_coding	40.89	44.78	32.38	39.3	25.28	40.5	36.89	35.31	41.49
ENSG00000012983.7	MAP4K5	protein_coding	31.08	31.05	34.38	39.61	31.41	33.13	35.6	39.99	34.07
ENSG00000013016.10	EHD3	protein_coding	0.96	1.22	1.11	1.05	1.39	0.77	1.44	1.5	1.18
ENSG00000013275.3	PSMC4	protein_coding	79.58	85.53	77.28	68.05	64.45	67.04	73.23	80.55	60.47
ENSG00000013288.4	MAN2B2	protein_coding	6.08	6.64	6.13	9.28	8.27	9.34	7.79	7.61	7.51
ENSG00000013293.5	SLC7A14	protein_coding	0.11	0.21	0.2	0.25	0.75	0.11	0.46	0.16	0.22
ENSG00000013297.6	CLDN11	protein_coding	0.26	1.6	1.87	1.82	3.46	2.54	2.34	1.16	1.08
ENSG00000013306.11	SLC25A39	protein_coding	61.95	66.41	59.86	55.59	66.52	53.84	53.56	54.91	54.2
ENSG00000013364.14	MVP	protein_coding	80.45	64.64	70.46	84.91	84.26	83.82	76.93	100.71	84.52
ENSG00000013374.11	NUB1	protein_coding	59.74	55.12	55.76	61.2	41.6	58.74	60.83	62.39	61.29
ENSG00000013375.11	PGM3	protein_coding	11.33	11.92	9.84	7.87	16.76	10.93	9.42	9.74	9.37
ENSG00000013392.6	RWDD2A	protein_coding	1.58	0.96	1.71	1.69	2.95	1.95	2.07	2.08	2.35
ENSG00000013441.11	CLK1	protein_coding	17.08	32.42	19.12	26.89	31.18	36.29	33.2	35.72	19.78
ENSG00000013503.5	POLR3B	protein_coding	13.9	10.22	9.42	7.74	9.92	8.71	10.06	7.26	8.69
ENSG00000013523.5	ANGEL1	protein_coding	6.39	6.24	6.7	5.99	9.46	5.89	5.92	5.72	5.19
ENSG00000013561.13	RNF14	protein_coding	45.96	40.78	29.35	38.27	35.42	36.12	38.01	36.99	35.38
ENSG00000013563.9	DNASE1L1	protein_coding	10.79	10	11.23	16.19	12.43	10.85	12.46	12.21	15.41
ENSG00000013573.12	DDX11	protein_coding	36.95	30.24	35.52	25.12	40.8	35.77	32.34	29.33	28.19
ENSG00000013583.4	HEBP1	protein_coding	27.44	28.12	35.27	25.64	29.34	28.58	29.75	29.08	36.11
ENSG00000013588.5	GPRC5A	protein_coding	65.25	53.78	73.89	90.98	85.63	77.71	68.31	87.56	82.14
ENSG00000013619.9	MAMLD1	protein_coding	1.08	1.82	1.55	0.9	1.55	1.36	1.68	0.69	0.46
ENSG00000013725.10	CD6	protein_coding	0.1	0.14	0.57	0	1.18	1.03	1.17	0.15	0.46
ENSG00000013810.14	TACC3	protein_coding	121.35	130.33	112.98	101.03	98.63	103.46	96.82	85.44	88.67
ENSG00000014123.9	UFL1	protein_coding	24.05	24.86	25.92	30.02	24.62	26.81	23.61	27.62	25.47
ENSG00000014138.4	POLA2	protein_coding	28.13	25.54	31.12	17.29	26.86	29.17	20.69	27.31	20.63
ENSG00000014164.6	ZC3H3	protein_coding	5.91	5.95	6.58	6.15	5.59	4.59	5.52	5.39	5.78
ENSG00000014216.11	CAPN1	protein_coding	89.15	78.47	101.75	88.69	86.63	100.48	89.32	104.62	98.96
ENSG00000014257.11	ACPP	protein_coding	2.68	2.34	2.17	1.96	4.4	2.6	3.75	4.81	4.97
ENSG00000014641.13	MDH1	protein_coding	79.19	84.18	86.33	79.32	66.25	77.63	81.81	93.81	79.64
ENSG00000014824.9	SLC30A9	protein_coding	51.57	35.27	40.12	53.8	37.01	45.53	40.48	36.79	39.84
ENSG00000014914.15	MTMR11	protein_coding	5.55	3.2	5.12	7.39	8.19	4.05	5.5	5.51	7.98
ENSG00000014919.8	COX15	protein_coding	23.17	27.31	26.5	28.54	29.74	24.88	27.1	30.56	29.22
ENSG00000015133.14	CCDC88C	protein_coding	11.32	13.1	10.49	9.74	14.52	13.6	13.51	6.7	11.74
ENSG00000015153.10	YAF2	protein_coding	9.06	7.04	7.34	7.22	10.94	8.29	8.05	9.06	12.1
ENSG00000015171.14	ZMYND11	protein_coding	36.98	35.42	32.89	34.59	33.31	38.23	32.9	43.01	40.43
ENSG00000015285.6	WAS	protein_coding	0	0.17	0.12	0.07	0	0.22	0.37	0.05	0.05
ENSG00000015413.5	DPEP1	protein_coding	0	0	0	0	0.52	0.05	0.18	0.11	0.05
ENSG00000015475.14	BID	protein_coding	57.29	58.54	71.63	65.09	55.56	60.19	59.29	60.31	66.1
ENSG00000015479.13	MATR3	protein_coding	232.85	231.49	246.72	224.34	199.75	205.25	234.63	246.12	221.81
ENSG00000015520.10	NPC1L1	protein_coding	0.05	0.14	0.08	0.32	0.28	0.17	0.27	0.03	0.06
ENSG00000015532.5	XYLT2	protein_coding	9.55	8.38	9.14	10.5	12.99	9.73	9.54	8.38	9.98
ENSG00000015568.8	RGPD5	protein_coding	8.11	11.76	7.44	5.76	7.74	16.53	6.28	14.08	14.13
ENSG00000015592.12	STMN4	protein_coding	0.02	0.36	0.25	0.29	0.59	0	0.14	0.4	0.64
ENSG00000015676.13	NUDCD3	protein_coding	20.19	27.29	28.35	29.28	30.6	23.12	28.39	29.3	28.73
ENSG00000016082.10	ISL1	protein_coding	2.32	2.79	2.19	2.96	2.16	2.74	2.84	3.12	2.5
ENSG00000016391.6	CHDH	protein_coding	2.88	3.25	3.07	2.47	2.79	2.44	2.52	2.54	2.47
ENSG00000016402.8	IL20RA	protein_coding	0.07	0.13	0.12	0.07	0.59	0.34	0.26	0.32	0.35
ENSG00000016490.11	CLCA1	protein_coding	0	0.11	0.05	0	0.27	0.03	0.03	0	0
ENSG00000016602.8	CLCA4	protein_coding	0.11	0	0.02	0	0.09	0.05	0.28	0.18	0.16
ENSG00000016864.12	GLT8D1	protein_coding	11.78	11.75	13.73	15.04	10	12.45	9.35	12.75	16.07
ENSG00000017260.15	ATP2C1	protein_coding	57.96	59.25	58.23	82.42	64.01	72.37	70.57	60.81	64.38
ENSG00000017373.11	SRCIN1	protein_coding	0.83	0.93	0.62	0.23	1.71	1.03	1.52	0.83	0.89
ENSG00000017427.11	IGF1	protein_coding	0.05	0.19	0.11	0.12	0.69	0.21	1.91	0.2	0.05
ENSG00000017483.10	SLC38A5	protein_coding	0.15	0.91	0.4	0.22	2.45	0.51	0.12	0.68	0
ENSG00000017621.11	MAGIX	protein_coding	0.76	1.12	1.84	0.8	0.85	1.07	0.85	1.85	1.7
ENSG00000017797.7	RALBP1	protein_coding	37.34	34.89	30.28	38.69	39.4	37.14	37.65	38.1	36.04
ENSG00000018189.8	RUFY3	protein_coding	13.23	10	12.42	18.64	19.55	19.77	17.14	13.93	14.7
ENSG00000018236.10	CNTN1	protein_coding	0.07	0.12	0.07	0.04	0.31	0.07	0.43	0.03	0.15
ENSG00000018280.12	SLC11A1	protein_coding	0.11	0.15	0.26	0.21	0.8	0.47	0.86	0.75	0.19
ENSG00000018408.10	WWTR1	protein_coding	37.47	32.94	37.02	33.91	32.17	36.21	39.72	42.65	46.24
ENSG00000018510.8	AGPS	protein_coding	23.1	25.05	21.99	18.79	20.02	21.42	18.97	18.71	22.25
ENSG00000018607.5	ZNF806	pseudogene	0.13	0.16	0.38	0.15	0.35	0.05	0.31	0.32	0
ENSG00000018610.9	CXorf56	protein_coding	24.53	28.61	27.96	24.95	21.75	32.01	24.32	22.03	19.63
ENSG00000018625.10	ATP1A2	protein_coding	0.33	0.19	0.36	0.58	0.82	0.33	0.37	0.54	0.14
ENSG00000018699.7	TTC27	protein_coding	15.45	25.72	12.35	15.69	9.58	10.11	18.61	14.53	13.06
ENSG00000018869.12	ZNF582	protein_coding	0.05	0.03	0.18	0	0.05	0.12	0.22	0.29	0.2
ENSG00000019102.7	VSIG2	protein_coding	0.64	0.51	0.27	0.36	0.99	0.55	0.4	0.53	0.61
ENSG00000019144.12	PHLDB1	protein_coding	13.93	14.74	18.07	23.64	29.04	20.25	23.51	20.9	18.29
ENSG00000019169.9	MARCO	protein_coding	0	0	0.42	0	0.84	0.22	0.83	0.48	0.65
ENSG00000019186.5	CYP24A1	protein_coding	0.95	1.9	2.82	1.1	1.26	3.92	2.82	1.83	1.23
ENSG00000019485.8	PRDM11	protein_coding	2.15	1.94	2.06	2.58	3.24	1.81	2.73	2.09	1.91
ENSG00000019505.3	SYT13	protein_coding	0.05	0.03	0.04	0.17	0.47	0.14	0.25	0.07	0.1
ENSG00000019549.4	SNAI2	protein_coding	0.61	0.8	0.8	0.76	1.39	0.82	1.06	0.76	0.32
ENSG00000019582.10	CD74	protein_coding	188.15	203.85	238.9	195.71	182.15	290.59	312.92	232	256.36
ENSG00000019991.11	HGF	protein_coding	0.16	0.22	0.17	0.26	1.14	0.75	0.47	0.24	0.21
ENSG00000019995.6	ZRANB1	protein_coding	7.66	6.33	7.68	8.63	9.99	7.1	9.74	7.47	7.8
ENSG00000020129.11	NCDN	protein_coding	8.65	7.07	7.1	6.62	5.4	5.71	5.61	5.28	6.73
ENSG00000020181.13	GPR124	protein_coding	0.07	0.15	0.12	0.02	0.47	0.07	0.28	0.12	0.31
ENSG00000020219.8	CCT8L1P	pseudogene	0	0	0.19	0.25	0.39	0.16	0.07	0	0.05
ENSG00000020256.15	ZFP64	protein_coding	6.33	5.31	6.72	6.69	7.54	7.8	5.81	4.85	7.81
ENSG00000020426.6	MNAT1	protein_coding	64.53	73.83	66.4	79.48	48.49	62.92	55.93	63.76	56.49
ENSG00000020577.9	SAMD4A	protein_coding	14.71	12.03	11.57	14.05	20.18	13.51	14	11.26	11.09
ENSG00000020633.14	RUNX3	protein_coding	0.08	0.09	0.05	0.06	0.37	0.17	0.24	0.14	0.08
ENSG00000020922.8	MRE11A	protein_coding	42.76	41.9	42.03	51.43	47.59	49.88	43.46	44.5	51.73
ENSG00000021300.9	PLEKHB1	protein_coding	5.03	2.92	7.62	6.9	9.65	5.34	7.7	5.47	5.08
ENSG00000021355.8	SERPINB1	protein_coding	136.73	107.24	118.31	81.64	79.5	95.7	92.21	103.35	110.63
ENSG00000021461.12	CYP3A43	protein_coding	0.15	0.05	0	0	0	0	0.41	0.15	0
ENSG00000021488.8	SLC7A9	protein_coding	0.34	0.12	0.04	0.07	0.17	0.09	0	0.17	0.52
ENSG00000021574.7	SPAST	protein_coding	6.05	6.42	6.79	6.48	5.62	6.66	6.62	7.03	6.78
ENSG00000021645.13	NRXN3	protein_coding	0.29	0.81	1.27	5.37	4.73	1.07	0.84	0.68	1
ENSG00000021762.15	OSBPL5	protein_coding	1.23	0.54	2	2.11	1.81	2.32	1.48	1.56	1.46
ENSG00000021776.6	AQR	protein_coding	24.11	27.31	21.69	18.7	19.26	24.52	24.21	17.03	21.98
ENSG00000021826.10	CPS1	protein_coding	13.11	14.17	12.24	16.78	17.55	17.16	17.23	15.63	15.29
ENSG00000021852.8	C8B	protein_coding	0	0	0	0	1.16	1.85	0	0.61	0
ENSG00000022267.12	FHL1	protein_coding	0.08	0.38	0.16	0.06	1.19	0.47	0.56	0.29	0.09
ENSG00000022277.8	RTFDC1	protein_coding	47.72	48.74	39.64	50.13	44.13	44.48	38.06	39.14	38.02
ENSG00000022355.10	GABRA1	protein_coding	0.12	0.09	0.36	0.12	0.36	0.2	0.48	0.02	0.1
ENSG00000022556.11	NLRP2	protein_coding	0.45	1.22	2.09	0.59	2.36	1.43	1.44	0.45	0.55
ENSG00000022567.5	SLC45A4	protein_coding	4.49	7.36	5.96	8.91	8.76	5.33	6.09	9.45	6.91
ENSG00000022840.11	RNF10	protein_coding	179.65	137.64	178.57	184.61	166.33	188.26	188.33	164.45	208.19
ENSG00000022976.11	ZNF839	protein_coding	7.61	8.37	6.34	7.31	9.92	7.9	6.58	6.89	6.44
ENSG00000023041.7	ZDHHC6	protein_coding	30.26	24.16	30.56	44.42	35.09	35.5	26.51	29.91	30.12
ENSG00000023171.10	GRAMD1B	protein_coding	0.15	0.41	0.34	0.49	1.33	0.28	0.8	0.16	0.08
ENSG00000023191.12	RNH1	protein_coding	51.53	56.45	52.11	47.39	48.95	46.93	45.12	47.07	51.12
ENSG00000023228.9	NDUFS1	protein_coding	63.98	67.05	71.32	61.46	47.59	61.19	59.81	67.63	62.57
ENSG00000023287.8	RB1CC1	protein_coding	27.2	22.93	25.85	29.75	27.24	28.8	28.69	30.58	29.68
ENSG00000023318.7	ERP44	protein_coding	7.9	9.66	8.12	7.28	8.16	7.8	7.49	9.03	8.36
ENSG00000023330.10	ALAS1	protein_coding	15.11	17.56	14.3	20.78	14.05	16.15	15.48	15.41	17.86
ENSG00000023445.9	BIRC3	protein_coding	33.2	34.71	26.15	28.44	25.47	24.3	25.38	21.37	18.12
ENSG00000023516.7	AKAP11	protein_coding	6.74	8.37	7.79	8.79	9.79	8.69	8.25	6.76	6.65
ENSG00000023572.4	GLRX2	protein_coding	14.82	10	13.36	15.74	10.67	11.11	17.55	13.86	16.76
ENSG00000023608.4	SNAPC1	protein_coding	20.51	22.52	17.94	14.49	11.33	15.56	17.38	15.89	18.37
ENSG00000023697.8	DERA	protein_coding	28.58	26.3	22.79	35.32	28.86	35.67	28.89	29.11	23.15
ENSG00000023734.6	STRAP	protein_coding	47.37	51.75	42.74	41.73	36.39	45.08	45.44	41.82	38.26
ENSG00000023839.6	ABCC2	protein_coding	0.15	0.21	0.39	0.54	0.57	0.23	0.55	0.67	0.23
ENSG00000023892.9	DEF6	protein_coding	12.52	10.06	11.68	12.21	12.86	11.19	13.97	12.96	16.19
ENSG00000023902.9	PLEKHO1	protein_coding	1.96	4.11	2.4	2.34	4.27	1.84	2.02	2.72	2.63
ENSG00000023909.5	GCLM	protein_coding	20.52	21.03	17.67	10.58	9.48	14.45	13.74	18.84	16.17
ENSG00000024048.6	UBR2	protein_coding	11.33	11.82	10.86	12.91	14.19	13.08	12.21	12.8	11.43
ENSG00000024422.7	EHD2	protein_coding	46.96	47.23	56.91	53.09	55.48	49.9	56.48	58.45	62.46
ENSG00000024526.12	DEPDC1	protein_coding	62.55	48.55	38.36	41.64	38	48.06	44.53	34.93	41.01
ENSG00000024862.12	CCDC28A	protein_coding	10.77	8.8	11.27	12.65	11.1	13.41	12.71	18.56	20.29
ENSG00000025039.10	RRAGD	protein_coding	0.85	1.55	1.42	2.16	0.97	2.5	1.34	1.5	3.21
ENSG00000025156.8	HSF2	protein_coding	8.59	9.72	7.97	8.23	9.47	8.59	9.99	7.19	9.15
ENSG00000025293.11	PHF20	protein_coding	14.24	14.54	12.77	13.81	19.19	18.59	15.29	11.94	12.73
ENSG00000025423.7	HSD17B6	protein_coding	0.91	0.84	1.21	2.1	2	0.47	0.91	1.21	1.39
ENSG00000025434.14	NR1H3	protein_coding	6.67	8.89	7.54	11.71	11.33	12.5	11.38	12.79	16.01
ENSG00000025708.8	TYMP	protein_coding	5.2	4.52	4.8	8.11	6.15	5.61	4.87	6.15	5.03
ENSG00000025770.14	NCAPH2	protein_coding	22.98	28.79	27.19	22.32	21.53	23.88	24.68	26.05	21.89
ENSG00000025772.7	TOMM34	protein_coding	31.61	32.15	31.07	24.93	27.12	25.81	25.15	22.56	25.73
ENSG00000025796.9	SEC63	protein_coding	35.18	43.79	39.49	37.83	46.93	44.97	49.39	42.15	47.39
ENSG00000025800.9	KPNA6	protein_coding	24.34	24.24	22.05	22.93	24.33	22.33	21.65	25.22	22.28
ENSG00000026025.9	VIM	protein_coding	42.13	19.86	12.1	73.16	66.17	27.76	28.12	21.97	22.25
ENSG00000026036.16	RTEL1-TNFRSF6B	protein_coding	1.21	1.22	1.87	1.08	1.25	1.95	1.62	1.42	1.22
ENSG00000026103.15	FAS	protein_coding	20.26	18.95	15.92	19.52	15.72	22.3	20.14	18.57	20.43
ENSG00000026297.11	RNASET2	protein_coding	10.91	7.84	9.75	11.62	11.54	7.43	13.33	15.56	8.89
ENSG00000026508.12	CD44	protein_coding	165.02	181.61	140.3	112.31	115.03	111.87	115.33	126.52	96.91
ENSG00000026559.9	KCNG1	protein_coding	0.05	0.5	0.41	0.3	0.79	0.32	0.5	0.41	0.51
ENSG00000026652.9	AGPAT4	protein_coding	2.97	0.99	1.79	2.14	5.61	2.77	2.99	3.03	1.43
ENSG00000026751.12	SLAMF7	protein_coding	5.07	5.11	5.5	11.75	8.59	7.42	8.47	2.81	3.72
ENSG00000026950.12	BTN3A1	protein_coding	12	9.57	12.89	17.79	15.83	13.17	11.84	10.23	11.66
ENSG00000027001.7	MIPEP	protein_coding	11.25	8.14	6.31	12.96	7.06	6.26	8.95	10.46	9.74
ENSG00000027075.9	PRKCH	protein_coding	3.82	6.31	6.85	5.13	5.68	4.84	5.58	6.05	5.64
ENSG00000027644.4	INSRR	protein_coding	0.03	0.09	0.04	0.1	0.22	0.06	0.18	0.09	0.09
ENSG00000027697.8	IFNGR1	protein_coding	15.88	15.95	17.56	16.95	16.67	12.62	14.56	16.01	14.9
ENSG00000027847.9	B4GALT7	protein_coding	8.33	8.2	9.65	10.1	10.66	8.05	9.32	7.64	9.25
ENSG00000027869.7	SH2D2A	protein_coding	0.96	0.91	1.6	0.26	2.35	0.31	1.11	0.18	1.24
ENSG00000028116.12	VRK2	protein_coding	20.58	20.54	16.63	15.48	12.33	16.74	17.93	16.98	16.81
ENSG00000028137.12	TNFRSF1B	protein_coding	0.06	0.21	0.14	0.33	0.16	0.16	0.06	0.05	0.78
ENSG00000028203.13	VEZT	protein_coding	71.73	65.42	68.9	70.28	63.69	72.46	60.49	62.02	55.19
ENSG00000028277.16	POU2F2	protein_coding	0.16	0.82	0.61	0.41	1.06	0.94	1.25	0.16	0.48
ENSG00000028310.13	BRD9	protein_coding	29.68	37.21	28.14	24.42	34.21	31.36	34.17	29.81	26.37
ENSG00000028528.10	SNX1	protein_coding	45.67	50.82	53.79	51.44	47.55	55.6	57.57	52.83	57.15
ENSG00000028839.5	TBPL1	protein_coding	16.01	15.78	15.01	16.44	10.4	9.79	10.13	6.86	13.74
ENSG00000029153.10	ARNTL2	protein_coding	87.24	84.77	64.09	65.68	60.58	61.9	62.22	73.73	60.38
ENSG00000029363.11	BCLAF1	protein_coding	195.31	223.32	170.15	167.28	181.08	186.75	212.32	195.9	169.05
ENSG00000029364.7	SLC39A9	protein_coding	28.8	27.1	28.12	25.87	26.89	22.3	23.8	30.86	29.38
ENSG00000029534.15	ANK1	protein_coding	0.04	0.82	1.44	0.2	1.03	0.17	0.45	1.15	1.43
ENSG00000029559.5	IBSP	protein_coding	0	0.2	0.24	0	0.17	0.09	0.23	0.3	0.09
ENSG00000029639.6	TFB1M	protein_coding	15.9	13.8	13.71	13.36	13.89	13.88	10.63	10.42	10.63
ENSG00000029725.12	RABEP1	protein_coding	49.89	59.91	46.53	48.04	43.55	53.63	56.26	40.03	46.43
ENSG00000029993.10	HMGB3	protein_coding	298.6	274.61	260.12	295.22	261.9	248.12	228.79	342.86	291.19
ENSG00000030066.9	NUP160	protein_coding	24.24	27.56	24.77	25.36	24.23	28.7	24.95	23.38	24.6
ENSG00000030110.8	BAK1	protein_coding	9.67	10.61	8.51	7.12	7.06	6.82	6.71	7.31	6.45
ENSG00000030304.8	MUSK	protein_coding	0.23	0.03	0.28	0.08	0.36	0.59	0.27	0.11	0.24
ENSG00000030419.12	IKZF2	protein_coding	6.25	6.35	8.34	11.62	12.75	13.82	16.93	17.35	13.35
ENSG00000030582.12	GRN	protein_coding	78.87	68.47	78.28	115.33	86.17	77.65	81.84	101.68	96.31
ENSG00000031003.6	FAM13B	protein_coding	14.74	18.4	15.58	16.95	20.59	20.1	19.19	12.47	14.15
ENSG00000031081.6	ARHGAP31	protein_coding	1.42	1.18	1.02	1.51	2.13	1.24	1.24	0.68	0.75
ENSG00000031544.10	NR2E3	processed_transcript	1.28	0.36	1.17	2.45	1.64	2.65	3.61	0.5	1.62
ENSG00000031691.6	CENPQ	protein_coding	15.85	12.2	15.7	13.25	12.98	13.43	13.39	11.29	14.93
ENSG00000031698.8	SARS	protein_coding	77.66	76.8	78.74	74.66	64.54	76.47	71.14	63.12	94.11
ENSG00000031823.10	RANBP3	protein_coding	58.94	44.02	42.43	45.77	59.95	46.9	46.24	44.54	45.04
ENSG00000032219.14	ARID4A	protein_coding	12.13	10.38	16.89	17.11	13.31	18.93	21.21	18.36	17.99
ENSG00000032389.8	TSSC1	protein_coding	15.83	17.23	17.35	15.49	16.84	13.4	15.06	16.61	12.85
ENSG00000032444.11	PNPLA6	protein_coding	20.69	18.41	19.88	18.2	25.95	19.74	14.39	15.33	19.47
ENSG00000032742.13	IFT88	protein_coding	4.74	3.43	3.38	3.47	4.89	4.79	5.55	2.33	4.47
ENSG00000033011.7	ALG1	protein_coding	19.72	20.18	19.16	14.45	13.34	17.9	16.28	16.7	16.32
ENSG00000033030.9	ZCCHC8	protein_coding	15.05	16.05	15.32	20.06	16.8	17.5	20.82	13.8	19.14
ENSG00000033050.3	ABCF2	protein_coding	44.22	44.8	34.88	29.75	34.88	28.77	32.09	36.68	31.13
ENSG00000033100.10	CHPF2	protein_coding	9.89	10.13	9.48	7.76	9.5	8.62	9.26	11.57	8.5
ENSG00000033122.14	LRRC7	protein_coding	0.1	0.28	0.32	0.8	0.6	0.76	1.07	0.59	0.52
ENSG00000033170.12	FUT8	protein_coding	96	81.71	86.63	73.16	69.05	81.65	77.18	99.45	103.19
ENSG00000033178.8	UBA6	protein_coding	39.82	48.37	39.61	38.05	36.08	39.86	46.79	51.56	32.61
ENSG00000033327.8	GAB2	protein_coding	8.57	7.31	10.77	10.56	13.7	11.53	12.39	8.98	9.53
ENSG00000033627.10	ATP6V0A1	protein_coding	22.5	23.86	15.51	40.79	43.28	26.3	23.61	21.27	13.61
ENSG00000033800.9	PIAS1	protein_coding	25.64	26.49	28.21	26.47	24.52	28.7	29.94	27.75	24.54
ENSG00000033867.12	SLC4A7	protein_coding	32.3	27.54	26.48	31.77	30.7	35.7	31.72	21.6	27.34
ENSG00000034053.10	APBA2	protein_coding	0.48	1.12	0.64	0.97	0.54	0.26	0.73	0.71	0.94
ENSG00000034063.9	UHRF1	processed_transcript	48.92	42.58	46.96	31.11	36.06	36.75	39.54	35.68	39.95
ENSG00000034152.14	MAP2K3	protein_coding	26.59	28.71	30.7	23.31	22.71	22.74	22.37	20.56	22.18
ENSG00000034239.6	EFCAB1	protein_coding	0.29	0.27	0.85	0.21	0.67	0.75	0.67	0.33	0.4
ENSG00000034510.4	TMSB10	protein_coding	2527.31	2228.34	2441.6	2505.43	1941.82	2293.75	2395.25	2623.14	2405.53
ENSG00000034533.7	ASTE1	protein_coding	3.49	4.56	4.11	6.15	5.29	4.08	5.81	5.84	5.26
ENSG00000034677.7	RNF19A	protein_coding	16.27	19.43	21.79	21.8	37.29	21.74	27.33	24.56	30.18
ENSG00000034693.10	PEX3	protein_coding	9.52	8.98	8.22	9.49	5.08	8.31	9.17	10.03	9.04
ENSG00000034713.3	GABARAPL2	protein_coding	68.37	61.08	74.53	70.81	54.12	56.97	53.81	62.5	62.65
ENSG00000034971.10	MYOC	protein_coding	0	0.27	0.17	0.19	0.51	0.08	0.41	0.09	0.04
ENSG00000035115.17	SH3YL1	protein_coding	46.35	43.75	53.37	61.55	50.12	53.61	57.6	65.21	63.57
ENSG00000035141.3	FAM136A	protein_coding	41.7	45.92	37.09	29.91	31.12	36.96	36.49	39.66	38.2
ENSG00000035403.12	VCL	protein_coding	149.83	131.81	151.74	190.42	156.02	157.26	143.79	140.99	128.12
ENSG00000035499.8	DEPDC1B	protein_coding	21.01	18.59	16.31	16.15	13.78	16.99	14.32	16.53	15.72
ENSG00000035664.7	DAPK2	protein_coding	7.86	15.49	21.55	15.53	18.47	34.47	24.89	23.78	16.36
ENSG00000035681.3	NSMAF	protein_coding	19.4	21.21	13.84	17.17	20.45	19.55	14.06	17.5	15.01
ENSG00000035687.9	ADSS	protein_coding	43.82	45.78	43.73	45.91	40.2	42.99	43.91	50.73	49.86
ENSG00000035720.3	STAP1	protein_coding	0	0	0	0	0	0.08	0	0	0
ENSG00000035862.8	TIMP2	protein_coding	21.05	17.06	23.39	35.81	29.24	25.55	28.7	23.94	27.68
ENSG00000035928.10	RFC1	protein_coding	71.64	66.72	66.15	75.2	56.12	66.14	71.92	64.43	52
ENSG00000036054.8	TBC1D23	protein_coding	17.72	15.7	13.96	19.42	19.47	18.02	19.87	20.16	17.75
ENSG00000036257.8	CUL3	protein_coding	55.88	56.13	53.79	53.39	40.96	56.02	48.02	59.08	54.96
ENSG00000036448.5	MYOM2	protein_coding	0	0.15	0.49	0.16	0	0.5	0.13	0.44	0.19
ENSG00000036473.6	OTC	protein_coding	0	0	0	0	0	0	0	0	0
ENSG00000036530.4	CYP46A1	protein_coding	0.25	1.49	0.44	0.53	0.82	0.54	1.74	0.26	0.15
ENSG00000036549.8	ZZZ3	protein_coding	37.52	36.21	30.51	32.9	36.03	35.61	34.02	32.82	37.07
ENSG00000036565.10	SLC18A1	protein_coding	0.22	0.13	0.13	0.93	1.06	0.34	0.56	0.07	0.2
ENSG00000036672.11	USP2	protein_coding	0.27	0.32	0.18	0.26	0.75	0.21	0.74	0.28	0.39
ENSG00000036828.9	CASR	protein_coding	0.32	0.36	0.19	0.83	1.65	0.44	0.46	0.35	0.3
ENSG00000037042.8	TUBG2	protein_coding	8.31	7.62	8.44	12.75	12.1	9.88	8.96	8.84	9.33
ENSG00000037241.3	RPL26L1	protein_coding	100.96	104.73	96.17	76.42	77.4	76.43	86.09	79.12	72.89
ENSG00000037280.11	FLT4	protein_coding	0.25	0.31	0.77	0.96	0.91	0.96	1.6	0.67	0.74
ENSG00000037474.10	NSUN2	protein_coding	56.77	69.13	52.96	39.01	42.75	42.12	44.81	47.12	42.38
ENSG00000037637.6	FBXO42	protein_coding	3.25	2.57	4.3	3.67	4.72	4.39	4.09	2.68	4.03
ENSG00000037749.7	MFAP3	protein_coding	12.54	12.82	11.71	14.08	12.11	14.73	14.94	13.4	10.72
ENSG00000037757.9	MRI1	protein_coding	8.76	7.8	8.02	9.13	15.68	9.6	11.86	10.4	10.88
ENSG00000037897.12	METTL1	protein_coding	26.48	30.2	19.61	15.27	24.05	16.91	20.66	17.55	20
ENSG00000037965.4	HOXC8	protein_coding	0.04	0.16	0.1	0	0.48	0.24	0.09	0.05	0.33
ENSG00000038002.4	AGA	protein_coding	13.42	15.9	12	13.64	13.28	11.83	10.84	13.97	13.48
ENSG00000038210.9	PI4K2B	protein_coding	17.8	15.27	15.57	19.12	14.16	13.17	17.58	15.56	14.67
ENSG00000038219.8	BOD1L1	protein_coding	31.2	36.63	30.91	31.89	36.53	35.39	31.87	30.34	27.72
ENSG00000038274.12	MAT2B	protein_coding	53.82	52.03	61.23	62.86	47.59	59.18	56.34	58.98	62.69
ENSG00000038295.3	TLL1	protein_coding	0.06	0.04	0.06	0.04	0.19	0.13	0.08	0.03	0.08
ENSG00000038358.10	EDC4	protein_coding	39.56	34.45	44.79	38.49	28.7	35.24	43.03	27.65	29.41
ENSG00000038382.13	TRIO	protein_coding	94.58	123.08	89.87	132.44	165.29	116.17	103.23	94.39	106.01
ENSG00000038427.11	VCAN	protein_coding	1.05	2.69	0.98	0.67	1.76	1.62	2.23	0.93	1.35
ENSG00000038532.10	CLEC16A	protein_coding	18.27	19.53	23.64	23.54	26.14	21.44	22.4	16.35	22.43
ENSG00000038945.10	MSR1	protein_coding	0.15	1.73	0.09	2.94	1.76	0.23	0.41	0.6	0.19
ENSG00000039068.14	CDH1	protein_coding	86.04	80.83	93.59	111.36	92.2	101.89	84.37	75.45	82.27
ENSG00000039123.11	SKIV2L2	protein_coding	45.3	42.08	48.86	57.16	39.99	52.48	52.37	47.54	38.55
ENSG00000039139.9	DNAH5	protein_coding	1.8	2.2	2.39	5.03	4.67	3.58	3.37	2.89	2.54
ENSG00000039319.12	ZFYVE16	protein_coding	11.11	8.71	6.92	15.24	7.03	13.66	12.32	12.78	6.5
ENSG00000039523.13	FAM65A	protein_coding	15.69	23.8	20.21	19.62	14.41	12.51	17.02	14.4	10.69
ENSG00000039537.9	C6	protein_coding	0.1	0.61	0.16	0	0.12	0	0.06	0	0.74
ENSG00000039560.9	RAI14	protein_coding	62.83	58.25	61.93	63.34	65.66	62.65	67.17	53.06	58.33
ENSG00000039600.6	SOX30	protein_coding	0.14	0.18	0	0.49	0.28	0.52	0.46	0.17	0.2
ENSG00000039650.5	PNKP	protein_coding	14.34	11.9	17.28	11.12	14.7	12.74	10.97	10.12	10.92
ENSG00000039987.2	BEST2	protein_coding	0	0.1	0.04	0	0.48	0	0.06	0.19	0.04
ENSG00000040199.14	PHLPP2	protein_coding	2.79	2.91	2.57	1.5	3.59	2.07	2.94	1.57	1.41
ENSG00000040275.12	SPDL1	protein_coding	94.52	108.59	92.48	65.91	75.11	73.15	78.58	80.3	76.67
ENSG00000040341.13	STAU2	protein_coding	34.35	31.38	35.2	39.71	25.18	42.31	29.43	35.24	34.38
ENSG00000040487.8	PQLC2	protein_coding	5.53	5.75	5.39	6.12	7.03	5.93	4.41	6.62	6.75
ENSG00000040531.10	CTNS	protein_coding	10.25	5.11	4.52	7.49	7.16	6.18	7.06	5.88	7.08
ENSG00000040608.9	RTN4R	protein_coding	3.1	2.51	2.36	5.9	4.13	2.8	3.31	1.82	2.98
ENSG00000040633.8	PHF23	protein_coding	18.02	20.29	19.92	13.91	19.72	19.24	19.54	21.14	17.88
ENSG00000040731.6	CDH10	protein_coding	0.08	0.31	0	0	0.17	0.48	0.5	0	0.28
ENSG00000040933.11	INPP4A	protein_coding	15.21	11.37	18.89	27.35	19.8	17.26	23.65	25.62	24.29
ENSG00000041353.5	RAB27B	protein_coding	6.4	4.36	4.18	9.95	7.02	7.65	6.27	9.2	8.16
ENSG00000041357.11	PSMA4	protein_coding	271.94	296.14	270.64	227.74	207.17	234.04	259.61	248.03	211.59
ENSG00000041515.11	MYO16	protein_coding	0.06	0.52	0.32	0.38	1.05	0.56	0.28	0.1	0.17
ENSG00000041802.6	LSG1	protein_coding	31.68	33.7	27.09	23.53	29.09	32.11	32.4	31.97	27.76
ENSG00000041880.10	PARP3	protein_coding	9.18	7.99	13.41	12.86	13.03	15.28	14.75	12.7	9.83
ENSG00000041982.10	TNC	protein_coding	7.55	3.09	2.08	11.2	9.14	2.9	3.96	7.22	6.34
ENSG00000041988.11	THAP3	protein_coding	6.31	10.02	8.12	6.37	7.31	6.63	6.54	7.43	6.48
ENSG00000042062.7	FAM65C	protein_coding	0.1	0.12	0.68	0.14	0.3	0.35	0.11	0.4	0.17
ENSG00000042088.9	TDP1	protein_coding	24.88	23.53	23.94	24.84	16.36	23.65	20.66	22.71	26.87
ENSG00000042286.10	AIFM2	protein_coding	7.79	8.26	7.83	6.27	7.12	6.09	6.33	7.7	5.85
ENSG00000042304.6	C2orf83	protein_coding	0.04	0.31	0.48	0	0.25	0.56	0.29	0.15	0.09
ENSG00000042317.12	SPATA7	protein_coding	4.52	2.65	3.75	7.49	4.63	5.33	6.44	5.05	5.17
ENSG00000042429.6	MED17	protein_coding	40.43	32.99	31.54	25.39	35.15	31.55	35.93	34.44	39.56
ENSG00000042445.9	RETSAT	protein_coding	7.49	8.6	7.88	7.52	8.35	7.65	7.86	10.64	8.32
ENSG00000042493.11	CAPG	protein_coding	122.43	83.99	102.85	140.24	122.91	121.2	110.94	131.49	134.27
ENSG00000042753.7	AP2S1	protein_coding	53.44	41.18	51.18	51.45	43.04	43.12	42.22	50.02	50.21
ENSG00000042781.8	USH2A	protein_coding	0.42	0.18	0.12	0.22	0.42	0.18	0.27	0.13	0.19
ENSG00000042813.3	ZPBP	protein_coding	0	0	0.4	0	2.04	0.55	0.28	0	0
ENSG00000042832.7	TG	protein_coding	0.46	0.7	1.08	0.3	5.52	1.53	0.5	0.36	0.78
ENSG00000042980.8	ADAM28	protein_coding	7.34	10.45	9.77	16.3	15.54	17.33	9.64	17.57	14.4
ENSG00000043039.5	BARX2	protein_coding	0.14	0.28	1.01	0.54	0.81	0.68	0.86	0.26	0.43
ENSG00000043093.9	DCUN1D1	protein_coding	58.36	52.94	51.94	52.34	54.02	67.07	52.19	58.69	56.56
ENSG00000043143.16	JADE2	protein_coding	13.58	18.2	16.8	8.59	13.48	17.57	18.93	18.19	23.93
ENSG00000043355.6	ZIC2	protein_coding	0.81	1.71	1.07	0.77	1.22	1.02	1.99	1.14	3.24
ENSG00000043462.7	LCP2	protein_coding	0.07	0.89	0.37	0.61	1.49	1.02	2.32	2	0.55
ENSG00000043514.11	TRIT1	protein_coding	18.7	19.07	18.46	21.73	20.21	14.72	17.11	16.63	16.95
ENSG00000043591.4	ADRB1	protein_coding	0.27	0.19	0.45	0.81	1.09	0.29	0.76	0.47	0.67
ENSG00000044012.3	GUCA2B	protein_coding	0	0	0	0	0	0	0	0	0
ENSG00000044090.4	CUL7	protein_coding	5.23	4.67	5.27	6.95	7.3	7.88	7.25	6.3	6.78
ENSG00000044115.16	CTNNA1	protein_coding	393.51	391.21	412.6	444.55	419.27	412.36	402.03	585.51	428.84
ENSG00000044446.7	PHKA2	protein_coding	6.52	8.2	7.63	8.35	11.96	9.72	7.03	8.45	6.05
ENSG00000044459.10	CNTLN	protein_coding	8.31	11.28	11.93	12.31	9.91	16.08	16.45	7.59	8.07
ENSG00000044524.6	EPHA3	protein_coding	0	0	0	0.13	0.05	0.07	0.12	0.01	0.04
ENSG00000044574.7	HSPA5	protein_coding	203.11	184.78	209.79	185.97	148.83	157.54	162.55	185.92	164.44
ENSG00000046604.8	DSG2	protein_coding	207.68	198.09	180.92	262.33	207.75	197.37	194.71	196.85	192.66
ENSG00000046647.9	GEMIN8	protein_coding	3.96	3.34	4.33	3.59	4.28	4.93	4.85	2.16	3.6
ENSG00000046651.10	OFD1	protein_coding	16.11	15.43	13.72	17.69	20.88	18.3	17.02	20.51	20.2
ENSG00000046653.10	GPM6B	protein_coding	0.12	0.54	0.32	0.49	1.25	0.8	0.72	0.26	0.49
ENSG00000046774.9	MAGEC2	protein_coding	0.11	0.33	0.04	0.4	0.54	0.22	0.38	0.19	0.12
ENSG00000046889.14	PREX2	protein_coding	0.1	0.07	0.03	0.06	0.24	0.04	0.29	0.03	0.01
ENSG00000047056.10	WDR37	protein_coding	7.55	4.89	8.83	9.46	8.14	5.84	5.34	6.74	7.56
ENSG00000047188.11	YTHDC2	protein_coding	7.65	6.84	6.98	8.91	9.04	8.21	9.58	7.65	7.53
ENSG00000047230.10	CTPS2	protein_coding	9.08	9.75	10.4	8.64	9.39	7.57	8.26	7.08	7.77
ENSG00000047249.12	ATP6V1H	protein_coding	38.29	34.18	30.51	34.7	30.06	29.65	30.47	45.07	31.86
ENSG00000047315.10	POLR2B	protein_coding	85.02	80.1	82.74	80.28	69.34	74.11	68.16	93.88	67.82
ENSG00000047346.8	FAM214A	protein_coding	11.42	13.92	16.12	21.35	16.19	26.53	27.49	26.04	18.99
ENSG00000047365.7	ARAP2	protein_coding	11.41	11.1	11.44	13.54	18.08	16.26	18.35	9.53	12.88
ENSG00000047410.9	TPR	protein_coding	118.88	117.66	105.52	113.05	109.56	119.26	117.57	101.06	103.71
ENSG00000047457.9	CP	protein_coding	0.43	0.69	1.22	0.45	1.51	2.8	0.48	2.44	0.86
ENSG00000047578.8	KIAA0556	protein_coding	16.81	15.72	15.8	16.74	22.42	19.47	17.8	16.76	14.26
ENSG00000047579.15	DTNBP1	protein_coding	13.94	11.59	8.09	9.4	11.15	7.98	8.5	11.24	10.71
ENSG00000047597.5	XK	protein_coding	1.83	1.85	1.24	1.21	1.57	0.8	0.98	0.97	1.33
ENSG00000047617.10	ANO2	protein_coding	0.43	1.77	0.58	0.26	0.8	0.65	1.11	1.04	1.67
ENSG00000047621.7	C12orf4	protein_coding	11.96	9.09	7.95	10.2	5.42	9.64	10.63	9.15	8.59
ENSG00000047634.10	SCML1	protein_coding	9.54	6.95	6.69	10.86	7.58	6.89	7.7	5.76	7.41
ENSG00000047644.13	WWC3	protein_coding	5.78	5.66	6.89	5.33	5.95	5.4	5.43	5.74	5.5
ENSG00000047648.17	ARHGAP6	protein_coding	0.03	0.19	0.07	0.35	0.41	0.13	0.24	0.07	0
ENSG00000047662.4	FAM184B	protein_coding	0.45	0.47	0.13	0.17	0.59	0.21	0.11	0.29	0.03
ENSG00000047849.17	MAP4	protein_coding	50.54	61.89	44.17	56.79	65.25	56.43	55.2	49.66	43.58
ENSG00000047932.9	GOPC	protein_coding	19.08	17.68	18.91	18.06	16.94	18.4	16.02	18.98	16.89
ENSG00000047936.6	ROS1	protein_coding	17.09	14.23	15.9	15.71	8.63	15.06	13.98	26.09	37.81
ENSG00000048028.7	USP28	protein_coding	20.82	17.61	18.79	22.09	19.77	17.93	26.47	12.91	25.45
ENSG00000048052.17	HDAC9	protein_coding	9.49	15.27	11.58	12.21	18.96	15.72	18.5	9.33	9.56
ENSG00000048140.13	TSPAN17	protein_coding	16.99	23.46	27.42	29.99	23.42	23.59	22.84	26.35	23.31
ENSG00000048162.15	NOP16	protein_coding	65.37	79.22	57.6	36.44	42.2	41.15	43.71	48.17	50.75
ENSG00000048342.11	CC2D2A	protein_coding	12.19	13.69	10.27	12.34	16.81	16.34	12.48	8.58	8.28
ENSG00000048392.7	RRM2B	protein_coding	9.35	8.38	11.11	12.39	6.93	13.17	11.08	17.07	14.99
ENSG00000048405.5	ZNF800	protein_coding	16.05	17.08	12.31	16.9	17.22	18.36	16.05	16.4	19.68
ENSG00000048462.6	TNFRSF17	protein_coding	0.51	0.19	0.59	0	0.3	0.67	0.63	0	0.65
ENSG00000048471.9	SNX29	protein_coding	6.45	6.94	7.79	7.92	14.54	10.35	12.32	7.68	11.26
ENSG00000048540.10	LMO3	protein_coding	34.97	31.46	28.09	44.77	47.78	45.53	42.63	46.13	48.83
ENSG00000048544.5	MRPS10	protein_coding	27.15	35.55	28.58	24.23	21.53	23.78	23.55	25.73	26.59
ENSG00000048545.9	GUCA1A	protein_coding	0	0.86	0.1	0.14	0.7	0.22	0.28	0.12	0
ENSG00000048649.9	RSF1	protein_coding	54.45	55.36	64.91	58.48	75.77	65.33	70.24	59.13	64.46
ENSG00000048707.9	VPS13D	protein_coding	6.39	6.24	7.68	10.7	11.66	8.56	10.31	7.01	7.33
ENSG00000048740.13	CELF2	protein_coding	14.42	12.57	14.95	9.79	10.4	11.16	15.3	7.72	9.65
ENSG00000048828.12	FAM120A	protein_coding	69.09	75.11	71.41	66.92	64.3	70.33	70.69	81.25	78.23
ENSG00000048991.12	R3HDM1	protein_coding	48.65	52.78	39.55	38.87	54.77	41.26	44.76	38.81	58.16
ENSG00000049089.9	COL9A2	protein_coding	0.39	0.38	0.74	0.13	0.66	0.35	0.54	0.5	0.37
ENSG00000049130.9	KITLG	protein_coding	5.05	4.17	5.46	3.68	3.34	4.48	5.08	4.87	4.13
ENSG00000049167.9	ERCC8	protein_coding	8.63	11.06	8.38	7.94	7.21	7.09	10.03	7.47	8.52
ENSG00000049192.10	ADAMTS6	protein_coding	0.5	0.39	0.53	0.67	0.21	0.26	0.47	0.7	0.36
ENSG00000049239.8	H6PD	protein_coding	4.57	4.43	5.65	6.52	5.84	6.19	5.4	7.1	7.25
ENSG00000049245.8	VAMP3	protein_coding	44.05	44.58	39.55	53.23	36.76	39.84	48.68	59.3	43.77
ENSG00000049246.10	PER3	protein_coding	4.46	8.41	4.13	10.12	7.51	8.1	7.98	12.67	5.39
ENSG00000049247.9	UTS2	protein_coding	0	0.15	0	0	0	0.06	0	0	0
ENSG00000049249.4	TNFRSF9	protein_coding	1.25	0.98	0.5	0.48	1.97	0.22	0.28	0.44	0.09
ENSG00000049283.13	EPN3	protein_coding	7.61	10.43	11.62	9.83	12.24	11.04	8.31	15.71	17.24
ENSG00000049319.2	SRD5A2	processed_transcript	0.14	0.09	0.15	0.05	0.28	0.1	0.48	0.09	0.2
ENSG00000049323.11	LTBP1	protein_coding	0.36	0.49	0.74	1.74	0.72	1.43	2.01	1.41	0.73
ENSG00000049449.4	RCN1	protein_coding	105.27	106.28	101.26	112.79	92.79	103.18	103.35	113.22	120.65
ENSG00000049540.12	ELN	protein_coding	0.34	0.29	0.31	0.14	0.47	0.93	1.32	0.51	0.03
ENSG00000049541.6	RFC2	protein_coding	40.04	33.31	37.69	36.86	32.32	36.09	32.46	38.88	41.29
ENSG00000049618.17	ARID1B	protein_coding	21.27	25.83	24.06	26.13	31.68	28.38	28.37	24.69	24.57
ENSG00000049656.9	CLPTM1L	protein_coding	119.92	114.82	102.65	108.52	89.08	89.38	99.19	117.96	104.44
ENSG00000049759.12	NEDD4L	protein_coding	101.21	83.64	80.88	107.37	108.26	94.99	89.31	87.64	94.7
ENSG00000049768.10	FOXP3	protein_coding	0.16	0.16	0.29	0	0.57	0.33	0.19	0.16	0.07
ENSG00000049769.8	PPP1R3F	protein_coding	1.26	0.27	1.18	0.75	0.77	0.66	0.7	0.64	0.92
ENSG00000049860.9	HEXB	protein_coding	75.76	66.13	66.03	86.18	61.67	65.61	69.36	75.32	64.66
ENSG00000049883.10	PTCD2	protein_coding	5.25	5.61	5.35	4.17	5.72	7.73	5.48	4.05	6.62
ENSG00000050030.9	KIAA2022	protein_coding	0.03	0.14	0.07	0.02	0.19	0.15	0.08	0.04	0.06
ENSG00000050130.13	JKAMP	protein_coding	17.57	22.18	20.77	24.89	18.75	19.84	13.68	21.92	19.4
ENSG00000050165.13	DKK3	protein_coding	4.52	2.5	4.57	8.46	8.32	3.86	6.09	6.53	7.23
ENSG00000050327.10	ARHGEF5	protein_coding	13.14	13.73	11.98	14.91	14.22	12.21	15.37	14.94	15.46
ENSG00000050344.8	NFE2L3	protein_coding	8.24	13.32	8.82	7.16	6.6	8.71	7.73	5.83	6
ENSG00000050393.7	MCUR1	protein_coding	20.39	15.9	13.47	17.64	10.71	14.61	16.46	15.71	13.57
ENSG00000050405.9	LIMA1	protein_coding	59.81	38.62	55.23	47.92	52.53	45.89	41.25	45.03	34.67
ENSG00000050426.11	LETMD1	protein_coding	19.2	18.44	19.7	19.4	28.9	16.53	15.38	20.52	23.62
ENSG00000050438.12	SLC4A8	protein_coding	0.53	1.63	1.99	1.9	5.1	3.83	3.68	2.51	3.54
ENSG00000050555.13	LAMC3	protein_coding	0	0.1	0.22	0	0.59	0.11	0.1	0.05	0.18
ENSG00000050628.16	PTGER3	protein_coding	0.16	0.29	0.58	0.35	0.41	0.25	0.38	0.16	0.25
ENSG00000050730.11	TNIP3	protein_coding	0.43	0.27	0.5	0.43	0.68	0.71	0.5	0.34	0.36
ENSG00000050748.13	MAPK9	protein_coding	32.6	34.56	31.6	33.69	25.19	28.75	32.9	34.41	31.77
ENSG00000050767.11	COL23A1	protein_coding	0	0	0	0.04	0.19	0.16	0.24	0	0.05
ENSG00000050820.12	BCAR1	protein_coding	22.45	30.78	34.34	25.5	35.82	19.98	28.08	27.28	21.97
ENSG00000051009.6	FAM160A2	protein_coding	9.82	5.83	7.11	6.48	9.22	7.15	5.54	6.37	5.97
ENSG00000051108.10	HERPUD1	protein_coding	80.15	67.42	83.53	83.21	84.67	74.1	66.68	67.86	86.18
ENSG00000051128.14	HOMER3	protein_coding	32.31	29.04	32.18	34.72	34.99	28.64	27.85	46.81	45.2
ENSG00000051180.12	RAD51	protein_coding	14.62	11.98	11.42	13.3	7.67	13.81	15.12	10.97	12.54
ENSG00000051341.9	POLQ	protein_coding	12.39	12.02	11.15	12.39	15.13	13.61	14.98	11	10.29
ENSG00000051382.4	PIK3CB	protein_coding	22.04	15.25	18.98	23.36	36.86	20.92	20.19	16.29	15.59
ENSG00000051523.6	CYBA	protein_coding	181.92	150.69	183.41	166.24	158.43	157.27	152.04	152.69	166.13
ENSG00000051596.5	THOC3	protein_coding	96.62	93.74	103.8	102	89.35	90.68	75.29	93.44	89.77
ENSG00000051620.6	HEBP2	protein_coding	21.66	20.05	19.76	14	19.29	16.33	19.1	19.6	16.95
ENSG00000051825.10	MPHOSPH9	protein_coding	41.86	27.94	35.58	24.99	36.57	34.27	41.59	29.65	25.07
ENSG00000052126.10	PLEKHA5	protein_coding	13.01	11.78	11.11	14.13	15.49	12.16	14.55	10.51	11.74
ENSG00000052344.11	PRSS8	protein_coding	14.98	13.18	20.34	20.87	18.32	20.8	16.86	29.92	32.39
ENSG00000052723.7	SIKE1	protein_coding	50.66	57.73	65.95	51.98	52.2	58.21	54.35	65.43	46.37
ENSG00000052749.9	RRP12	protein_coding	30.63	35.19	23.61	13.29	23.12	19.37	17.03	16.35	23.7
ENSG00000052795.8	FNIP2	protein_coding	2.53	2.87	2.76	4.79	4.39	5.67	3.51	4.05	3.17
ENSG00000052802.8	MSMO1	protein_coding	43.37	29.63	52.43	66.61	46.71	52.44	56	62.12	51.34
ENSG00000052841.10	TTC17	protein_coding	39.92	46.82	35.57	66.45	48.26	48.51	44.17	48.33	40.63
ENSG00000052850.5	ALX4	protein_coding	0.03	0.12	0.17	0.13	0.35	0.07	0.14	0.21	0.13
ENSG00000053108.12	FSTL4	protein_coding	0.18	0.18	0.24	0.05	0.71	0.09	0.45	0.26	0.47
ENSG00000053254.11	FOXN3	protein_coding	1.76	2.84	2.14	2.46	3.61	1.8	3.72	0.69	1.75
ENSG00000053328.8	METTL24	protein_coding	0	0	0.29	0	2.42	0.17	0.11	0	0
ENSG00000053371.8	AKR7A2	protein_coding	26.71	25.8	29.05	28.7	24.89	26.96	25.92	26.84	28.54
ENSG00000053372.4	MRTO4	protein_coding	28.01	31.36	24.75	17.78	20.15	17.68	19.4	21.84	22.14
ENSG00000053438.7	NNAT	protein_coding	0.3	0.25	0.13	0.48	0.55	0.92	0.38	1.59	0.45
ENSG00000053501.8	USE1	protein_coding	6.81	8.58	9.17	6.45	6.76	5.9	7.47	9.13	7.44
ENSG00000053524.7	MCF2L2	protein_coding	0.79	1.44	1.29	1.69	3.72	1.4	1.79	0.98	1.08
ENSG00000053702.10	NRIP2	protein_coding	0.47	0.53	0.57	0.7	0.92	0.82	1.02	0.46	0.06
ENSG00000053747.11	LAMA3	protein_coding	116.88	118.5	125.34	202.74	190.93	189.22	179.24	121.98	121.24
ENSG00000053770.7	AP5M1	protein_coding	10.48	10.91	8.02	11.35	8.04	11.1	8.18	9.44	8.75
ENSG00000053900.6	ANAPC4	protein_coding	19.66	22.9	20.66	22.22	19.28	22.02	23.74	24.9	21.33
ENSG00000053918.11	KCNQ1	protein_coding	0.2	0.04	0.07	0	0.14	0.09	0.1	0	0.27
ENSG00000054116.7	TRAPPC3	protein_coding	32.65	34.27	26.19	25.5	30.21	20.81	25.19	29.29	26.9
ENSG00000054118.9	THRAP3	protein_coding	121.05	130.18	113.76	93.43	96.56	108.32	113.98	111.03	96.36
ENSG00000054148.13	PHPT1	protein_coding	28.17	33.55	31.3	35.53	32.64	32.28	32.33	37.8	33.73
ENSG00000054179.7	ENTPD2	protein_coding	0.23	0.14	0	0.1	0.55	0	0.1	0.14	0.11
ENSG00000054219.9	LY75	protein_coding	8.77	10.38	11.8	11.14	10.46	12.54	11.04	10.15	10.78
ENSG00000054267.16	ARID4B	protein_coding	48	43	37.84	55.27	55.44	49.3	48.42	50.45	45.44
ENSG00000054277.8	OPN3	protein_coding	3.68	1.68	3.37	2.53	3.03	2.94	3.95	3.18	2.55
ENSG00000054282.11	SDCCAG8	protein_coding	42.73	33.73	41.7	43.24	37.5	36.71	49.5	46.66	38.6
ENSG00000054356.9	PTPRN	protein_coding	0.23	0.67	1.08	0.16	2.73	0.57	2.85	0.42	1.07
ENSG00000054392.8	HHAT	protein_coding	1.13	0.77	1.4	1.59	1.93	1.6	2.01	1.35	1.4
ENSG00000054523.12	KIF1B	protein_coding	19.9	19.1	17.85	22.36	24.04	19.61	19.67	20.62	17.18
ENSG00000054598.5	FOXC1	protein_coding	3.6	3.27	2.7	3.23	3.22	2.74	2.32	3.33	3.06
ENSG00000054611.9	TBC1D22A	protein_coding	11.13	13.52	13.87	14.5	16.36	14.48	13.74	16.63	13.83
ENSG00000054654.11	SYNE2	protein_coding	5.45	9.19	7.22	18.9	20.23	18.09	19.04	6.56	9.4
ENSG00000054690.9	PLEKHH1	protein_coding	1.19	2.66	0.26	0.99	2.01	1.04	2.42	1.52	1.14
ENSG00000054793.9	ATP9A	protein_coding	9.77	7.86	10.66	14.36	13.11	13.28	13.35	12.54	11.66
ENSG00000054796.8	SPO11	protein_coding	0	0	0	0	0	0	0	0	0
ENSG00000054803.3	CBLN4	protein_coding	0.02	0.03	0	0	0.15	0.05	0.14	0.09	0.18
ENSG00000054938.11	CHRDL2	protein_coding	0.1	0.08	0.17	0.31	0.78	0.14	0.57	0.43	0.56
ENSG00000054965.6	FAM168A	protein_coding	14.43	11.84	14.46	17.21	17.89	18.03	17.88	12.64	13.65
ENSG00000054967.8	RELT	protein_coding	3.88	4.24	3.83	2.99	5.72	3.62	3.47	3.32	2.89
ENSG00000054983.12	GALC	protein_coding	15.78	11.49	16.33	17.68	16.4	15.95	17.5	17.52	16.62
ENSG00000055044.6	NOP58	protein_coding	152.72	185.2	147.61	126.16	119.58	136.4	162.28	144.39	151.79
ENSG00000055070.12	SZRD1	protein_coding	45.94	47.36	46.98	37.03	38.94	37.82	40.22	47.07	39.22
ENSG00000055118.10	KCNH2	protein_coding	0.29	0.21	0.43	0.34	0.76	0.75	0.39	1.12	0.51
ENSG00000055130.11	CUL1	protein_coding	33.59	37.63	33.74	31.11	25.75	30.62	32.93	36.25	36.3
ENSG00000055147.13	FAM114A2	protein_coding	15.65	13.96	14.48	16.32	15.27	13.64	14.06	16.22	13.67
ENSG00000055163.14	CYFIP2	protein_coding	10.61	14.08	10.69	8.89	17.48	18.39	13.34	9.77	12.15
ENSG00000055208.13	TAB2	protein_coding	58.51	58.21	59.74	59.84	48.2	57.56	54.78	61.34	57.08
ENSG00000055211.8	GINM1	protein_coding	23.48	27.8	25.77	24.34	19.14	27.28	27.17	21.6	24.39
ENSG00000055332.12	EIF2AK2	protein_coding	70.24	78.69	76.16	83.23	68.77	79.11	83.43	73.33	65.22
ENSG00000055483.15	USP36	protein_coding	27.83	27.29	20.04	19.75	29.07	20.3	21.4	24.3	25.39
ENSG00000055609.13	KMT2C	protein_coding	13.34	12.04	12.31	28.21	29.82	24.89	23.32	18.47	14.76
ENSG00000055732.8	MCOLN3	protein_coding	7.09	6.06	7.16	10.38	12.01	10.53	11.84	6.77	7.33
ENSG00000055813.5	CCDC85A	protein_coding	0.06	0.07	0.21	0.05	0.51	0.51	0.38	0.09	0.33
ENSG00000055917.11	PUM2	protein_coding	33.36	37.22	37.04	38.86	35.13	39.58	50.73	38.25	39.5
ENSG00000055950.12	MRPL43	protein_coding	38.54	29.51	35.81	33.09	32.63	29.23	27.83	29.93	30.86
ENSG00000055955.11	ITIH4	protein_coding	0.11	0.63	1.51	0.33	1.94	1.08	0.47	1.68	1.24
ENSG00000055957.6	ITIH1	protein_coding	0	0	0.11	0.58	0	0	0.72	0.13	0
ENSG00000056050.6	C4orf27	protein_coding	8.22	6.87	10.24	9.66	5.25	6.76	9.01	8.26	8.59
ENSG00000056097.11	ZFR	protein_coding	52.9	45.58	51.59	37.96	40.66	42.49	46.92	37.99	42.7
ENSG00000056277.11	ZNF280C	protein_coding	11.32	15.03	13.91	12.29	10.48	12.22	10.11	11.99	12.25
ENSG00000056291.13	NPFFR2	protein_coding	0	0.17	0	0.12	0.67	0	0.34	0.26	0.14
ENSG00000056487.11	PHF21B	protein_coding	0.1	0.05	0.22	0.33	2.34	0.24	0.12	0.23	0.11
ENSG00000056558.6	TRAF1	protein_coding	7.61	6.84	3.71	6.1	6.13	2.57	4.02	2.11	1.26
ENSG00000056586.11	RC3H2	protein_coding	22.7	28.78	27.22	34.77	22.97	24.39	35.04	26.16	18.52
ENSG00000056661.9	PCGF2	protein_coding	14.03	11.45	13.45	8.87	8.87	11.37	10.97	12.72	13.65
ENSG00000056736.5	IL17RB	protein_coding	2.08	2.02	1.99	1.37	1.99	1.72	1.95	1.97	1.63
ENSG00000056972.14	TRAF3IP2	protein_coding	17.63	17.36	13.94	13.73	18.78	13.96	14.27	16.93	18.62
ENSG00000056998.14	GYG2	protein_coding	0.02	0.16	0.17	0	0.05	0.06	0.22	0.09	0.06
ENSG00000057019.11	DCBLD2	protein_coding	165.65	109.48	125.37	70.43	61.15	86.81	102.93	111.62	98.54
ENSG00000057149.10	SERPINB3	protein_coding	0.32	0.48	0.38	1.14	0.35	0.49	1.15	2.19	2.18
ENSG00000057252.8	SOAT1	protein_coding	70.04	55.27	58.46	71.78	65.35	57.84	65.04	77.2	55.15
ENSG00000057294.9	PKP2	protein_coding	27.47	23.4	22.32	20.5	20.71	18.35	23.8	15.71	17.25
ENSG00000057468.6	MSH4	protein_coding	0.01	0	0	0.08	0.09	0.13	0.09	0.08	0.12
ENSG00000057593.9	F7	protein_coding	0.05	0.29	0.3	0.16	0.71	0.42	0.3	0.11	0.08
ENSG00000057608.12	GDI2	protein_coding	208.68	184.99	168.82	195.5	175.48	166.3	172.87	220.15	198.61
ENSG00000057657.10	PRDM1	protein_coding	3.06	3.41	4.28	5.73	3.13	6.24	4.27	8.49	6.51
ENSG00000057663.8	ATG5	protein_coding	17.58	16.89	17.52	23.43	19.25	19.53	22.52	17.95	17.89
ENSG00000057704.6	TMCC3	protein_coding	1.82	0.74	2.52	0.94	5.72	4.29	1.34	2.24	3.34
ENSG00000057757.5	PITHD1	protein_coding	27.58	25.94	28.47	23.19	24.79	27.37	26.82	25.94	27.16
ENSG00000057935.9	MTA3	protein_coding	16.28	16.26	17.63	19.14	23.67	21.9	19.52	23.45	22.61
ENSG00000058056.4	USP13	protein_coding	3.66	3.99	2.68	3.46	3.33	5.04	5.99	5.33	4.44
ENSG00000058063.11	ATP11B	protein_coding	27.68	26.8	29.65	33.99	35.08	34.3	28.7	22.85	24.73
ENSG00000058085.10	LAMC2	protein_coding	283.92	228.79	226.24	153.54	135.55	157.11	150.15	99.45	121.82
ENSG00000058091.12	CDK14	protein_coding	9.37	11.16	5.75	16.96	9.73	11.6	12.67	11.02	8.45
ENSG00000058262.5	SEC61A1	protein_coding	75.97	66.85	69.5	67.22	65.51	57.8	67.07	69.81	66.81
ENSG00000058272.11	PPP1R12A	protein_coding	130.58	136.62	123.83	113.72	120.22	144.32	166.46	102.5	113.02
ENSG00000058335.11	RASGRF1	protein_coding	5.21	10.45	13.46	11.44	10.03	11.17	9.32	6.51	12.95
ENSG00000058404.15	CAMK2B	protein_coding	0.03	0.25	0.25	0.09	0.69	0.28	0.27	0.12	0.3
ENSG00000058453.12	CROCC	protein_coding	4.76	5.14	5.27	5.69	6.83	6.8	6.88	5.61	6.03
ENSG00000058600.11	POLR3E	protein_coding	38.69	39.99	41.49	31.92	36.73	28.67	28.86	29.28	39.32
ENSG00000058668.10	ATP2B4	protein_coding	33.54	29.3	34.56	45.85	42.81	39.45	38.19	38.3	39.48
ENSG00000058673.11	ZC3H11A	protein_coding	78.01	72.19	76.05	82.79	79.24	71.74	68.95	75.66	73.34
ENSG00000058729.6	RIOK2	protein_coding	25.47	13.74	19.95	20.71	20.82	15.01	20.72	14.44	12.63
ENSG00000058799.9	YIPF1	protein_coding	5.8	2.89	5.88	6.49	8.33	4.73	4.5	5.81	5.82
ENSG00000058804.10	NDC1	protein_coding	25.29	28.84	23.49	24.17	20.42	21.97	22.78	26.31	24.6
ENSG00000058866.10	DGKG	protein_coding	1.26	1.38	1.6	0.85	3.7	1.81	2.26	3.13	0.47
ENSG00000059122.12	FLYWCH1	protein_coding	3.97	4.28	5.28	4.83	6.95	5.86	6.17	7.21	7.68
ENSG00000059145.14	UNKL	protein_coding	8.46	8.89	5.74	5.83	6.73	8.03	10.85	7.64	8.93
ENSG00000059377.11	TBXAS1	protein_coding	2.3	2.68	6.63	4.69	7.46	3.23	5.48	5.88	5.23
ENSG00000059378.8	PARP12	protein_coding	18.55	17.89	17.53	16.52	23.56	21.26	20.32	20.6	15.89
ENSG00000059573.4	ALDH18A1	protein_coding	26.86	33.12	24.72	27.74	24.31	23	22.07	24.55	23.14
ENSG00000059588.5	TARBP1	protein_coding	9.36	13.52	9.14	13.14	15.51	11.05	13.37	13.61	13.11
ENSG00000059691.7	PET112	protein_coding	13.27	12.14	14.31	13.18	13.57	9.75	13.17	12.71	11.27
ENSG00000059728.6	MXD1	protein_coding	7.18	8.6	11.06	8.54	10.09	9.34	10.87	10.92	8.91
ENSG00000059758.3	CDK17	protein_coding	10.86	14	14.53	9.19	13.79	10.88	11.85	9.37	8.74
ENSG00000059769.15	DNAJC25	protein_coding	9.46	8.82	5.99	11.66	9.36	11.5	10.05	9.4	6.02
ENSG00000059804.11	SLC2A3	protein_coding	0.13	0.7	0.61	0.4	2.28	0.72	3.52	1.37	0.53
ENSG00000059915.12	PSD	protein_coding	0.17	0.37	0.38	0.46	1.99	0.44	0.55	0.55	0.54
ENSG00000060069.12	CTDP1	protein_coding	13.04	14.16	11.62	11.02	12.29	9.34	10.59	11.86	9.8
ENSG00000060138.8	YBX3	protein_coding	445.14	448.83	406.16	437.18	358.43	350.04	338.38	451.43	465.53
ENSG00000060140.4	STYK1	protein_coding	2.93	3.28	3.27	2.6	2.59	2.93	3.52	4.13	2.46
ENSG00000060237.12	WNK1	protein_coding	90.09	87.75	83.99	117.86	117.5	99.9	98.97	75.12	77.8
ENSG00000060303.5	RPS17P5	pseudogene	0.84	0	0	0	0	0	0	0	0.38
ENSG00000060339.9	CCAR1	protein_coding	92.5	105.23	73.06	95.4	76.73	80.76	79.67	94.8	68.82
ENSG00000060491.12	OGFR	protein_coding	12.33	11.78	12.26	8.89	9.56	9.8	9.54	11.63	12.17
ENSG00000060558.3	GNA15	protein_coding	20.1	18.51	18.89	20.18	22.76	17.77	18.21	21.25	21.39
ENSG00000060566.9	CREB3L3	protein_coding	0	0.08	0.19	0.06	0.46	0.11	0.19	0.08	0.14
ENSG00000060642.6	PIGV	protein_coding	3.39	2.72	3.57	5.37	6.65	3.28	3.38	3.8	5.35
ENSG00000060656.15	PTPRU	protein_coding	0.92	2.78	3.57	1.3	1.74	2.03	1.77	10.19	5.42
ENSG00000060688.8	SNRNP40	protein_coding	48.23	50.71	44.84	35.78	36.85	32.3	43.31	40.28	37.26
ENSG00000060709.9	RIMBP2	protein_coding	0.09	0.25	0.38	0.06	0.53	0.39	0.76	0.53	0.5
ENSG00000060718.14	COL11A1	protein_coding	0.06	0	0.04	0	0.02	0.01	0.17	0	0.91
ENSG00000060749.10	QSER1	protein_coding	32.18	34.23	28.19	33.25	40.59	35.67	39.71	26.76	26.86
ENSG00000060762.14	MPC1	protein_coding	48.7	46.41	45.82	60.27	38.75	40.69	50.47	54.99	44.56
ENSG00000060971.13	ACAA1	protein_coding	30.08	29.94	37.39	36.5	33.6	32.4	32.18	33.85	33.88
ENSG00000060982.10	BCAT1	protein_coding	4.64	7.17	5.05	4.07	2.92	4.4	4.36	4.52	5.45
ENSG00000061273.13	HDAC7	protein_coding	33.28	37.36	36.92	24.52	34.36	31.98	34.24	30.4	29.4
ENSG00000061337.11	LZTS1	protein_coding	0.06	0.21	0.16	0.02	0.39	0.19	0.26	0	0.18
ENSG00000061455.10	PRDM6	protein_coding	0.17	1.32	0.99	1.44	1.69	2.07	0.34	0.59	0.4
ENSG00000061492.7	WNT8A	protein_coding	0.08	0.07	0	0	0.89	0.24	0.29	0	0
ENSG00000061656.5	SPAG4	protein_coding	2.1	1.28	5.96	2.49	1.37	1.8	2.81	2.9	3.37
ENSG00000061676.10	NCKAP1	protein_coding	77.74	84.53	80.41	89.82	76.23	88.13	84.19	94.63	89.68
ENSG00000061794.8	MRPS35	protein_coding	80.54	90.28	71.59	91.99	69.95	73.49	83.54	91.11	81.66
ENSG00000061918.8	GUCY1B3	protein_coding	1.77	1.06	1.47	1.96	2.52	1.65	1.34	0.56	1.6
ENSG00000061936.5	SFSWAP	protein_coding	24.05	28.48	24.57	22.41	22.96	27.45	29.13	22.83	24.65
ENSG00000061938.12	TNK2	protein_coding	14	15.72	16.87	17.85	27.22	17.48	18.64	14.9	14.16
ENSG00000061987.10	MON2	protein_coding	8.04	9.26	9.88	13.69	16.35	12.85	11.61	11.1	9.18
ENSG00000062038.9	CDH3	protein_coding	105.06	82.92	99.63	115.64	120.24	85.03	81.43	103.32	90.48
ENSG00000062096.10	ARSF	protein_coding	0	0	0.12	0.07	0.32	0.13	0	0	0.04
ENSG00000062194.11	GPBP1	protein_coding	34.3	30.82	33.11	43.13	36.9	38.12	39.94	34.02	35.28
ENSG00000062282.10	DGAT2	protein_coding	3.37	2.06	2.23	4.05	6.33	2.75	4.34	1.5	3.99
ENSG00000062370.12	ZNF112	protein_coding	2.64	2.16	2.72	3.2	3.37	2.47	3.13	3.36	2.6
ENSG00000062485.14	CS	protein_coding	55.16	56.25	49.31	41.54	54.78	45.76	51.46	50.19	39.54
ENSG00000062524.11	LTK	protein_coding	0.05	0.03	0.13	0	0.05	0.43	0.87	1.11	0.35
ENSG00000062582.9	MRPS24	protein_coding	53.54	56.45	50.61	39.36	39.69	34.24	32.49	45.19	36.01
ENSG00000062598.13	ELMO2	protein_coding	6.53	7.23	8.49	7.66	10.79	6.44	10.26	5.07	6.21
ENSG00000062650.13	WAPAL	protein_coding	30.81	32.97	29.37	32.71	31.38	31.7	32.33	31.12	32.21
ENSG00000062716.6	VMP1	protein_coding	132.73	89.08	127.84	142.19	144.09	158.72	124.94	102.11	151.07
ENSG00000062725.5	APPBP2	protein_coding	12.55	8.94	9.51	12.98	8.42	12.61	15.39	12.09	13.44
ENSG00000062822.8	POLD1	protein_coding	38.65	38.93	34.98	28.92	28.93	31.21	31.46	37.59	33.46
ENSG00000063015.15	SEZ6	protein_coding	0.06	0.22	1	0.33	2.31	0.48	2.04	0.32	0.54
ENSG00000063046.13	EIF4B	protein_coding	327.35	289.84	338.44	312.62	292.24	308.04	297.96	345.05	359.81
ENSG00000063127.11	SLC6A16	protein_coding	0.14	0.48	0.53	0.26	1.06	0.39	0.61	0.15	0.12
ENSG00000063169.6	GLTSCR1	protein_coding	4.83	3.42	5.1	5.52	10.18	4.61	6.05	4.67	3.85
ENSG00000063176.11	SPHK2	protein_coding	3.42	3.81	4.01	3.41	4.82	3.05	5.15	2.83	4.41
ENSG00000063177.8	RPL18	protein_coding	561.04	521.45	566.46	478.79	447.11	422.91	467.66	535.03	525.38
ENSG00000063180.4	CA11	protein_coding	1.84	1.28	1.55	4.34	2.27	1.68	1.77	1.53	1.92
ENSG00000063241.3	ISOC2	protein_coding	31.74	29.25	34.84	29.37	35.84	29.72	32.96	37.46	33.62
ENSG00000063244.8	U2AF2	protein_coding	148.16	182.06	174.47	95.95	110.64	133.56	134.38	127.64	114.91
ENSG00000063245.10	EPN1	protein_coding	126.72	124.21	130.61	107.13	102.83	110.77	100.59	118.33	128.27
ENSG00000063322.9	MED29	protein_coding	30.72	33.5	30.66	26.38	24.33	27.53	26.76	25.89	28.5
ENSG00000063438.12	AHRR	protein_coding	0.35	0.2	0.36	0.45	1.41	0.53	1.08	1.52	0.91
ENSG00000063515.2	GSC2	protein_coding	0	0	0	0	0	0.19	0.12	0	0
ENSG00000063587.12	ZNF275	protein_coding	3.55	4.74	3.52	4	4.83	4.14	4.63	4.44	4.42
ENSG00000063601.12	MTMR1	protein_coding	62.57	59.32	56.15	57.07	52.63	54.6	60.47	62.98	58.29
ENSG00000063660.4	GPC1	protein_coding	8.07	5.2	7.64	5.23	7.08	8.26	7.97	6.91	5.72
ENSG00000063761.11	ADCK1	protein_coding	1.74	1.11	2.34	2.11	3.17	2.06	1.62	1.07	1.75
ENSG00000063854.8	HAGH	protein_coding	23.71	18.81	20.98	21.28	23.27	17.23	20.9	19.39	24.75
ENSG00000063978.11	RNF4	protein_coding	51.55	52.43	51.79	48.17	48.26	46.32	53.39	53.67	51.45
ENSG00000064012.17	CASP8	protein_coding	65.43	73.41	71.79	86.97	70.17	75.76	75.41	67.43	74.76
ENSG00000064042.13	LIMCH1	protein_coding	12.45	17.65	16.59	20.76	25.76	22.98	22.08	23.96	14.94
ENSG00000064102.10	ASUN	protein_coding	27.32	29.01	24.78	22.31	18.81	25.56	26.76	20.67	19.65
ENSG00000064115.6	TM7SF3	protein_coding	46.13	43.47	40.93	56.11	58.26	59.6	39.45	43.13	50.99
ENSG00000064195.7	DLX3	protein_coding	0.07	0.03	0.11	0.1	0.29	0.03	0.28	0.45	0.31
ENSG00000064199.2	SPA17	protein_coding	19.74	13.14	18.65	20.65	16.48	17.27	13.64	17.4	19.32
ENSG00000064201.11	TSPAN32	protein_coding	0.08	0.03	0	0	0	0	0.29	0.12	0
ENSG00000064205.6	WISP2	protein_coding	0.24	0.21	0.19	0.17	0.63	0.26	0.42	0.26	0.17
ENSG00000064218.4	DMRT3	protein_coding	0.15	0.04	0.63	0.06	1.3	0.31	0.24	1.15	1.09
ENSG00000064225.8	ST3GAL6	protein_coding	0.75	0.82	1.24	0.53	0.74	1.06	1.13	0.11	0.41
ENSG00000064270.8	ATP2C2	protein_coding	9.85	9.55	15.79	9.28	11.91	8.98	11.24	6.99	8.2
ENSG00000064300.4	NGFR	protein_coding	0.04	0	0.08	0.15	1.26	0.1	0.46	0.47	0
ENSG00000064309.10	CDON	protein_coding	1.32	2.37	1.77	2.26	1.88	2.79	1.96	3.72	2.03
ENSG00000064313.7	TAF2	protein_coding	29.8	39.41	30.48	27.24	26.92	29.03	26.22	26.03	25.55
ENSG00000064393.11	HIPK2	protein_coding	30.93	36.58	28.13	35.27	40.44	36.8	38.08	35.28	28.4
ENSG00000064419.9	TNPO3	protein_coding	17.49	19.1	17.38	20.12	17.02	16.47	16.87	20.16	17.73
ENSG00000064489.17	MEF2BNB-MEF2B	protein_coding	1.43	1.99	0.68	0	1.15	0	1.77	0	0.75
ENSG00000064490.9	RFXANK	protein_coding	20.72	19.94	18.96	15.31	21.51	17.02	18.72	15.27	27.37
ENSG00000064545.10	TMEM161A	protein_coding	7.62	8.35	7.06	5.45	9.48	3.28	3.93	3.35	4.58
ENSG00000064547.9	LPAR2	protein_coding	4.82	1.93	1.69	5.04	5.45	2.77	3.41	3.51	3.42
ENSG00000064601.12	CTSA	protein_coding	31.74	27.72	30.23	33.67	35.69	29.28	28.72	36.05	33.65
ENSG00000064607.12	SUGP2	protein_coding	16.95	13.82	14.05	15.89	13.79	14.65	11.76	11.5	12.35
ENSG00000064651.9	SLC12A2	protein_coding	29.46	22.73	28.46	23.01	20.96	22.56	17.17	18.23	20.63
ENSG00000064652.6	SNX24	protein_coding	17.87	16.71	20.9	14.86	21.96	19.8	18.43	12.09	21.23
ENSG00000064655.14	EYA2	protein_coding	0	0.04	0	0	0.52	0.17	0.04	0	1.26
ENSG00000064666.10	CNN2	protein_coding	136.34	127.75	172.89	155.23	150.58	152.02	137.74	142.08	137.78
ENSG00000064687.8	ABCA7	protein_coding	13.15	13.24	14.31	17.36	18.6	11.29	11.86	13.81	15.13
ENSG00000064692.14	SNCAIP	protein_coding	0.04	0.43	0.33	0.78	0.87	0.47	0.96	0.14	0.46
ENSG00000064703.7	DDX20	protein_coding	11.04	10.74	8.41	7.68	13.25	9.51	10.35	6.88	8.88
ENSG00000064726.5	BTBD1	protein_coding	35.5	38.39	37.99	32.88	27.31	34.48	38.46	32.83	35.01
ENSG00000064763.6	FAR2	protein_coding	1.39	3.44	2.32	3.38	5.01	3.99	2.19	2.82	1.56
ENSG00000064787.8	BCAS1	protein_coding	0.61	0.9	0.61	2.24	2.03	1.54	1.54	3.1	2.69
ENSG00000064835.6	POU1F1	protein_coding	0.12	0.28	0.15	0.09	0.43	0.18	0.23	0	0.06
ENSG00000064886.9	CHI3L2	protein_coding	0.02	1	0.24	0.48	0.54	1.07	1.49	0.79	0.33
ENSG00000064932.11	SBNO2	protein_coding	50.33	47.82	47.97	32.52	47.21	39.43	35.89	39.1	45.34
ENSG00000064933.12	PMS1	protein_coding	10	11.52	9.7	12.55	9.7	9.76	9.73	7.97	10.52
ENSG00000064961.14	HMG20B	protein_coding	76.74	68.58	72.45	79.79	69.06	76.77	69.55	90.05	80.63
ENSG00000064989.8	CALCRL	protein_coding	0	0.07	0.04	0.2	0.28	1.26	0.45	1.33	0.04
ENSG00000064995.12	TAF11	protein_coding	16.9	18.46	16.04	16.46	12.02	12.1	16.07	13.02	14.84
ENSG00000064999.12	ANKS1A	protein_coding	8.67	7.38	8.1	8.89	7.98	9.07	8.12	7.7	7.5
ENSG00000065000.11	AP3D1	protein_coding	136.97	126.32	123.41	114.55	122.97	118.37	116.98	125.79	125.1
ENSG00000065029.10	ZNF76	protein_coding	14.76	15.21	12.67	12.17	14.06	11.99	12.86	14.89	12.49
ENSG00000065054.9	SLC9A3R2	protein_coding	80.82	96.64	83.2	77.53	77.9	77.73	69.86	101.63	91.63
ENSG00000065057.3	NTHL1	protein_coding	23.17	22.07	22.88	19.78	23.77	18.27	14.21	17.25	19.43
ENSG00000065060.12	UHRF1BP1	protein_coding	6.69	6.64	8.01	8.17	8.89	8.18	7.65	7.17	9.12
ENSG00000065135.7	GNAI3	protein_coding	44.49	45.57	44.23	47.32	40.27	41.86	42.36	47.31	40.96
ENSG00000065150.14	IPO5	protein_coding	85.85	88	80.46	68.76	70.22	73.12	81.18	74.47	72.76
ENSG00000065154.7	OAT	protein_coding	134.08	100.16	154.09	158.98	106.77	127.88	111.62	180.57	188.19
ENSG00000065183.11	WDR3	protein_coding	35.16	31.74	27.9	24.63	23.21	27.86	21.2	22.2	23.64
ENSG00000065243.14	PKN2	protein_coding	38.22	47.03	35.03	57.37	35.95	40.17	43.06	36.77	34.75
ENSG00000065268.6	WDR18	protein_coding	57.49	48.66	52.15	44.58	45.89	32.82	40.5	36.22	50.6
ENSG00000065308.4	TRAM2	protein_coding	6.57	6.89	7.12	5.47	7.13	6.78	6.49	5.37	5.57
ENSG00000065320.4	NTN1	protein_coding	0.19	0.09	0.12	0.02	0.52	0.28	0.26	0.15	0.19
ENSG00000065325.8	GLP2R	protein_coding	0.18	0.13	0.27	0.55	0.89	0.37	0.23	0.15	0.21
ENSG00000065328.12	MCM10	protein_coding	26.94	33.38	28.04	23.41	15.08	27.88	30.18	24.09	31.64
ENSG00000065357.15	DGKA	protein_coding	54.68	38.73	48.5	83.95	45.57	48.29	49.92	62	71.69
ENSG00000065361.10	ERBB3	protein_coding	44.71	36.28	57.34	66.2	57.45	64.26	60.25	79.31	79.98
ENSG00000065371.13	ROPN1	protein_coding	0.18	0.57	0.49	0.16	0.87	1.53	1	1.02	0.24
ENSG00000065413.12	ANKRD44	protein_coding	2.31	4.12	3.38	2.13	3.09	3.14	4.51	4.59	2.64
ENSG00000065427.10	KARS	protein_coding	148.16	161.36	131.71	120.15	110.12	118.31	132.88	115.21	114.62
ENSG00000065457.6	ADAT1	protein_coding	33.28	33.11	31.31	26.94	27.67	23.26	32.84	20.07	20.79
ENSG00000065485.13	PDIA5	protein_coding	15.86	11.25	9.59	12.31	13.7	10.46	11.45	16.11	12.35
ENSG00000065491.8	TBC1D22B	protein_coding	5.27	4.23	5	5.24	4.41	4.75	4.24	3.82	5.32
ENSG00000065518.7	NDUFB4	protein_coding	79.58	73.36	85.34	79.76	69.97	76.17	58.61	91.2	91.05
ENSG00000065526.6	SPEN	protein_coding	24.65	26.31	23.3	27.35	31.33	30.22	33.96	23.39	23.03
ENSG00000065534.14	MYLK	protein_coding	18.55	12.88	12.07	33.23	26.59	21.56	20.44	14.16	12.12
ENSG00000065548.13	ZC3H15	protein_coding	115.42	133.06	107.11	99.04	96.06	98.91	108.17	102.52	115.9
ENSG00000065559.10	MAP2K4	protein_coding	12.17	13.16	11.55	12.58	14.47	14.05	12.16	11.99	10.26
ENSG00000065600.8	TMEM206	protein_coding	5.03	4.13	5	3.4	4.15	3.21	3.99	3.56	5.96
ENSG00000065609.10	SNAP91	protein_coding	0.02	0.02	0.1	0.07	1.05	0.06	0.53	0	0.25
ENSG00000065613.9	SLK	protein_coding	60.79	52.64	48.74	63.31	49.2	47.28	50.97	64.6	55.36
ENSG00000065615.9	CYB5R4	protein_coding	16.81	16.92	18.78	23.35	12.69	15.15	19.88	16.76	16.87
ENSG00000065618.12	COL17A1	protein_coding	2.36	1.25	0.8	0.55	0.47	0.54	2.26	0.48	0.76
ENSG00000065621.10	GSTO2	protein_coding	10.6	7.52	9.31	12.44	13.99	10.92	9.55	6.7	9.34
ENSG00000065665.16	SEC61A2	protein_coding	1.18	1.5	2.13	4.91	5.22	5.17	2.6	1.6	1.09
ENSG00000065675.10	PRKCQ	protein_coding	0.12	0.12	0.16	0.22	0.27	0.14	0.31	0.18	0.03
ENSG00000065717.10	TLE2	protein_coding	0.79	0.96	0.72	1.09	0.2	0.88	0.71	1.12	1.53
ENSG00000065802.7	ASB1	protein_coding	16.48	20.29	11.72	9.49	9.83	10.14	11.67	15.83	14.53
ENSG00000065809.9	FAM107B	protein_coding	121.03	102.33	137.94	111.67	110.9	132.08	132.35	148.9	208.43
ENSG00000065833.7	ME1	protein_coding	23.2	21.39	20.87	21.31	20.63	16.88	17.28	21.44	16.56
ENSG00000065882.11	TBC1D1	protein_coding	43.06	40.31	43.66	44.79	46.36	35.43	39.15	39.31	39.66
ENSG00000065883.10	CDK13	protein_coding	14.06	17.77	15.25	16.28	17.93	20.68	18.78	15.47	14.23
ENSG00000065911.7	MTHFD2	protein_coding	50.68	54.52	65.79	36.67	36.51	42.96	40.77	45.11	77.83
ENSG00000065923.5	SLC9A7	protein_coding	27.81	24.65	21.42	26.96	25.88	23.1	25.63	24.48	20
ENSG00000065970.4	FOXJ2	protein_coding	8.5	7.73	8.58	8.28	8.49	9.67	8.96	8.16	8.2
ENSG00000065978.13	YBX1	protein_coding	1290.12	1231.22	1208.16	1130.83	986.73	1076.79	1093.54	1088.15	1094.09
ENSG00000065989.11	PDE4A	protein_coding	4.26	5.17	4.46	4.87	4.61	3.51	4.68	5.38	5.33
ENSG00000066027.7	PPP2R5A	protein_coding	24.79	21.78	23.62	38.94	31.01	25.36	27.17	40.51	36.8
ENSG00000066032.14	CTNNA2	protein_coding	0	0.13	0.05	0.18	0.41	0	0.08	0.03	0
ENSG00000066044.9	ELAVL1	protein_coding	51.93	55.49	50	43.44	43.08	41.49	47.91	43.79	42.38
ENSG00000066056.9	TIE1	protein_coding	0.03	0.06	0.55	0.47	3.07	0.27	1.1	0.3	0.15
ENSG00000066084.8	DIP2B	protein_coding	8.19	8.37	8.22	10.31	10.82	10.2	11	8.72	7.68
ENSG00000066117.10	SMARCD1	protein_coding	18.77	30.24	25.15	15.17	18.1	20.42	25.32	18.67	18.26
ENSG00000066135.8	KDM4A	protein_coding	10.28	11.01	11.21	14.33	18.02	11.87	11.39	14.15	16.38
ENSG00000066136.15	NFYC	protein_coding	44.89	48.53	50.31	37.19	42.71	36.57	44.75	41.99	42.27
ENSG00000066185.8	ZMYND12	protein_coding	0.02	0.21	0.14	0.51	0.7	0.39	1.08	1.11	0.66
ENSG00000066230.6	SLC9A3	protein_coding	0.07	0	0.09	0	0.06	0	0.04	0	0
ENSG00000066248.10	NGEF	protein_coding	4.32	4.69	5.16	6.39	5.57	6.22	11.4	7.92	6.01
ENSG00000066279.12	ASPM	protein_coding	60.3	63.77	49.85	60.63	60.05	60.62	56.9	47.81	43.68
ENSG00000066294.10	CD84	protein_coding	0.43	0.88	0.62	0.36	2.9	0.94	0.98	0.33	0.77
ENSG00000066322.8	ELOVL1	protein_coding	38.08	29.75	28.99	31.62	35.07	27.96	33.32	28.15	28.05
ENSG00000066336.7	SPI1	protein_coding	0.21	0.08	0.7	0	0.76	0.35	0.98	0.85	0.14
ENSG00000066379.10	ZNRD1	protein_coding	12.9	12	10.77	10.49	12.52	10.03	9.36	10.33	14.21
ENSG00000066382.12	MPPED2	protein_coding	0.03	0.85	0.14	0.52	0.97	0.22	0.37	0.21	0.1
ENSG00000066405.8	CLDN18	protein_coding	0.05	0.52	0.39	0.2	1.12	0.38	0.59	0.2	0.42
ENSG00000066422.4	ZBTB11	protein_coding	16.18	14.46	13.51	17.91	16.51	17.62	15.56	15.84	16.73
ENSG00000066427.17	ATXN3	protein_coding	27.84	17.79	26.63	23.71	25.04	29.72	25.37	33.63	28.97
ENSG00000066455.8	GOLGA5	protein_coding	26.99	27.95	26.43	24.81	23.03	25.56	22.62	29.23	27.48
ENSG00000066468.16	FGFR2	protein_coding	0.42	1.21	0.2	0.26	3.36	0.39	4.52	0.4	0.71
ENSG00000066557.5	LRRC40	protein_coding	9.99	9.52	9.18	10.16	7.6	9.13	9.94	9.38	8.76
ENSG00000066583.7	ISOC1	protein_coding	19.26	18.33	18.31	16.67	16.42	15.8	16.07	19.4	17.54
ENSG00000066629.12	EML1	protein_coding	1.38	2.55	1.77	1.22	2.52	2.01	2.14	1.17	0.37
ENSG00000066651.13	TRMT11	protein_coding	13.93	11.48	10.42	12.12	19.83	12.07	12.44	9.84	11.25
ENSG00000066654.8	THUMPD1	protein_coding	46.95	49.32	48.15	38.11	34.81	38.61	44.67	38.33	40.86
ENSG00000066697.10	MSANTD3	protein_coding	27.44	26.41	20.92	28.05	22.92	18.62	16.4	21.13	20.66
ENSG00000066735.10	KIF26A	protein_coding	0.02	0.05	0	0	0.2	0.05	0.06	0	0.01
ENSG00000066739.7	ATG2B	protein_coding	4.27	4.54	3.87	6.11	5.63	6.03	5.67	5.26	2.95
ENSG00000066777.4	ARFGEF1	protein_coding	40.77	36.12	32.64	53.55	36	46.37	46.46	43.26	54.81
ENSG00000066813.10	ACSM2B	protein_coding	0.42	0.95	0.8	1.02	3.53	2.01	4.1	2.21	0.79
ENSG00000066827.11	ZFAT	protein_coding	8.85	12.02	13.08	11.21	12.16	9.09	6.71	11.81	10.2
ENSG00000066855.11	MTFR1	protein_coding	22.24	16.63	19.24	15.86	19.1	23.24	20.02	18.17	19.14
ENSG00000066923.13	STAG3	protein_coding	0.6	0.47	0.26	0.84	2.51	1.36	1.52	0.78	0.43
ENSG00000066926.6	FECH	protein_coding	30.49	30.33	40.28	32.92	28.13	25.25	25.13	37.86	38.49
ENSG00000066933.11	MYO9A	protein_coding	12.17	19.29	16.03	15.53	24.59	21.13	26.09	13.54	15.16
ENSG00000067048.12	DDX3Y	protein_coding	29.54	22.23	22.46	21.2	22.24	23.86	17.06	23.46	25.96
ENSG00000067057.12	PFKP	protein_coding	60.61	54.08	48.07	46.33	46.8	42.71	47.36	57.45	49.86
ENSG00000067064.6	IDI1	protein_coding	47.28	30.79	53.44	64.1	48.65	58.19	51.19	73.16	56.2
ENSG00000067066.12	SP100	protein_coding	87.49	98.78	82.64	105.33	91.57	105.3	109.83	96.31	109.21
ENSG00000067082.10	KLF6	protein_coding	32.42	19.63	23.7	28.45	31.8	23.92	26.96	23.12	20.89
ENSG00000067113.12	PPAP2A	protein_coding	2.11	2.24	1.71	3.41	2.59	2.31	1.94	1.66	4.59
ENSG00000067141.12	NEO1	protein_coding	11.3	14.57	18.17	10.95	11.29	21.44	22.62	15.5	17.23
ENSG00000067167.3	TRAM1	protein_coding	97.22	104	115.13	125.86	94.9	120.92	129.42	156.01	138.53
ENSG00000067177.10	PHKA1	protein_coding	6.77	5.01	6.67	5.33	4.6	5.05	5.64	4.78	4.12
ENSG00000067182.3	TNFRSF1A	protein_coding	45.09	51.89	56.02	45.59	52.51	52.82	38.84	47.33	66.94
ENSG00000067191.11	CACNB1	protein_coding	4.33	2.46	2.5	2.11	3.84	4.72	4.03	1.43	1.62
ENSG00000067208.10	EVI5	protein_coding	16.31	13.4	10.97	22.53	19.47	13.45	13.13	14.52	11.27
ENSG00000067221.9	STOML1	protein_coding	8.1	7.08	8.83	7.03	7.66	8.77	8.18	8.16	7.13
ENSG00000067225.13	PKM	protein_coding	1610.03	1592.75	1627.68	1279.25	1227.18	1403.32	1390.03	1694.6	1448.78
ENSG00000067248.5	DHX29	protein_coding	30.26	28.69	26.84	26.12	26.11	26.15	28.35	28.33	24.36
ENSG00000067334.9	DNTTIP2	protein_coding	87.12	77.4	66.1	56.04	54.22	57.71	55.38	63.98	54.76
ENSG00000067365.10	METTL22	protein_coding	18.73	25.5	21.52	21.63	36.95	25.52	25.07	26.69	20
ENSG00000067369.9	TP53BP1	protein_coding	36.66	36.03	37.8	37.13	47.5	47.35	53.81	45.82	34.08
ENSG00000067445.16	TRO	protein_coding	0.03	1.47	0.63	0.32	0.58	0.64	1.15	1.22	0.35
ENSG00000067533.5	RRP15	protein_coding	26.79	32.09	18.92	26.07	16.14	24.08	17.4	19.43	17.31
ENSG00000067560.6	RHOA	protein_coding	194.49	184.64	202.45	214.6	170.91	194.3	190.51	215.53	211.32
ENSG00000067596.6	DHX8	protein_coding	22.62	57.57	23.42	21	23.96	21.05	25.14	25.61	24.65
ENSG00000067601.6	PMS2P4	pseudogene	4.72	7.47	4.23	5.96	2.98	8.79	7.1	3.96	4.83
ENSG00000067606.11	PRKCZ	protein_coding	44.97	54.39	69.54	75.75	64.93	68.32	73.08	51.06	57.23
ENSG00000067646.7	ZFY	protein_coding	6.14	8.1	8.25	4.69	5.17	5.76	5.34	6.84	5.42
ENSG00000067704.8	IARS2	protein_coding	91.25	82.24	81.02	98.7	99.7	80.46	88.88	88.85	87.18
ENSG00000067715.9	SYT1	protein_coding	0.46	0.8	0.53	0.71	1.17	1.51	1.36	0.58	0.26
ENSG00000067798.9	NAV3	protein_coding	14.05	14.12	10.19	5.82	9.09	8.32	14.42	11.1	13.9
ENSG00000067829.14	IDH3G	protein_coding	79.78	71.45	78.27	71.45	81.34	70.66	70.98	78.67	77.01
ENSG00000067836.8	ROGDI	protein_coding	9.84	8.21	14.64	11.41	15.52	15.3	15.88	9.71	14.42
ENSG00000067840.8	PDZD4	protein_coding	0.1	0.12	0.04	0.1	0.08	0.16	0.37	0.05	0.04
ENSG00000067842.13	ATP2B3	protein_coding	0.43	0.21	0.47	0.02	0.73	0.71	0.25	0.38	0.02
ENSG00000067900.6	ROCK1	protein_coding	39.59	38.67	39	42.46	52.17	43	44.57	35.95	37
ENSG00000067955.9	CBFB	protein_coding	63	83.37	69.34	56.33	51.92	50.27	48.4	61.18	57.25
ENSG00000067992.8	PDK3	protein_coding	7.85	6.19	9.25	9.15	10.39	11.07	9.21	7.48	8.07
ENSG00000068001.9	HYAL2	protein_coding	18.93	14.02	19.87	18.37	18.75	15.72	18.64	17.24	18.56
ENSG00000068024.12	HDAC4	protein_coding	3.5	5.31	5.54	6.31	8.72	9.33	5.41	4.01	13.65
ENSG00000068028.13	RASSF1	protein_coding	8.23	7.46	6.07	7.42	7.77	6.6	7.14	7.17	7.69
ENSG00000068078.13	FGFR3	protein_coding	0.2	0.09	0.24	0.44	0.26	0.24	0.33	1.11	0.16
ENSG00000068079.3	IFI35	protein_coding	22.01	24.49	23.12	24.95	20.77	26.04	28	29.7	32.9
ENSG00000068097.10	HEATR6	protein_coding	7.91	8.86	10.16	11.32	9.61	10.55	8.79	6.44	10.51
ENSG00000068120.10	COASY	protein_coding	127.62	127.98	143.41	110.32	121.11	104.99	92.37	119.46	117
ENSG00000068137.10	PLEKHH3	protein_coding	8.71	9.34	7.34	8.19	8.47	11.49	5.79	12.65	14.33
ENSG00000068305.13	MEF2A	protein_coding	52.09	54.71	58.57	52.78	64.77	63.63	64.45	63.02	71.4
ENSG00000068308.9	OTUD5	protein_coding	36.62	36.25	38.38	31.32	34.24	35.8	36.03	39.15	40.7
ENSG00000068323.12	TFE3	protein_coding	14.13	11.84	15.35	13.45	16.62	12.19	13.55	15.07	15.17
ENSG00000068354.11	TBC1D25	protein_coding	3.52	6.24	4.49	5.03	5.63	3.52	4.77	2.95	5.4
ENSG00000068366.15	ACSL4	protein_coding	37.33	35.18	37.48	43.38	30.87	32.29	34.66	33.06	31.19
ENSG00000068383.14	INPP5A	protein_coding	8.96	8.61	6.25	5.77	6.27	6	6.27	8.47	4.36
ENSG00000068394.9	GPKOW	protein_coding	12.69	12.9	10.19	10.9	8.46	12.71	10.28	10.84	9.95
ENSG00000068400.9	GRIPAP1	protein_coding	22.29	21.49	24.49	20.56	22.6	21.41	21.83	18.2	19.36
ENSG00000068438.10	FTSJ1	protein_coding	31.84	35.3	33.25	28.42	20.8	25.03	23.99	31.92	28.06
ENSG00000068489.8	PRR11	protein_coding	98.23	87.75	82.06	72.58	69.67	89.03	90.33	69.18	74.8
ENSG00000068615.12	REEP1	protein_coding	0.32	1.16	0.44	0.64	1.22	1.15	0.61	0.31	0.04
ENSG00000068650.14	ATP11A	protein_coding	28.42	26.12	31.33	27.93	33.04	30.63	27.06	30.24	31.7
ENSG00000068654.11	POLR1A	protein_coding	14.38	22.77	18.79	12.57	16.99	21.42	20.92	20.4	17.18
ENSG00000068697.6	LAPTM4A	protein_coding	33.11	31.88	36.86	43.59	38.64	51.16	40.63	48.76	36.33
ENSG00000068724.11	TTC7A	protein_coding	18.41	12.25	16.94	18.52	15.95	16.33	16.47	14.65	16.28
ENSG00000068745.10	IP6K2	protein_coding	28.54	25.26	35.53	29.26	32.13	30.76	30.47	29.69	32.16
ENSG00000068781.16	STON1-GTF2A1L	protein_coding	0.14	0	0	0.09	0.34	0	0.19	0	0
ENSG00000068784.8	SRBD1	protein_coding	9.88	10.27	10.06	7.28	8.58	11.28	10.91	7.76	8.39
ENSG00000068793.13	CYFIP1	protein_coding	79.63	89.4	76.16	83.19	70.11	80.14	92.99	74.33	70.92
ENSG00000068796.12	KIF2A	protein_coding	50.98	45.22	39.13	46.19	39.19	35.87	44.89	51.89	43.62
ENSG00000068831.14	RASGRP2	protein_coding	0.22	0.15	0.31	0.23	0.69	0.22	0.58	0.3	0.08
ENSG00000068878.10	PSME4	protein_coding	15.54	17.28	16.34	17.23	17.34	16.89	16.8	17.11	12.93
ENSG00000068885.10	IFT80	protein_coding	19.2	18.63	25.65	31.71	27.91	28.43	25.99	25.34	26.28
ENSG00000068903.15	SIRT2	protein_coding	7.94	7.67	10.27	10.72	13.2	8.99	9.01	7.97	9.28
ENSG00000068912.9	ERLEC1	protein_coding	24.42	23.41	23.53	23.92	18.54	27.44	25.73	28.53	24.33
ENSG00000068971.9	PPP2R5B	protein_coding	2.36	0.56	1.88	0.75	1.04	0.36	1.25	0.79	1.34
ENSG00000068976.9	PYGM	protein_coding	0.23	0.1	0.07	0.37	0.51	0.2	0.24	0.08	0.07
ENSG00000068985.4	PAGE1	protein_coding	0	0	0	0	0	0	0	0	0
ENSG00000069011.11	PITX1	protein_coding	36.82	41.46	43.84	41.71	43.54	34.49	40.23	36.3	50.39
ENSG00000069018.13	TRPC7	protein_coding	0.65	0.74	0.47	0.59	2	0.18	2.21	0.46	0.45
ENSG00000069020.14	MAST4	protein_coding	8.48	8.12	11.19	14.12	12.24	9.94	9.53	5.61	7.41
ENSG00000069122.14	GPR116	protein_coding	20.65	17.64	30.6	27.41	15.01	30.54	37.36	22.64	43.94
ENSG00000069188.12	SDK2	protein_coding	0.06	0.1	0.11	0.23	0.25	0.11	0.54	0.08	0.04
ENSG00000069206.11	ADAM7	protein_coding	0.07	0	0.15	0.1	0.4	0.15	0.52	0.15	0.25
ENSG00000069248.9	NUP133	protein_coding	22.51	26.08	21.71	20.26	18.35	20.93	20.17	21.81	20.38
ENSG00000069275.12	NUCKS1	protein_coding	151.34	159.7	122.74	145.88	120.06	130.61	141.29	139.65	137.77
ENSG00000069329.11	VPS35	protein_coding	68.46	83.96	68.92	78.54	70.15	72.09	72.36	73.69	62.89
ENSG00000069345.7	DNAJA2	protein_coding	67.96	75.5	62.7	61.5	55.66	60.46	62.55	63.92	59.17
ENSG00000069399.8	BCL3	protein_coding	10	13.49	11.25	16.88	17.54	10.43	13.71	7.8	12.17
ENSG00000069424.10	KCNAB2	protein_coding	3.47	4.58	3.82	3.83	4.34	3.96	4.62	5.55	5.48
ENSG00000069431.6	ABCC9	protein_coding	0.06	0.21	0.04	0.12	0.43	0.09	0.36	0.13	0.02
ENSG00000069482.6	GAL	protein_coding	0.11	0.14	0	0	0.23	0	0	0	0
ENSG00000069493.10	CLEC2D	protein_coding	1.11	1.05	1.06	2.21	4.81	2.09	4.76	1.73	2.9
ENSG00000069509.5	FUNDC1	protein_coding	15.8	11.42	16.07	13.37	10.23	13.5	12.62	12.09	16.28
ENSG00000069535.12	MAOB	protein_coding	0.67	0.71	0.47	1.07	1.34	1.07	1.75	0.91	1.03
ENSG00000069667.11	RORA	protein_coding	0.3	1.81	3.18	2.94	2.45	3.07	3.21	2.15	1.93
ENSG00000069696.6	DRD4	protein_coding	0	0	0.06	0.1	0.35	0.33	0.17	0	0.19
ENSG00000069702.6	TGFBR3	protein_coding	0.93	0.84	0.92	0.9	0.58	1.3	0.97	1.33	1.08
ENSG00000069712.9	KIAA1107	protein_coding	1.38	1.66	1.7	2.13	2.27	2.2	3.04	1.46	1.7
ENSG00000069764.5	PLA2G10	protein_coding	0.08	0	0.34	0	0.22	0.46	0.16	1.16	0.34
ENSG00000069812.7	HES2	protein_coding	0.02	0.21	0.2	0.26	0.68	0.26	0.35	0.62	0.29
ENSG00000069849.6	ATP1B3	protein_coding	71.05	56.46	52.26	52.99	43.8	41.82	40.86	49.5	42.89
ENSG00000069869.11	NEDD4	protein_coding	11	19.03	14.98	14.3	13.23	15.19	13.58	14.5	12.34
ENSG00000069943.5	PIGB	protein_coding	4.83	5.64	4.56	7.86	5.04	5.61	4.31	4.53	5.67
ENSG00000069956.7	MAPK6	protein_coding	31.01	32.26	31.53	34.41	23.65	28.24	28.23	29.96	27.57
ENSG00000069966.14	GNB5	protein_coding	10.7	9.82	14.17	9.92	11.84	10.21	8.75	8.77	8.7
ENSG00000069974.11	RAB27A	protein_coding	34.82	26.19	34.38	39.93	34.68	38.78	31.57	43.16	44.9
ENSG00000069998.8	CECR5	protein_coding	18.72	15.65	17.6	13.41	14.9	11.95	13.81	15	16.5
ENSG00000070010.14	UFD1L	protein_coding	50.52	34.65	42.55	36.81	32.76	51.36	33.71	35.25	30.23
ENSG00000070018.4	LRP6	protein_coding	21.2	16.44	16.16	23.85	20.64	22.72	18.48	20.71	22.67
ENSG00000070019.3	GUCY2C	protein_coding	0	0	0	0.24	0.54	0.08	0.14	0.28	0.1
ENSG00000070031.3	SCT	protein_coding	0	0	0	0	0	0	0	0	0
ENSG00000070047.7	PHRF1	protein_coding	25.15	26.96	23.87	20.2	26.03	22.38	23.4	22.08	20.82
ENSG00000070061.10	IKBKAP	protein_coding	13.33	15.63	11.68	7.93	11.31	10.36	12.2	8.52	10.54
ENSG00000070081.11	NUCB2	protein_coding	79.42	45.7	76.97	86.72	70.94	75.33	66.48	78.61	87.01
ENSG00000070087.9	PFN2	protein_coding	71.16	71.33	95.38	83.63	89.85	92.85	84.8	81.59	69.43
ENSG00000070159.9	PTPN3	protein_coding	8.34	7.34	7.51	9.25	9.2	8.87	8.84	8.07	7.82
ENSG00000070182.13	SPTB	protein_coding	0.38	0.5	0.23	0.22	1.51	0.69	0.69	0.92	0.57
ENSG00000070190.8	DAPP1	protein_coding	21.13	19.21	18.03	30.09	32.48	19.49	24.25	27.35	22.32
ENSG00000070193.4	FGF10	protein_coding	0.04	0.08	0.23	0.25	1.05	0.35	0.54	0.17	0.32
ENSG00000070214.11	SLC44A1	protein_coding	11.6	10.98	10.6	13.6	11.98	11.51	13.59	11.65	14.05
ENSG00000070269.9	TMEM260	protein_coding	0.79	1.21	1.31	2.43	2.44	1.27	1.72	0.73	1.1
ENSG00000070366.9	SMG6	protein_coding	8.61	8.24	7.45	12.32	15.49	10.91	11.55	9.94	8.95
ENSG00000070367.11	EXOC5	protein_coding	47.41	47.6	41.7	56.88	42.44	52.64	53.75	40.13	38.79
ENSG00000070371.11	CLTCL1	protein_coding	1.67	3.92	1.79	2.63	3.77	2.22	3.47	2.88	1.6
ENSG00000070388.7	FGF22	protein_coding	0.24	0.06	0	0	0.27	0.15	0.13	0.11	0.2
ENSG00000070404.5	FSTL3	protein_coding	8.39	6.23	5.47	9.29	5.98	5.06	5.9	3.15	5.14
ENSG00000070413.14	DGCR2	protein_coding	9.91	11.91	10.65	8.89	12.46	17.09	10.96	10.77	10.66
ENSG00000070423.13	RNF126	protein_coding	42.83	42	40.93	30.11	34.3	26.62	35.23	32.33	45.89
ENSG00000070444.10	MNT	protein_coding	10.9	9.81	15.22	14.13	21.07	15.74	21.84	12.76	15.7
ENSG00000070476.10	ZXDC	protein_coding	11.38	12.03	13.54	12.92	16.83	14.89	15.36	10.21	13.1
ENSG00000070495.10	JMJD6	protein_coding	21.74	19.83	17.49	23.9	12.76	14.9	13.89	19.02	13.3
ENSG00000070501.7	POLB	protein_coding	28.7	21.71	28.5	21.43	19.23	22.23	22.66	26.65	29.18
ENSG00000070526.10	ST6GALNAC1	protein_coding	0.57	0.91	1.26	1.25	1.55	1.25	0.93	1.56	2.31
ENSG00000070540.8	WIPI1	protein_coding	5.67	4.49	3.27	9.1	3.77	4.14	4.72	7.43	4.96
ENSG00000070601.5	FRMPD1	protein_coding	0.11	0.46	0.54	0.23	1.2	0.55	0.84	0.64	0.31
ENSG00000070610.10	GBA2	protein_coding	23.04	25.49	26.48	21.26	27.17	25.39	25.56	32.2	21.31
ENSG00000070614.10	NDST1	protein_coding	15.23	16.7	16.99	15.61	17.29	16.22	15.48	14.25	13.61
ENSG00000070669.12	ASNS	protein_coding	18.04	14.59	19.92	20.49	19.99	18.75	17.25	7.96	47.12
ENSG00000070718.7	AP3M2	protein_coding	8.61	8.28	9.39	8.85	14.31	9.47	9.72	7.78	7.79
ENSG00000070729.9	CNGB1	protein_coding	0.31	0.1	0.19	0.23	0.2	0.32	1.12	0.26	0.07
ENSG00000070731.5	ST6GALNAC2	protein_coding	0.65	0.9	1.04	0.84	1.99	0.88	1.52	1.54	1.32
ENSG00000070748.13	CHAT	protein_coding	0.18	0.24	0.19	0	0	0.21	0	0.23	0
ENSG00000070756.9	PABPC1	protein_coding	1495.14	1499.84	1421.88	1498.88	1260.49	1355.02	1307.88	1494.03	1629.46
ENSG00000070759.12	TESK2	protein_coding	0.46	0.68	1.09	0.31	0.34	1.36	0.75	0.92	1.28
ENSG00000070761.3	C16orf80	protein_coding	126.89	133.07	117.27	85.29	96.37	100.03	100.11	87.19	106.27
ENSG00000070770.4	CSNK2A2	protein_coding	84.04	100.81	88.9	86.88	69.86	81.54	71.17	84.33	64.73
ENSG00000070778.8	PTPN21	protein_coding	4.05	3.69	3.3	4.38	5.02	6.22	3.5	5.15	3.49
ENSG00000070785.12	EIF2B3	protein_coding	13.84	17.82	13.77	16.06	10.68	9.91	14.21	9.88	10.48
ENSG00000070808.11	CAMK2A	protein_coding	0.07	0.1	0.15	0.21	0.35	0.27	0.3	0.11	0.29
ENSG00000070814.13	TCOF1	protein_coding	96.95	107.62	83.83	57.98	64.74	68.22	77.48	67.71	64.79
ENSG00000070831.11	CDC42	protein_coding	103.9	99.71	93.29	129.86	83.06	102.19	111.08	98.76	95.32
ENSG00000070882.8	OSBPL3	protein_coding	15.95	15.73	17.43	25.34	26.97	18.07	21.71	18.38	17.24
ENSG00000070886.6	EPHA8	protein_coding	0.01	0.14	0.22	0.1	0.23	0.36	0.2	0.21	0.23
ENSG00000070915.5	SLC12A3	protein_coding	0.29	0.18	0.94	0.62	1.02	0.19	1.34	0.46	0.36
ENSG00000070950.5	RAD18	protein_coding	25.67	24.78	27.4	22.77	23.59	21.26	20.88	25.78	28.68
ENSG00000070961.10	ATP2B1	protein_coding	10.87	11.42	7.77	8.49	8.12	9.2	6.24	5.51	6.88
ENSG00000070985.9	TRPM5	protein_coding	0.01	0.07	0.02	0	0.07	0	0	0	0
ENSG00000071051.9	NCK2	protein_coding	20.61	21.66	18.01	17.75	17.93	18.26	18.44	16.25	16.93
ENSG00000071054.11	MAP4K4	protein_coding	141.36	132.72	122.5	101.87	102.82	110.99	115.59	106.64	106.83
ENSG00000071073.8	MGAT4A	protein_coding	3.8	6.03	4	10.11	11.44	6.36	3.74	7.02	3.96
ENSG00000071082.6	RPL31	protein_coding	1021.55	1065.48	1066.56	1063.15	923.93	1015.89	1062.97	1299.38	1134.16
ENSG00000071127.12	WDR1	protein_coding	418.88	354.11	353.56	483.88	388.22	358.3	343.7	440.17	323.34
ENSG00000071189.17	SNX13	protein_coding	19.17	18.15	20.74	23.54	20.09	21.72	19.59	18.66	18.67
ENSG00000071203.5	MS4A12	protein_coding	0	0	0	0	1.36	0	0.27	0	0
ENSG00000071205.7	ARHGAP10	protein_coding	12.23	12.2	11.3	9.7	12.2	11.31	9.71	9.51	8.66
ENSG00000071242.7	RPS6KA2	protein_coding	8.82	8.9	10.22	10.3	15.25	18.12	20.18	7.66	15.12
ENSG00000071243.11	ING3	protein_coding	13.15	11.41	15.05	8.45	8.87	10.97	10.9	11.59	13.36
ENSG00000071246.6	VASH1	protein_coding	0.44	0.25	0.38	0.5	2.06	1.04	0.16	0.32	0.18
ENSG00000071282.7	LMCD1	protein_coding	10.66	5.29	5.71	9.52	19.22	8.73	9.75	8.45	8.7
ENSG00000071462.7	WBSCR22	protein_coding	26.89	21.77	24.69	25.74	23.6	24.38	19.49	27.13	24.37
ENSG00000071537.9	SEL1L	protein_coding	47.27	42.98	41.11	44.81	42.8	46.05	43.77	47.33	40.72
ENSG00000071539.9	TRIP13	protein_coding	46.89	44.48	37.99	34.85	28.92	36.04	37.46	44.35	33.21
ENSG00000071553.12	ATP6AP1	protein_coding	30.04	21.38	25.45	28.85	28.75	25.96	21.33	25.24	27.35
ENSG00000071564.10	TCF3	protein_coding	69.53	73.38	67.83	70.25	74.89	61.54	72.59	71.93	73.78
ENSG00000071575.7	TRIB2	protein_coding	3.39	4.94	4.81	2.87	2.95	4.53	7.7	5.08	4.7
ENSG00000071626.12	DAZAP1	protein_coding	120.45	119.95	124.16	94.08	107.06	103.09	110.2	101.52	103.82
ENSG00000071655.13	MBD3	protein_coding	20.02	22.47	20.16	18.6	27.36	19.54	20.09	21.82	25.07
ENSG00000071677.1	PRLH	protein_coding	0	0	0	0	0	0	0	0	0
ENSG00000071794.11	HLTF	protein_coding	35.06	25.22	29.17	40.19	41.07	32.58	26.27	32.71	37.03
ENSG00000071859.10	FAM50A	protein_coding	95.47	81.66	87.49	88.9	94.44	85.38	86.95	99.43	85.77
ENSG00000071889.12	FAM3A	protein_coding	21.09	22.85	23.01	22.72	21.61	24.96	19.44	20.97	25.58
ENSG00000071894.10	CPSF1	protein_coding	21.86	26.52	30.83	21.64	28.59	33.08	30.52	23.27	26.66
ENSG00000071909.14	MYO3B	protein_coding	1.18	2	2	5.9	5.4	4.55	4.09	4.51	4.73
ENSG00000071967.7	CYBRD1	protein_coding	9.61	6.61	8.68	15.04	9.01	12.61	10.96	11.34	12.32
ENSG00000071991.4	CDH19	protein_coding	0.04	0.16	0.13	0.14	0.43	0.04	0.25	0.11	0.08
ENSG00000071994.6	PDCD2	protein_coding	83.9	75.23	73.74	72.94	61.68	59.21	64.07	58.76	71.49
ENSG00000072041.12	SLC6A15	protein_coding	0.05	0.27	0.15	0.5	1.27	0.34	0.39	0.28	0.38
ENSG00000072042.8	RDH11	protein_coding	48.82	37.38	48.56	45.58	35.82	37.51	35.34	48.96	45.64
ENSG00000072062.9	PRKACA	protein_coding	22.89	22.08	29.68	23.86	24.21	22.84	27.33	27.94	24.35
ENSG00000072071.12	LPHN1	protein_coding	7.1	1.39	2.12	3.36	8.61	2.47	2.05	3.41	3.16
ENSG00000072080.6	SPP2	protein_coding	0.04	0	0	0	0	0	0	0.47	0
ENSG00000072110.9	ACTN1	protein_coding	246.77	240.5	208.54	243.4	221.32	203.81	209.97	218.26	195.41
ENSG00000072121.11	ZFYVE26	protein_coding	5.17	5.39	4.59	12.66	12.63	9.3	7.69	4.69	5.3
ENSG00000072133.6	RPS6KA6	protein_coding	0	0.07	0	0	0	0	0	0	0
ENSG00000072134.11	EPN2	protein_coding	24.42	18.71	25.64	28.75	27.38	24.52	26.37	26.52	28
ENSG00000072135.8	PTPN18	protein_coding	28.07	27.26	30.05	28.9	34.88	28.51	32.95	32.65	40.82
ENSG00000072163.14	LIMS2	protein_coding	0.27	0.38	0.24	0.16	0.52	0.38	0.42	0.5	0.27
ENSG00000072182.8	ASIC4	protein_coding	0.04	0.13	0.17	0.43	0.81	0.44	0.41	0.17	0.03
ENSG00000072195.10	SPEG	protein_coding	2.07	2.13	2.33	3.86	6.87	2.27	3.28	2.41	3.56
ENSG00000072201.9	LNX1	protein_coding	4.38	8.93	7.83	5.19	8.02	11.46	5.03	9.41	8.94
ENSG00000072210.14	ALDH3A2	protein_coding	48.39	45.56	51.59	46.46	55.09	62.23	49.08	62.18	61.79
ENSG00000072274.8	TFRC	protein_coding	132.34	170.85	138.93	225.41	155.21	173.5	181.83	171.48	122.65
ENSG00000072310.12	SREBF1	protein_coding	34.41	38.65	36.06	29.54	35.42	31.73	24.69	38.03	45.05
ENSG00000072315.3	TRPC5	protein_coding	0.01	0.07	0.08	0.13	0.27	0.14	0.1	0.03	0.05
ENSG00000072364.8	AFF4	protein_coding	85.33	88.71	92.3	127.98	85.7	106.98	106.09	73.72	78.93
ENSG00000072401.10	UBE2D1	protein_coding	20.43	18.37	19.21	20.94	16.24	17.01	17.55	17.33	19.16
ENSG00000072415.4	MPP5	protein_coding	40.79	40.35	38.65	39.82	44.53	38.58	39.87	36.36	32.81
ENSG00000072422.12	RHOBTB1	protein_coding	2.97	3.75	3.11	4.7	3.03	0.99	2.65	1.51	2.16
ENSG00000072444.10	ASAH2C	protein_coding	0	0	0	0.19	0	0	0	0	0
ENSG00000072501.13	SMC1A	protein_coding	146.8	156.18	156.81	129.28	147.24	147.68	160.51	139.44	146.81
ENSG00000072506.8	HSD17B10	protein_coding	21.01	24.61	18.64	16.86	15.78	18.17	18.65	18.56	18.55
ENSG00000072518.16	MARK2	protein_coding	37.47	35.78	32.82	33.31	32.26	33.96	35.43	38.89	33.45
ENSG00000072571.15	HMMR	protein_coding	145.83	141.22	123.34	109.4	110.86	118.45	134.04	107.59	124.39
ENSG00000072609.13	CHFR	protein_coding	22.12	15.03	14.17	18.78	28.74	13.68	17.27	14.43	12.93
ENSG00000072657.4	TRHDE	protein_coding	0.02	0.12	0.26	0.07	0.06	0.11	0.51	0.04	0.04
ENSG00000072682.14	P4HA2	protein_coding	14.25	13.56	16.04	19.67	18.24	15.61	13.99	12.14	11.29
ENSG00000072694.14	FCGR2B	protein_coding	0.33	0.64	0.77	1.39	1.75	0.83	2.18	0.94	0.83
ENSG00000072736.14	NFATC3	protein_coding	8.23	8.74	8.04	8.07	9.31	9.65	10.89	6.02	8.62
ENSG00000072756.12	TRNT1	protein_coding	22.43	16.23	17.49	22.61	25.59	21.77	21.41	26.76	16.97
ENSG00000072778.15	ACADVL	protein_coding	111.26	116.76	130.37	137.29	147.52	145.57	117.41	109.13	125.01
ENSG00000072786.8	STK10	protein_coding	21.03	23.11	22.51	16.09	21.02	17.68	18.87	25.09	17.02
ENSG00000072803.13	FBXW11	protein_coding	30.77	27.92	32.66	29.58	35.85	29.89	31.83	29.02	30.96
ENSG00000072818.7	ACAP1	protein_coding	0.25	0.37	0.13	1.23	1.66	0.54	0.88	0.72	0.49
ENSG00000072832.10	CRMP1	protein_coding	1.65	2.93	2.1	1.76	3.02	2.18	2.03	2.2	2.02
ENSG00000072840.8	EVC	protein_coding	4.37	3.95	2.71	4.05	4.11	3.18	4.51	3.25	4.39
ENSG00000072849.6	DERL2	protein_coding	21.63	17.03	17.71	25.07	16.06	16.87	26.11	24.25	18.86
ENSG00000072858.6	SIDT1	protein_coding	2.07	2.6	2.66	1.45	4.98	2.7	6.02	4.55	4.52
ENSG00000072864.8	NDE1	protein_coding	58.83	67.67	68.91	62.27	62.56	69.97	66.25	60.85	67.99
ENSG00000072952.14	MRVI1	protein_coding	0.36	0.19	0.25	0.46	1.98	0.23	0.11	0.19	0.09
ENSG00000072954.2	TMEM38A	protein_coding	1.81	1.45	1.82	2.11	4.47	2.5	1.73	2.24	3.7
ENSG00000072958.4	AP1M1	protein_coding	21.83	18.55	26.12	13.04	18.61	21.17	20.82	22.39	20.06
ENSG00000073008.10	PVR	protein_coding	48.6	49.85	45.93	41.16	46.68	39.75	42.13	39.64	42.83
ENSG00000073009.8	IKBKG	protein_coding	17.4	13.86	19.28	17.82	19.49	14.71	14.55	16.65	14.17
ENSG00000073050.7	XRCC1	protein_coding	21.26	23.71	18.31	23.17	30.43	25.1	20.48	19.11	22.2
ENSG00000073060.11	SCARB1	protein_coding	14.97	13.33	12.95	12.33	13.69	8.42	14.79	11.66	13.77
ENSG00000073067.9	CYP2W1	protein_coding	0.02	0	0.06	0.06	0.07	1.36	1.12	0	0.03
ENSG00000073111.9	MCM2	protein_coding	127.06	110.42	124.82	91.81	130.3	95.98	129.14	130.97	106.39
ENSG00000073146.11	MOV10L1	protein_coding	0.11	0.11	0	0	0.63	0.14	0.19	0.25	0.31
ENSG00000073150.9	PANX2	protein_coding	1.37	1.23	1.6	1.71	1.4	1.85	1.69	2.98	3.28
ENSG00000073169.9	SELO	protein_coding	6.33	5.72	5.81	4.62	6.3	4.3	5.98	5.75	6.16
ENSG00000073282.8	TP63	protein_coding	1.73	1.03	2.11	1.95	1.2	1.47	1.64	1.14	1.63
ENSG00000073331.13	ALPK1	protein_coding	7.57	7.26	6.23	10.51	15	9.78	12.96	7.4	6.93
ENSG00000073350.9	LLGL2	protein_coding	53.85	38.58	52.95	56.88	70.52	51.18	52.82	56.58	56
ENSG00000073417.10	PDE8A	protein_coding	20.05	17.84	18.19	19.77	20.82	24.32	25.45	15.41	16.63
ENSG00000073464.7	CLCN4	protein_coding	1.24	2.31	1.77	1.33	0.88	0.99	1.34	2.13	1.11
ENSG00000073536.13	NLE1	protein_coding	8	8.75	9.88	6.78	7.48	5.8	5.18	6.84	9.24
ENSG00000073578.12	SDHA	protein_coding	122.58	97.67	108.23	121.96	121.45	112.13	110.3	116.37	106.87
ENSG00000073584.14	SMARCE1	protein_coding	199.76	217.93	198.54	206.08	181.5	183.33	214.91	220.6	208.33
ENSG00000073598.5	FNDC8	protein_coding	0.25	0.15	0.17	0.1	0.73	0.21	0.08	0.15	0.15
ENSG00000073605.14	GSDMB	protein_coding	4.64	4.22	3.56	7.92	9.1	4.43	5.4	4.18	5.46
ENSG00000073614.7	KDM5A	protein_coding	17	15.84	18.2	20.23	23.69	26.03	19.29	22.56	16.56
ENSG00000073670.9	ADAM11	protein_coding	0.02	0.3	0.12	0.11	0.13	0.11	0.15	0.17	0.02
ENSG00000073711.6	PPP2R3A	protein_coding	15.04	15.73	13.23	27.6	21.76	21.58	17.24	20.4	17.75
ENSG00000073712.9	FERMT2	protein_coding	48.42	53.31	54.34	52.37	55.78	50.7	48.38	48.2	42.08
ENSG00000073734.8	ABCB11	protein_coding	0.03	0	0.26	0.23	0.03	0.12	0.6	0.03	0
ENSG00000073737.12	DHRS9	protein_coding	1.33	1.71	1.72	1.18	0.94	2.32	1.57	2.48	3.36
ENSG00000073754.5	CD5L	protein_coding	0.08	0.25	0.2	0.2	0.83	0.04	0.19	0	0.15
ENSG00000073756.7	PTGS2	protein_coding	5.76	4.66	6.76	11.6	4.75	4.54	4.09	5.4	10.28
ENSG00000073792.11	IGF2BP2	protein_coding	41.23	34.65	39.9	45.06	38.83	36.75	36.86	35.49	37.94
ENSG00000073803.9	MAP3K13	protein_coding	29.9	20.64	26.59	38.08	42.66	28.95	28.52	38.87	31.57
ENSG00000073849.10	ST6GAL1	protein_coding	1.64	1.5	2.05	2.22	4.49	2.43	3.96	2.92	2.51
ENSG00000073861.2	TBX21	protein_coding	0.07	0.19	0.03	0.1	0.46	0.19	0.08	0.04	0.29
ENSG00000073905.8	VDAC1P1	pseudogene	0.62	0.4	0.52	0.56	1.94	0.62	1.87	0.39	0.59
ENSG00000073910.15	FRY	protein_coding	0.4	0.29	0.89	1.04	0.87	0.82	0.66	0.74	0.39
ENSG00000073921.13	PICALM	protein_coding	169.08	158.23	138.26	177.28	138.27	177.92	152.23	150.24	134.83
ENSG00000073969.14	NSF	protein_coding	41.02	43.6	48.46	57.28	46.51	49.42	41.19	53.48	47.56
ENSG00000074047.16	GLI2	protein_coding	0.01	0.08	0.13	0.1	0.27	0.2	0.18	0.06	0.07
ENSG00000074054.13	CLASP1	protein_coding	15.03	15.91	17.98	13.97	20.89	19.13	24.72	13.45	14.38
ENSG00000074071.9	MRPS34	protein_coding	146.32	139.75	128.35	103.53	111.74	103.5	110.36	129.82	119.31
ENSG00000074181.4	NOTCH3	protein_coding	14.15	12.71	14.76	24.41	25.26	19.5	16.51	25.53	17.19
ENSG00000074201.4	CLNS1A	protein_coding	277.67	271.69	257.13	262.54	225.36	226.73	231.36	258.84	259.9
ENSG00000074211.9	PPP2R2C	protein_coding	0.14	0.56	0.34	0.2	0.72	0.24	0.28	0.3	0.21
ENSG00000074219.9	TEAD2	protein_coding	0.58	1.54	1.15	0.55	0.57	0.93	1	0.97	1.29
ENSG00000074266.13	EED	protein_coding	36.45	34.24	36.91	34.4	34.65	36.46	39.42	30.57	35.37
ENSG00000074276.6	CDHR2	protein_coding	0.02	0.06	0	0	0.07	0.04	0	0	0
ENSG00000074317.6	SNCB	protein_coding	0	0	0.09	0.16	1.27	0.33	0.22	0.07	0.29
ENSG00000074319.8	TSG101	protein_coding	50.76	60.38	48.75	56.88	42.26	49.09	53.6	58.89	40.96
ENSG00000074356.12	C17orf85	protein_coding	31.37	30.79	30.6	33.57	24.55	32.22	28.27	29.52	25.33
ENSG00000074370.13	ATP2A3	protein_coding	0.21	0	0.28	0.19	1.8	1.3	0.53	1.91	0.51
ENSG00000074410.9	CA12	protein_coding	0.11	1.32	0.25	1.19	0.55	0.83	0.78	0.26	0.12
ENSG00000074416.9	MGLL	protein_coding	38.54	39.01	42.58	33.87	36.2	37.01	39.25	37.93	36.83
ENSG00000074527.7	NTN4	protein_coding	35.04	27.65	38.66	55.71	45.32	49.89	44.38	40.06	50.56
ENSG00000074582.8	BCS1L	protein_coding	23.05	23	17.36	22.02	27.11	15.89	26.53	29.99	19.76
ENSG00000074590.9	NUAK1	protein_coding	1.69	1.02	1.51	3.12	1.22	1.11	1.25	0.89	1.33
ENSG00000074603.14	DPP8	protein_coding	20.88	23.61	18.9	19.55	18.19	22.25	21.38	21.69	15.02
ENSG00000074621.9	SLC24A1	protein_coding	12.13	12.95	10.59	12.2	15.46	14.45	16.28	15.86	14.23
ENSG00000074657.9	ZNF532	protein_coding	44.08	52.2	43.03	52.67	61.53	39.47	43.11	56.25	43.64
ENSG00000074660.11	SCARF1	protein_coding	0.36	0.82	0.45	0.22	0.74	0.82	0.45	0.55	0.83
ENSG00000074695.5	LMAN1	protein_coding	121.62	101.37	99.69	77.1	109.76	103.22	96.19	131.9	91.2
ENSG00000074696.8	PTPLAD1	protein_coding	45.25	43.82	46.8	48.85	47.82	48.35	52.69	48.45	50.12
ENSG00000074706.9	IPCEF1	protein_coding	0.04	0.14	0.11	0.13	1.22	0.43	1.07	0.24	0.52
ENSG00000074755.10	ZZEF1	protein_coding	9.67	8.36	9.7	10.91	12.98	13.84	11.56	8.12	6.36
ENSG00000074771.3	NOX3	protein_coding	0	0	0	0	0	0.04	0	0.05	0
ENSG00000074800.9	ENO1	protein_coding	1282.29	1397.22	1160.71	942.96	848.86	957.73	1018.75	1299.3	970.35
ENSG00000074803.13	SLC12A1	protein_coding	0.04	1.31	0.63	0.1	1.03	0.65	0.43	0.15	0.08
ENSG00000074842.3	C19orf10	protein_coding	54.16	39.24	45.82	45.29	42.91	35.97	36.52	49.79	46.16
ENSG00000074855.6	ANO8	protein_coding	1.24	0.99	1.24	1.64	1.76	1.22	1.03	0.92	0.98
ENSG00000074935.9	TUBE1	protein_coding	21.3	23.18	23.87	20.95	24.85	18.14	18.72	16.68	21.26
ENSG00000074964.12	ARHGEF10L	protein_coding	6.94	6.43	6.74	6.45	12.11	6.95	7.54	7.9	7.2
ENSG00000074966.6	TXK	protein_coding	1.48	2.47	1.09	1.1	1.79	2.05	1.55	0.61	0.71
ENSG00000075035.5	WSCD2	protein_coding	0.01	0.06	0.09	0.11	2.22	0.18	0.71	0.31	0.11
ENSG00000075043.13	KCNQ2	protein_coding	0	0	0.08	0	0	0.22	0	0	0.07
ENSG00000075073.10	TACR2	protein_coding	0.16	0.66	0.7	0.7	1.04	0.34	0.92	0.15	0.33
ENSG00000075089.5	ACTR6	protein_coding	13.63	11.44	10.54	11.46	8.54	14.38	13.23	12.46	14.49
ENSG00000075131.5	TIPIN	protein_coding	46.36	47.1	44.37	32.28	32.67	36.43	36.48	34.54	34.19
ENSG00000075142.9	SRI	protein_coding	106.43	107.2	87.93	111.35	102.5	99.59	90.09	129.03	90.25
ENSG00000075151.15	EIF4G3	protein_coding	28.02	26.61	27.41	30.48	28.4	32.8	30.24	22.13	22.87
ENSG00000075188.4	NUP37	protein_coding	43.12	43.86	34.1	28.29	35.58	41.83	38	40.8	31.86
ENSG00000075213.6	SEMA3A	protein_coding	31.4	27.1	27.51	19.29	19.16	29.6	25.4	23.77	26.76
ENSG00000075218.14	GTSE1	protein_coding	21.87	24.79	20.22	13.98	19.92	20.29	19.65	15.28	14.85
ENSG00000075223.9	SEMA3C	protein_coding	1.72	2.82	1.02	1.13	1.79	1.16	1.2	0.93	0.46
ENSG00000075234.12	TTC38	protein_coding	7.64	9.51	5.97	6.73	9.94	8.13	5.66	6.72	9.28
ENSG00000075239.9	ACAT1	protein_coding	79.55	61.23	66.46	73.36	76.68	59.08	69.98	63.2	73.24
ENSG00000075240.12	GRAMD4	protein_coding	6.81	3.61	9.24	5.44	5.59	9.56	4.82	8.24	8.14
ENSG00000075275.12	CELSR1	protein_coding	2.83	3.77	3.65	8.34	9.43	5.13	4.08	4.24	6.86
ENSG00000075290.7	WNT8B	protein_coding	0.28	0.04	0.07	0	0.87	0.16	0.3	0.04	0.04
ENSG00000075292.14	ZNF638	protein_coding	111.71	121.91	111.98	143.98	146.92	136.88	145.36	142.95	128.12
ENSG00000075303.8	SLC25A40	protein_coding	12.07	10.91	14.89	16.79	17.44	14.59	13.15	16.14	14.76
ENSG00000075336.7	TIMM21	protein_coding	78.27	72.99	69.32	52.86	64.15	63.14	71.55	59.85	68.54
ENSG00000075340.18	ADD2	protein_coding	0.07	0.19	0.23	1.02	0.91	0.47	0.76	0.4	0.42
ENSG00000075388.2	FGF4	protein_coding	0	0	0	0	0	0.15	0.29	0	0
ENSG00000075391.12	RASAL2	protein_coding	15.91	22.55	16.23	20.05	19.9	17.94	18.74	18.45	13.81
ENSG00000075399.8	VPS9D1	protein_coding	1.78	1.59	1.75	2.54	2.47	3.08	3.16	5.09	5.31
ENSG00000075407.13	ZNF37A	protein_coding	7.09	6.12	7.11	9.07	7.12	8.63	8.52	8.19	6.46
ENSG00000075413.13	MARK3	protein_coding	40.83	38.26	38.45	40.76	46.58	37.92	38.39	35.31	32.29
ENSG00000075415.8	SLC25A3	protein_coding	319.68	307.31	339.17	282.92	245.16	256.66	253.11	291.15	297.67
ENSG00000075420.8	FNDC3B	protein_coding	65.63	66.42	74.75	93.48	115.75	84.62	66.52	75.07	83.86
ENSG00000075426.7	FOSL2	protein_coding	35.75	49.88	45.14	33.48	36.67	34.34	38.96	41.44	41.59
ENSG00000075429.4	CACNG5	protein_coding	0	0	0.18	0.32	0	0.07	0.23	0.32	0
ENSG00000075461.5	CACNG4	protein_coding	0.06	0.18	0.08	0.04	0.2	0.21	0.22	0.11	0.07
ENSG00000075539.9	FRYL	protein_coding	19.55	24.16	15.59	27.18	36.98	35.4	34.71	24.52	22.77
ENSG00000075568.12	TMEM131	protein_coding	15.15	19.76	21.66	17.49	19.33	21.03	21.31	19.53	17.44
ENSG00000075618.13	FSCN1	protein_coding	11.45	11.1	11.16	6.25	7.25	6.23	8.32	7.69	7.88
ENSG00000075624.9	ACTB	protein_coding	4119.74	4030.32	4289.73	4260.67	3740.85	3774.31	3563.62	3528.04	3456.45
ENSG00000075643.5	MOCOS	protein_coding	25.94	26.78	31.67	36.76	27.13	24.86	32.22	39.41	26.7
ENSG00000075651.11	PLD1	protein_coding	9.53	8.54	8.98	17.18	17.92	15.84	12.11	13.04	17.6
ENSG00000075673.7	ATP12A	protein_coding	0.22	0.09	0.22	0.07	0.16	0.04	0.09	0.02	0
ENSG00000075702.12	WDR62	protein_coding	4.67	5.03	4.98	3.56	4.62	3.5	3.96	2.62	2.19
ENSG00000075711.16	DLG1	protein_coding	61.02	60.97	62.72	73.56	79.73	59.51	72.4	52.92	62.26
ENSG00000075785.8	RAB7A	protein_coding	457.63	443.13	422.62	461.65	439.81	432.64	418.28	468.42	443.14
ENSG00000075790.6	BCAP29	protein_coding	31.96	28.8	20.17	39.98	36.49	21.51	31.48	30.86	26.36
ENSG00000075826.12	SEC31B	protein_coding	2.19	2.1	2.51	4.5	9.38	5.01	6.77	5.3	1.83
ENSG00000075856.7	SART3	protein_coding	29.79	33.7	33.58	34.07	30.97	34.05	31.89	29.97	26.27
ENSG00000075884.8	ARHGAP15	protein_coding	0.03	0.22	0.15	0.36	1.94	0.43	0.43	0.4	0.31
ENSG00000075886.10	TUBA3D	protein_coding	0.2	0.31	0.05	1.37	0.51	0.34	1.37	0.37	0.58
ENSG00000075891.17	PAX2	protein_coding	0.07	0.21	0.25	0	1.05	0.3	0.54	0.02	0.21
ENSG00000075914.8	EXOSC7	protein_coding	21.24	21.08	18.54	12.43	16.03	15.27	15.78	15.32	14.99
ENSG00000075945.8	KIFAP3	protein_coding	14.72	13.37	13.58	16.74	12.13	15.08	11.95	13.46	12.78
ENSG00000075975.11	MKRN2	protein_coding	9.17	7.21	8.97	7.98	8.93	7.26	7.37	8.48	8.07
ENSG00000076003.4	MCM6	protein_coding	78.56	67.39	86.85	68.54	58.8	69.99	81.93	70.3	63.47
ENSG00000076043.5	REXO2	protein_coding	214.81	179.24	173.27	197.39	167.03	175.45	182.48	193.89	222.57
ENSG00000076053.6	RBM7	protein_coding	69.08	65.94	58.32	71.26	54.32	67.61	68.9	76.04	54.71
ENSG00000076067.7	RBMS2	protein_coding	41.31	36.4	48.47	57.39	36.75	45.79	47.05	36.86	41.16
ENSG00000076108.7	BAZ2A	protein_coding	59.29	67.51	61.42	59.81	60.07	71.66	64.85	59.41	49.41
ENSG00000076201.10	PTPN23	protein_coding	11.95	12.14	12.02	10.91	13.73	12.41	11.05	13.04	10.69
ENSG00000076242.10	MLH1	protein_coding	15.01	13.08	18.71	13.92	29.83	15.17	17.75	16.37	11.93
ENSG00000076248.6	UNG	protein_coding	68.35	46.03	54.74	46.66	58.36	45.06	50.62	50.56	49.54
ENSG00000076258.5	FMO4	protein_coding	1.47	1.65	1.02	2.14	3	1.55	4.55	0.94	1.19
ENSG00000076321.6	KLHL20	protein_coding	9.85	15.57	8.67	10.46	10.88	10.29	7.32	9.16	8.59
ENSG00000076344.11	RGS11	protein_coding	0.27	0.1	0.18	0.12	0.36	0.11	0.09	0.04	0.14
ENSG00000076351.8	SLC46A1	protein_coding	7.47	6.72	5.66	3.51	7.28	7.04	6.65	4.44	7.84
ENSG00000076356.6	PLXNA2	protein_coding	1.19	1.1	1.87	2.81	1.9	1.84	1.71	0.76	0.62
ENSG00000076382.12	SPAG5	protein_coding	98.8	120.98	90.1	74.28	87.79	81.98	86.24	80.17	84.04
ENSG00000076513.12	ANKRD13A	protein_coding	104.79	125.08	98.04	130.4	111.77	108.77	101.58	117.77	97.74
ENSG00000076554.11	TPD52	protein_coding	102.41	95.42	89.86	105.02	96.47	90.13	105.62	104.7	95.47
ENSG00000076555.11	ACACB	protein_coding	5.22	1.37	4.35	3.49	9	3.88	9.47	3	3.07
ENSG00000076604.10	TRAF4	protein_coding	20.37	19.33	26.19	23.7	22.14	18.94	24.63	17.46	29.58
ENSG00000076641.4	PAG1	protein_coding	0.13	0.26	1.98	0.41	4.71	1.48	2.21	3.1	0.98
ENSG00000076650.2	GPATCH1	protein_coding	8.73	9.92	8.99	9.78	9.66	9.01	9.75	9.96	8.32
ENSG00000076662.5	ICAM3	protein_coding	5.32	4.29	6.22	7.91	4.9	5.1	3.47	9.24	9.77
ENSG00000076685.14	NT5C2	protein_coding	80.65	83.38	88.73	83.53	80.16	82.16	80.78	92.1	102.94
ENSG00000076706.10	MCAM	protein_coding	2.53	3.85	2.42	1.37	2.5	1.58	1.96	1.35	1.43
ENSG00000076716.7	GPC4	protein_coding	0.62	0.37	0.55	0.62	0.61	0.69	0.72	0.94	1.05
ENSG00000076770.10	MBNL3	protein_coding	13.44	14.48	15.45	21.42	16.89	23.62	21.44	18.55	14.61
ENSG00000076826.5	CAMSAP3	protein_coding	3.95	2.83	3.48	2.78	4.88	3.56	3.6	3.12	3.71
ENSG00000076864.15	RAP1GAP	protein_coding	1	0.47	0.55	0.04	0.9	0.74	0.91	0.29	1.78
ENSG00000076924.7	XAB2	protein_coding	15.22	14.32	15.45	12.28	14.1	14.15	11.99	15.33	13.83
ENSG00000076928.13	ARHGEF1	protein_coding	27.74	23.61	23.38	27.87	40.62	28.91	22.8	22.87	22.13
ENSG00000076944.10	STXBP2	protein_coding	23.64	19.81	22.86	24.37	25.4	22.83	23.07	28.73	27.23
ENSG00000076984.13	MAP2K7	protein_coding	15.09	18.66	17.01	13.12	14.9	13.12	13.84	11.07	15.34
ENSG00000077009.9	NMRK2	protein_coding	0	0	0	0	0	0	0	0	0
ENSG00000077044.5	DGKD	protein_coding	14.47	15.97	12.96	9.51	14.06	11.47	8.9	10.15	7.74
ENSG00000077063.6	CTTNBP2	protein_coding	0.01	0.09	0.24	0.07	0.74	0.31	1.06	0.64	0.05
ENSG00000077080.5	ACTL6B	protein_coding	0	0.19	0	0	0	0.18	0.33	0	0
ENSG00000077092.14	RARB	protein_coding	0.18	0.28	0.33	0.65	0.71	0.51	0.69	0	0.05
ENSG00000077097.9	TOP2B	protein_coding	65.48	62.19	61.71	72.61	67.63	69.86	66.66	69.81	60.38
ENSG00000077147.10	TM9SF3	protein_coding	143.73	154.87	129.64	177.09	120.57	143.98	162.25	147.12	132.94
ENSG00000077150.13	NFKB2	protein_coding	18.41	18.42	16.74	17.92	15.49	14.46	16.37	13.15	14.24
ENSG00000077152.5	UBE2T	protein_coding	69.27	66.24	67.39	46.41	53.17	51.23	57.2	47.46	60.31
ENSG00000077157.16	PPP1R12B	protein_coding	5.93	6.27	7.11	7.87	16.64	10.31	9.89	7.97	9.4
ENSG00000077232.12	DNAJC10	protein_coding	46.05	59.53	43.63	42.94	38.77	42.06	43.53	37.29	36.73
ENSG00000077235.13	GTF3C1	protein_coding	63.13	62.66	56.35	49.43	68.49	61.22	56.86	40.27	43.06
ENSG00000077238.9	IL4R	protein_coding	32.79	28.94	26.48	44.09	38.23	31.88	31	28.11	28.55
ENSG00000077254.10	USP33	protein_coding	26.07	25.5	23.99	31.49	27.2	32.73	34.51	27.46	28.04
ENSG00000077264.10	PAK3	protein_coding	1.59	1.38	2.08	3.92	2.7	2.44	2.28	1.7	1.46
ENSG00000077274.7	CAPN6	protein_coding	0.41	0.84	1.61	1.38	1.23	1.64	0.95	0.9	0.55
ENSG00000077279.12	DCX	protein_coding	0.03	0.8	0.13	0.31	4.35	0.13	1.47	0.42	0.37
ENSG00000077312.4	SNRPA	protein_coding	121.4	144.44	141.93	87.9	134.79	126.42	102.98	134.15	113.97
ENSG00000077327.11	SPAG6	protein_coding	0.04	0.25	0.04	0.07	0.5	0.21	0.06	0.25	0.11
ENSG00000077348.4	EXOSC5	protein_coding	12.48	13.89	14.04	10.42	11.8	8.84	16.53	11.41	14.09
ENSG00000077380.11	DYNC1I2	protein_coding	68.18	80.12	65.72	80.9	68.78	79.13	78.32	90.53	79.89
ENSG00000077420.11	APBB1IP	protein_coding	0.99	0.38	0.13	0.6	1.43	0.49	0.15	0.54	0.17
ENSG00000077454.11	LRCH4	protein_coding	10.75	8.84	11.29	11.63	12.58	12.72	9.58	11.72	12.89
ENSG00000077458.8	FAM76B	protein_coding	20.2	19.99	14.86	17.05	25.76	20.59	25.62	22.56	23.25
ENSG00000077463.10	SIRT6	protein_coding	6.6	3.79	6.64	5.32	5.29	5.14	4.35	3.92	4.74
ENSG00000077498.8	TYR	protein_coding	0.09	0.28	0.26	0.1	1.31	0.06	0.53	0.04	0.19
ENSG00000077514.4	POLD3	protein_coding	29.85	30.67	31.87	30.16	32.22	35.29	29.99	28.68	31.17
ENSG00000077522.8	ACTN2	protein_coding	0.12	0.16	1.24	0.25	0.53	0.28	0.45	0.27	0.06
ENSG00000077549.13	CAPZB	protein_coding	131.31	127.09	125.62	128.37	118.53	120.11	123.92	129.53	112.88
ENSG00000077585.9	GPR137B	protein_coding	4.68	4.59	4.45	3.7	4.26	4.7	3.22	7.03	5.93
ENSG00000077616.6	NAALAD2	protein_coding	0.22	0.27	0.33	0.6	0.92	0.57	0.67	0.4	0.28
ENSG00000077684.11	JADE1	protein_coding	16.19	15.84	16.38	14.18	13.63	14.02	16	11.44	12.39
ENSG00000077713.14	SLC25A43	protein_coding	16.63	18.6	13.88	17.27	15.85	16.64	16.53	18.39	17.2
ENSG00000077721.11	UBE2A	protein_coding	57.15	63.44	62.76	70.29	59.04	57.38	63.39	58.46	56.87
ENSG00000077782.15	FGFR1	protein_coding	2.12	1.96	1.23	3.62	4.15	2.87	1.53	1	1.68
ENSG00000077800.7	FKBP6	protein_coding	0	0.05	0.29	0	0	0.33	0	0.13	0
ENSG00000077809.8	GTF2I	protein_coding	110.05	127.89	121.32	140.53	170.18	172.58	137.91	164.7	151.86
ENSG00000077935.12	SMC1B	protein_coding	0.49	0.04	0.27	1.06	1.12	0.56	0.2	0.61	0.3
ENSG00000077942.13	FBLN1	protein_coding	0.46	0.17	0.41	0.04	1.37	0.29	0.35	0.1	0.18
ENSG00000077943.7	ITGA8	protein_coding	0.09	0.01	0.46	0	0.27	0.05	0.4	0.03	0.15
ENSG00000077984.4	CST7	protein_coding	0	0.12	0	0.33	0	0	0.13	0	0.21
ENSG00000078018.15	MAP2	protein_coding	1.49	3.01	2.52	2.86	2.02	2.35	2.26	1.26	1.44
ENSG00000078043.11	PIAS2	protein_coding	16.22	15.8	16.91	17.57	19.83	16.96	13.98	14.68	14.8
ENSG00000078053.12	AMPH	protein_coding	1.27	0.76	0.65	1.46	1.39	0.5	1.96	0.35	0.36
ENSG00000078061.8	ARAF	protein_coding	20.38	23.06	19.88	15.53	16	16.16	16.04	18.57	17.52
ENSG00000078070.7	MCCC1	protein_coding	55.65	37.43	44.89	80.17	72.04	46.52	70.84	66.84	73.02
ENSG00000078081.3	LAMP3	protein_coding	5.16	3.29	3.54	6.76	4.41	3.76	3.08	4.15	6.69
ENSG00000078098.9	FAP	protein_coding	0.85	0.47	0.24	0.11	1.09	1.06	0.74	0.47	0.24
ENSG00000078114.14	NEBL	protein_coding	0.52	1.25	0.75	8.41	1.41	2.13	4.04	2.03	1.24
ENSG00000078124.7	ACER3	protein_coding	11.83	11.24	10.36	11.2	12.22	8.24	10.14	9.73	9.84
ENSG00000078140.9	UBE2K	protein_coding	78.59	78.27	79.04	72.99	56.16	64.17	59.49	82.54	62.69
ENSG00000078142.7	PIK3C3	protein_coding	33.53	33.69	33.4	51.93	38.09	43.52	42.27	39.17	43.22
ENSG00000078177.9	N4BP2	protein_coding	4.66	4.97	4.48	6.67	5.65	7.11	5.54	7.32	4.51
ENSG00000078237.4	C12orf5	protein_coding	9.29	6.63	6.47	4.33	4.77	6.13	5.09	4.78	3.54
ENSG00000078246.11	TULP3	protein_coding	12.23	10.02	15.95	12.36	13	13.59	11.76	12.22	11.49
ENSG00000078269.9	SYNJ2	protein_coding	19.65	20.61	20.27	18.14	19.52	18.96	19.87	17.03	15.24
ENSG00000078295.11	ADCY2	protein_coding	0.19	0.22	0.32	0.7	2.13	0.73	0.94	0.33	0.47
ENSG00000078304.15	PPP2R5C	protein_coding	79.42	88.32	80.37	87.36	73.12	83.71	88.85	94.08	90.28
ENSG00000078319.7	PMS2P1	pseudogene	11.16	4.26	7.37	16.43	7.35	17.78	21.58	14.02	14.28
ENSG00000078328.15	RBFOX1	protein_coding	0.05	0.36	0.13	0.44	1.02	0.67	0.97	0.16	0.32
ENSG00000078369.13	GNB1	protein_coding	135.86	131.44	125.1	125.75	118.05	117.28	127.23	128.86	113.06
ENSG00000078399.11	HOXA9	protein_coding	0.1	0.14	0.06	0	0	0.17	0.42	0.2	0.31
ENSG00000078401.6	EDN1	protein_coding	3.34	3.67	4.88	4.75	3.54	3.61	3.22	3.8	3.69
ENSG00000078403.12	MLLT10	protein_coding	12.48	8.41	14.7	15	15.56	13.91	13.53	9.69	11.3
ENSG00000078487.13	ZCWPW1	protein_coding	1.47	1.38	3.41	3.53	2.71	3.35	3.36	2.45	2.78
ENSG00000078549.10	ADCYAP1R1	protein_coding	0.06	0.24	0.18	0.06	0.48	0.12	0.15	0.05	0.06
ENSG00000078579.8	FGF20	protein_coding	0	0.39	0.27	0.49	0.61	0.38	0.42	0.11	0.3
ENSG00000078589.8	P2RY10	protein_coding	0	0.06	0	0	0.4	0	0.07	0.12	0
ENSG00000078596.6	ITM2A	protein_coding	0	0	0	0	0	0	0	0	0
ENSG00000078618.15	NRD1	protein_coding	86.2	94.58	82.11	83.55	75.75	78.67	81.61	67.86	83.45
ENSG00000078668.9	VDAC3	protein_coding	120.54	104.59	97.75	93.84	73.86	94.64	81.6	96.5	79.15
ENSG00000078674.13	PCM1	protein_coding	144.54	168.08	139.25	217.05	174.41	178.71	150.36	177.01	159.52
ENSG00000078687.12	TNRC6C	protein_coding	0.43	1.68	0.83	0.92	4.7	1.13	2.07	1.62	2.65
ENSG00000078699.17	CBFA2T2	protein_coding	5.1	7.12	5.05	4.91	7.21	5.61	4.78	6.2	6.13
ENSG00000078725.8	BRINP1	protein_coding	0.33	1	0.53	0.77	1.04	0.44	0.61	0.56	0.72
ENSG00000078747.8	ITCH	protein_coding	52.85	48.91	52.59	52.68	36.86	47.71	56.45	53.96	44.83
ENSG00000078795.12	PKD2L2	protein_coding	0.02	0.51	0.12	0.54	0.52	0.26	0.57	0.1	0.15
ENSG00000078804.8	TP53INP2	protein_coding	1.19	0.77	1.07	2.25	1.87	1.63	1.58	1.74	1.14
ENSG00000078808.12	SDF4	protein_coding	81.92	76.01	73.9	76.58	74.7	67.45	69.19	76	67.48
ENSG00000078814.11	MYH7B	protein_coding	0.27	0.12	0.44	0.34	0.09	0.29	0.56	0.13	0.28
ENSG00000078898.6	BPIFB2	protein_coding	0	0	0	0	0	0	0	0	0
ENSG00000078900.10	TP73	protein_coding	0.78	1.08	1.1	1.86	2.21	2.02	2.42	1.26	1.65
ENSG00000078902.11	TOLLIP	protein_coding	14.41	11.01	12.22	11.21	14.99	11.39	15.81	19.11	14.61
ENSG00000078967.8	UBE2D4	protein_coding	10.73	13.27	9.9	15.28	10.92	12.42	11.34	10.93	12.45
ENSG00000079101.12	CLUL1	protein_coding	0.24	0	0.96	0.66	1.02	0.69	0.6	0	0.77
ENSG00000079102.12	RUNX1T1	protein_coding	0.45	0.81	0.94	2.07	2.14	0.57	1.69	0.71	0.66
ENSG00000079112.5	CDH17	protein_coding	0.02	0	0	0.06	0.39	0.07	0.06	0.04	0
ENSG00000079134.7	THOC1	protein_coding	15.4	16.95	19	20.09	17.74	13.59	14.91	15.55	16.1
ENSG00000079150.13	FKBP7	protein_coding	10.84	11.35	9.42	9.21	5.84	8.55	15.65	10.53	19.19
ENSG00000079156.12	OSBPL6	protein_coding	0.51	2.34	1.79	0.98	1.26	1.15	1.15	0.7	0.78
ENSG00000079215.9	SLC1A3	protein_coding	1.26	0.79	1.7	0.54	2.82	0.21	1.85	0.47	0.67
ENSG00000079246.11	XRCC5	protein_coding	321.65	355.71	310.91	219.71	248.27	296.67	320.6	298.78	266.79
ENSG00000079257.3	LXN	protein_coding	16.4	11.68	18.41	27.79	20.6	23.36	20.02	28.7	28.69
ENSG00000079263.14	SP140	protein_coding	2.38	2.09	0.91	4.8	2.99	2.24	3.64	1.11	1.32
ENSG00000079277.15	MKNK1	protein_coding	18.42	18.14	16.48	17.66	23.96	13.96	17.03	19.77	16.24
ENSG00000079308.12	TNS1	protein_coding	1.35	3.61	3.49	5.78	7.74	4.91	5.21	13.45	13.56
ENSG00000079313.7	REXO1	protein_coding	19.52	35.18	22.03	21.6	18.1	19.66	19.54	22	21.55
ENSG00000079332.10	SAR1A	protein_coding	30.23	31.13	24.88	28.27	26.33	27.97	30.07	28.62	29.76
ENSG00000079335.13	CDC14A	protein_coding	0.94	0.5	1.05	0.83	1.22	1.32	1.23	0.74	1.25
ENSG00000079337.11	RAPGEF3	protein_coding	1.35	0.9	2.31	1.49	4.87	1.99	2.2	3.48	2.27
ENSG00000079385.17	CEACAM1	protein_coding	2.86	2.76	3.84	8.28	4.55	4.93	3.87	6.05	7.16
ENSG00000079387.9	SENP1	protein_coding	11.23	11.39	10.45	14.36	8.11	13.53	11.57	9.11	7.41
ENSG00000079393.16	DUSP13	protein_coding	0.07	0.23	0.14	0.25	0.58	0	0.44	0.35	0
ENSG00000079432.3	CIC	protein_coding	11.59	11.65	17.72	16.68	15.18	13.47	11	14.45	15.49
ENSG00000079435.5	LIPE	protein_coding	4.14	3.72	4.74	3.65	3.56	3.16	4.54	1.58	4.41
ENSG00000079459.8	FDFT1	protein_coding	217.14	138.7	252.6	219.86	192.03	201.61	180.96	239.87	224.72
ENSG00000079462.3	PAFAH1B3	protein_coding	36.71	34.5	34.05	40.11	39.26	30.57	36.37	36.66	39.37
ENSG00000079482.11	OPHN1	protein_coding	1.21	1.13	4.25	4.93	4.28	3.28	2.43	2.18	2.87
ENSG00000079557.3	AFM	protein_coding	0	0	0.32	0	0	0	0.11	0	0
ENSG00000079616.8	KIF22	protein_coding	69.1	75.3	71.14	54.44	62.75	64.16	64.2	62.72	59.04
ENSG00000079689.9	SCGN	protein_coding	0.05	0	0	0	0.22	0	0.23	0	0
ENSG00000079691.15	LRRC16A	protein_coding	9.12	9.21	10.08	12.48	8.95	10.18	8.77	11.25	11.04
ENSG00000079739.11	PGM1	protein_coding	30.49	29.94	30.91	30.91	27.95	24.93	31.97	26.89	25.96
ENSG00000079785.10	DDX1	protein_coding	62.31	68.91	63.06	49.38	44.86	52.56	52.97	63.44	59.11
ENSG00000079805.12	DNM2	protein_coding	53.36	46.08	46.52	58.44	61.04	56.43	49.15	54.65	54.89
ENSG00000079819.12	EPB41L2	protein_coding	134.87	142.28	128.46	137.39	137.88	130.74	152.68	103.24	106.76
ENSG00000079841.14	RIMS1	protein_coding	0.46	0.12	0.18	0.31	0.6	0.18	0.36	0.17	0.22
ENSG00000079931.10	MOXD1	protein_coding	0.17	0.34	0.4	0	0.74	0.36	1.07	0.11	0.1
ENSG00000079950.9	STX7	protein_coding	25.5	21.35	19.71	30.14	23.12	24.3	22.46	24.31	21.88
ENSG00000079974.13	RABL2B	protein_coding	13.38	14.29	10.64	12.2	16.76	16.53	11.86	15.33	15.61
ENSG00000079999.9	KEAP1	protein_coding	24.34	21.08	22.4	18.28	24.48	18.73	25.93	26.93	23.08
ENSG00000080007.6	DDX43	protein_coding	8.22	8.44	6.46	6.34	7.26	5.72	6.12	8.46	6.86
ENSG00000080031.5	PTPRH	protein_coding	24.94	15.11	23.75	38.04	33.38	30.09	24.7	26.38	32.27
ENSG00000080166.11	DCT	protein_coding	0.05	0.1	0.02	0.19	0.83	0.2	0.3	0.17	0.17
ENSG00000080189.10	SLC35C2	protein_coding	7.86	6.46	8.95	6.34	5.06	6.98	8.48	8.87	7.39
ENSG00000080200.5	CRYBG3	protein_coding	8.78	7.66	7.37	13.54	13.46	10.6	10.27	9.22	8.02
ENSG00000080224.13	EPHA6	protein_coding	0.05	0.35	0	0.22	0.22	0.08	0.09	0.04	0
ENSG00000080293.5	SCTR	protein_coding	0.11	0	0.03	0	0.07	0.15	0	0.16	0
ENSG00000080298.11	RFX3	protein_coding	1.84	3.31	3.66	4.03	5	5.47	3.36	2.75	4.36
ENSG00000080345.13	RIF1	protein_coding	28.06	33.22	28.87	31.41	33.59	34.05	34.01	29.84	26.09
ENSG00000080371.4	RAB21	protein_coding	70.33	71.34	62.37	69.74	46.26	64.17	66.11	65.8	55.76
ENSG00000080493.9	SLC4A4	protein_coding	0.12	0.4	0.11	0.23	0.68	0.3	0.17	0.16	0.14
ENSG00000080503.15	SMARCA2	protein_coding	74.09	84.07	67.43	89.86	92.94	89.97	88.05	86.62	81.36
ENSG00000080511.2	RDH8	protein_coding	0.27	0.48	0.04	0.62	0.27	0.33	2.57	1.36	0.47
ENSG00000080546.9	SESN1	protein_coding	1.32	1.73	1.62	3.59	4.05	1.96	1.68	2.7	3.79
ENSG00000080561.9	MID2	protein_coding	4.23	2.5	4.48	4.63	3.95	3.58	3.98	2.95	3.96
ENSG00000080572.8	PIH1D3	protein_coding	0	0	0.09	0	0.1	0	0.12	0	0.1
ENSG00000080573.6	COL5A3	protein_coding	0	0	0	0	0.05	0.05	0.05	0	0
ENSG00000080603.12	SRCAP	protein_coding	33.99	38.81	38.2	37.52	41.7	34.85	38.95	35.12	33.25
ENSG00000080608.9	KIAA0020	protein_coding	79.33	80.9	73.66	58.45	58.6	60.51	68.54	63.76	65.62
ENSG00000080618.9	CPB2	protein_coding	0.04	0	0	0.17	0	0	0	0	0
ENSG00000080644.11	CHRNA3	protein_coding	0.02	0.5	0.96	0.33	1.96	0.78	2.86	0.85	0.69
ENSG00000080709.10	KCNN2	protein_coding	0.18	0.17	0.03	0.64	0.45	0.56	0.26	0.03	0.36
ENSG00000080802.14	CNOT4	protein_coding	15.18	12.8	13.8	25.13	20.69	19.65	14.56	14.82	15.28
ENSG00000080815.14	PSEN1	protein_coding	49.65	39.05	55.6	61.64	60.63	45.95	44.28	57.41	51.82
ENSG00000080819.2	CPOX	protein_coding	11.91	8.01	6.75	10.49	11.93	9.19	7.97	11.72	12.88
ENSG00000080822.12	CLDND1	protein_coding	22.59	21.89	19.45	28.97	27.47	25.59	24.94	27.18	30.35
ENSG00000080823.17	MOK	protein_coding	12.92	17	12.11	22.77	24.34	22.27	18.62	15.67	17.31
ENSG00000080824.14	HSP90AA1	protein_coding	1223.73	1580.67	1178.03	932.31	987.63	965.91	1115.13	928.03	865.85
ENSG00000080839.7	RBL1	protein_coding	12.87	9.3	11.31	7.17	11.2	11.21	8.44	9.77	10.34
ENSG00000080845.13	DLGAP4	protein_coding	29.62	24.88	26.2	23.24	29.51	26.75	21.25	23.23	28.32
ENSG00000080854.10	IGSF9B	protein_coding	0.4	0.26	0.36	0.15	0.67	1.44	0.11	0.52	0.12
ENSG00000080910.7	CFHR2	protein_coding	0	0	0	0	0	0	0	0	0
ENSG00000080947.10	CROCCP3	pseudogene	0.45	2.53	1.38	2.15	2.33	1.43	4.86	1.65	1.53
ENSG00000080986.8	NDC80	protein_coding	24.21	25.25	24.16	26.54	24.33	29.22	22.77	20.67	23.01
ENSG00000081014.6	AP4E1	protein_coding	4.97	5.99	8.59	10.39	6.29	7.17	7.58	6.79	4.83
ENSG00000081019.9	RSBN1	protein_coding	6.01	8.1	6.91	11.11	7.63	6.45	7.23	8	6.05
ENSG00000081026.14	MAGI3	protein_coding	9.9	13.6	10.69	11.9	16.69	13.07	15.59	12.22	11.7
ENSG00000081041.8	CXCL2	protein_coding	21.04	12.42	15.36	13.48	15.8	15.05	12.86	7.02	13.44
ENSG00000081051.3	AFP	protein_coding	0	0	0	0	0.28	0	0	0	0.29
ENSG00000081052.10	COL4A4	protein_coding	0.09	0.15	0.19	0.21	0.35	0.15	0.29	0.22	0.2
ENSG00000081059.15	TCF7	protein_coding	3.72	4.4	3.77	5.88	9.65	4.53	6.53	3.46	2.29
ENSG00000081087.10	OSTM1	protein_coding	4.91	2.78	4.43	5.45	2.9	2.81	6.06	5.08	4.03
ENSG00000081138.9	CDH7	protein_coding	0.05	0.34	0.85	0.47	0.67	0.27	0.28	0.07	0.1
ENSG00000081148.11	IMPG2	protein_coding	0.03	0.1	0.13	0.31	0.61	0.19	0.19	0.15	0.15
ENSG00000081154.7	PCNP	protein_coding	104.31	96.39	107.29	85.85	77.31	97.39	95.32	105.22	110.41
ENSG00000081177.14	EXD2	protein_coding	6.71	5.71	5.74	9.36	10.62	9.17	7.18	7.64	6.62
ENSG00000081181.3	ARG2	protein_coding	1.07	1.04	1.77	1.42	0.73	0.38	1.28	0.05	1.27
ENSG00000081189.9	MEF2C	protein_coding	4.29	6.51	4.98	4.01	4.95	5.28	5.54	4.13	5.14
ENSG00000081237.14	PTPRC	protein_coding	0.1	1.13	0.88	1.57	2.71	1.57	1.65	0.32	0
ENSG00000081248.6	CACNA1S	protein_coding	0.06	0.01	0.05	0.02	0.17	0.04	0.15	0.04	0
ENSG00000081277.7	PKP1	protein_coding	0.18	0.56	0.35	0.21	0.83	0.35	0.69	0.24	0.27
ENSG00000081307.8	UBA5	protein_coding	31.12	32.4	31.26	33.6	36.46	31.71	26	31.65	43.6
ENSG00000081320.6	STK17B	protein_coding	40.06	39.01	42.82	43.09	30.59	37.81	37.48	34.63	40.03
ENSG00000081377.12	CDC14B	protein_coding	2.02	2.28	2.92	1.63	3.64	2.37	3.61	3.31	2.16
ENSG00000081386.8	ZNF510	protein_coding	4.04	5.94	5.66	4.78	4.47	4.78	5.01	4.13	4.21
ENSG00000081479.8	LRP2	protein_coding	0.02	0.03	0.3	0.17	0.2	0.08	0.12	0.06	0.05
ENSG00000081665.9	ZNF506	protein_coding	0.43	0.68	0.64	1.01	2.23	0.61	1.41	0.45	0.3
ENSG00000081692.8	JMJD4	protein_coding	11.22	11.47	11.98	11.13	8.17	9.3	8.33	8.32	11.12
ENSG00000081721.7	DUSP12	protein_coding	18.87	14.55	21.03	14.68	11.48	14.15	11.38	13.76	15
ENSG00000081760.12	AACS	protein_coding	18.92	19.54	24.08	23.11	24.78	24.45	25	25.06	29.02
ENSG00000081791.4	KIAA0141	protein_coding	31.16	28.24	29.3	26.63	31.09	31.92	36.68	34.48	38.65
ENSG00000081800.4	SLC13A1	protein_coding	0	0	0.09	0.03	0.08	0	0	0	0
ENSG00000081803.11	CADPS2	protein_coding	11.21	11.45	11.9	11.23	8.72	10.02	9.66	11.89	10.89
ENSG00000081818.1	PCDHB4	protein_coding	0.11	0.24	0.29	0.14	0.08	0.2	0.51	0.32	0.24
ENSG00000081842.13	PCDHA6	protein_coding	0.04	0.66	0.18	0.61	0.65	0.23	1.53	0.32	0.19
ENSG00000081853.13	PCDHGA2	protein_coding	0.03	0.12	0.17	0.04	0.95	0.31	0.87	0.22	0.2
ENSG00000081870.7	HSPB11	protein_coding	30.93	29.05	21.56	30.4	23.24	30.19	32.15	33.74	36.5
ENSG00000081913.9	PHLPP1	protein_coding	24.65	24.33	31.88	24.09	28.43	28.09	34.95	27.65	25.91
ENSG00000081923.6	ATP8B1	protein_coding	47.27	45.59	45.25	61.08	56.26	53.32	50.39	50.24	49.14
ENSG00000081985.6	IL12RB2	protein_coding	2.18	0.22	0.03	1.26	2.5	0.04	0.35	2.81	0.79
ENSG00000082014.12	SMARCD3	protein_coding	1.68	0.96	0.94	0.75	2.14	2.64	2.47	2.3	2.88
ENSG00000082068.4	WDR70	protein_coding	24.93	28.69	30.3	27.66	23.9	27.13	27.63	17.44	24.71
ENSG00000082074.11	FYB	protein_coding	0.24	0.46	0.43	1.58	2.34	0.62	2.28	0.09	0.23
ENSG00000082126.13	MPP4	protein_coding	0	0.11	0.1	0.18	0.07	0.11	0.18	0.04	0.21
ENSG00000082146.8	STRADB	protein_coding	6.38	9.76	6.02	6.01	4.72	11.99	5.76	4.96	6.41
ENSG00000082153.13	BZW1	protein_coding	259.13	249.85	228.51	179.58	152.27	189.73	208.37	213.81	157.57
ENSG00000082175.10	PGR	protein_coding	0.12	0.19	0.36	0.23	0.77	0.38	0.54	0.44	0.23
ENSG00000082196.16	C1QTNF3	protein_coding	0.94	0.6	0.87	1.26	2.58	1.98	1.51	2.17	0.53
ENSG00000082212.7	ME2	protein_coding	27.51	25.85	31.26	29.7	30.88	24.36	30.16	20.41	26.82
ENSG00000082213.13	C5orf22	protein_coding	13.73	11.69	16.93	17.79	17.87	12.77	15.91	15.06	17.93
ENSG00000082258.8	CCNT2	protein_coding	9.84	11.57	12.43	11.55	11.92	10.36	15.09	12.46	10.3
ENSG00000082269.12	FAM135A	protein_coding	7.67	6.73	7	9.76	12.72	8.35	8.31	7.04	8.48
ENSG00000082293.8	COL19A1	protein_coding	0	0.06	0.05	0.05	0.67	0.36	0.15	0.02	0.19
ENSG00000082397.11	EPB41L3	protein_coding	0.11	0	0.48	0.28	2.1	0.86	0.11	0.36	0.61
ENSG00000082438.11	COBLL1	protein_coding	7.07	8.65	7.67	8.21	12.56	9.59	10.6	8.14	8.29
ENSG00000082458.7	DLG3	protein_coding	30.99	37.01	38.05	30.48	22.5	37.67	32.66	31.92	34.89
ENSG00000082482.9	KCNK2	protein_coding	0.5	0.57	1.41	1.81	0.95	1.43	0.52	0.8	0.91
ENSG00000082497.7	SERTAD4	protein_coding	16.68	22.62	16.92	16.99	15.08	17.94	12.22	19.45	18.62
ENSG00000082512.10	TRAF5	protein_coding	2.95	2.21	2.44	2.75	4.37	3.68	4.13	3.74	2.5
ENSG00000082515.12	MRPL22	protein_coding	49.28	41.72	45.4	37.78	39.71	39.72	46.58	42.94	43.21
ENSG00000082516.8	GEMIN5	protein_coding	20.46	21.98	19.05	14.54	16.4	16.33	17.24	16.6	15.68
ENSG00000082556.6	OPRK1	protein_coding	0.25	0.24	0.49	0.11	0.8	0.03	0.67	0.23	0.11
ENSG00000082641.11	NFE2L1	protein_coding	90.69	73.97	79.34	89.33	78.4	81.08	88.06	88.53	86.41
ENSG00000082684.10	SEMA5B	protein_coding	0.28	0.25	0.05	0.18	0.67	0.65	0.94	0.36	0.17
ENSG00000082701.10	GSK3B	protein_coding	39.82	37.89	33.7	48.11	45.17	47.17	42.95	47.27	49.68
ENSG00000082781.7	ITGB5	protein_coding	39.96	34.39	40.61	38.62	26.48	34.51	33.61	34.61	39.95
ENSG00000082805.15	ERC1	protein_coding	17.74	17.64	14.78	24.84	30.41	21.62	24.86	15.72	18.34
ENSG00000082898.12	XPO1	protein_coding	116.57	144.06	111.45	131.64	125.96	139.95	124.44	97.82	98.52
ENSG00000082929.4	C4orf6	protein_coding	0.2	0	0.2	0	0.83	0	0.43	0.26	0
ENSG00000082996.15	RNF13	protein_coding	43.14	36.25	39.11	46.37	31.74	34.88	36.17	47.44	44.16
ENSG00000083067.18	TRPM3	protein_coding	0.11	0.35	0.45	0.32	0.89	0.48	0.78	0.64	0.23
ENSG00000083093.5	PALB2	protein_coding	21.43	19.97	19.42	13.64	15.42	17.68	16.42	22.24	16.09
ENSG00000083097.10	DOPEY1	protein_coding	6.27	12.15	10.48	12.83	9.93	11.32	9.6	8.3	6.07
ENSG00000083099.6	LYRM2	protein_coding	16.92	18.9	13.61	15.54	14.68	19.09	15.89	17.15	21.22
ENSG00000083123.10	BCKDHB	protein_coding	10.84	9.65	9.01	12.23	11.41	10.59	12	11.09	11
ENSG00000083168.5	KAT6A	protein_coding	24.09	22.61	22.25	23.75	27.43	24.61	25.65	24.03	23.38
ENSG00000083223.13	ZCCHC6	protein_coding	14.59	11.53	12.72	16.61	16.72	14.81	15	15.72	12.73
ENSG00000083290.15	ULK2	protein_coding	3.38	2.62	1.39	2.54	4	1.75	2.29	2.81	3.51
ENSG00000083307.6	GRHL2	protein_coding	15.27	15.6	15.31	17.45	18.32	22.07	17.37	16.78	24.18
ENSG00000083312.13	TNPO1	protein_coding	74.7	74.75	58.64	83.1	70.71	90.26	85.03	90.47	71.47
ENSG00000083444.12	PLOD1	protein_coding	31.61	27.91	30.44	35.52	33.05	27.24	23.82	26.61	29.84
ENSG00000083454.17	P2RX5	protein_coding	4.16	5.44	2.34	2.83	4.65	2.76	4.27	4.36	4.85
ENSG00000083457.7	ITGAE	protein_coding	18.48	17.44	24.2	13.35	22.15	19.05	16.92	21.29	21.75
ENSG00000083520.10	DIS3	protein_coding	23.37	23.52	23.45	17.82	14.27	18.06	20.92	22.88	21.22
ENSG00000083535.11	PIBF1	protein_coding	8.57	8.5	6.88	11.52	13.32	13.77	11.5	11.37	11.73
ENSG00000083544.9	TDRD3	protein_coding	9.76	6.39	4.98	6.44	5.29	5.57	6.49	4.01	6.22
ENSG00000083622.8	AC000111.6	antisense	0	0	0	0	0	0	0	0	0
ENSG00000083635.7	NUFIP1	protein_coding	5.72	6.53	4.76	4.55	3.55	5.25	5.08	5.35	5.69
ENSG00000083642.14	PDS5B	protein_coding	23.87	25.59	23.02	24.74	24.83	23	27.54	23.37	20.66
ENSG00000083720.8	OXCT1	protein_coding	10.05	11.05	7.11	18.64	16.33	11.72	17.22	10.56	11.93
ENSG00000083750.8	RRAGB	protein_coding	6.7	3.95	6.21	8.31	5.6	6.75	5.11	8.27	5.71
ENSG00000083782.3	EPYC	protein_coding	0.32	0	0	1.55	1.3	0	0.63	0.18	0.06
ENSG00000083799.13	CYLD	protein_coding	17.03	13.24	14.38	18.1	15.43	17.6	14.7	13.63	11.97
ENSG00000083807.5	SLC27A5	protein_coding	6.3	1.1	3.69	5.12	3.52	3.26	2.61	3.92	3.74
ENSG00000083812.7	ZNF324	protein_coding	2.78	2.51	3.81	2.11	3.37	3.09	2.71	2.84	3.77
ENSG00000083814.8	ZNF671	protein_coding	1.71	0.86	1.22	2.11	2.63	1.39	2.38	1.41	0.97
ENSG00000083817.8	ZNF416	protein_coding	2.05	1.67	1.57	1.92	1.87	1.73	2.78	2.31	2.33
ENSG00000083828.11	ZNF586	protein_coding	3.18	2.42	3.58	5.99	8.61	4.46	6.11	3.62	5.28
ENSG00000083838.11	ZNF446	protein_coding	2.85	3.23	3.44	3.21	2.84	2.24	1.77	3.58	4.2
ENSG00000083842.8	ZNF8	protein_coding	0	0.37	0	0.3	0.07	0.03	0.17	0.31	0.2
ENSG00000083844.6	ZNF264	protein_coding	8.9	7.35	8.58	10.15	9.48	9.87	11.74	9.22	12.26
ENSG00000083845.4	RPS5	protein_coding	344.26	322.53	347.89	307.59	285.4	280.76	279.73	347.88	346
ENSG00000083857.9	FAT1	protein_coding	33.89	39.34	38.46	51.6	59.6	58.19	65.93	29.57	29.38
ENSG00000083896.8	YTHDC1	protein_coding	72.3	73.54	80.6	71.16	66.01	91.16	79.41	80.43	76.11
ENSG00000083937.4	CHMP2B	protein_coding	60.18	64.65	60.75	61.16	47.49	46.01	47.51	57.21	56.31
ENSG00000084070.7	SMAP2	protein_coding	12.57	13.35	13.26	14.2	12.93	15.3	14.55	18.55	14.08
ENSG00000084072.12	PPIE	protein_coding	20.75	20.72	16.76	19.97	16.53	16.78	17.92	16.27	16.12
ENSG00000084073.4	ZMPSTE24	protein_coding	23	23.84	20.37	16.37	17.36	18.16	19.23	19.3	21.02
ENSG00000084090.9	STARD7	protein_coding	60.3	70.5	62.73	58.78	50.52	62.13	58.64	66.66	66.84
ENSG00000084092.6	NOA1	protein_coding	13.64	12.6	12.97	13.99	12.25	11.61	11.21	14.93	13.67
ENSG00000084093.11	REST	protein_coding	21.76	25.3	21.85	25.97	25.49	32.41	28.24	24.18	20.47
ENSG00000084110.6	HAL	protein_coding	0.51	0.91	1.27	0.86	4.68	2.2	1.59	1.17	0.55
ENSG00000084112.10	SSH1	protein_coding	11.97	12.75	13.95	12.98	15.2	13.32	11.34	8.7	12.52
ENSG00000084207.11	GSTP1	protein_coding	266.66	270.32	325.11	300.78	241.46	263.26	238.62	291.23	281.46
ENSG00000084234.12	APLP2	protein_coding	1038.16	1021.57	1057.3	1045.55	1026.78	1078.63	1063.3	1123.98	1193.49
ENSG00000084444.9	KIAA1467	protein_coding	2.5	3.48	3.64	3.51	4.29	3.98	2.76	2.34	3.56
ENSG00000084453.12	SLCO1A2	protein_coding	0.16	0.38	0.59	0.13	1.51	0.11	0.28	0.15	0.13
ENSG00000084463.3	WBP11	protein_coding	80.3	95.9	85.2	79.91	71.17	66.48	82.39	74.98	72.29
ENSG00000084623.7	EIF3I	protein_coding	122.29	127.51	117.53	109.08	103.19	95.57	106.58	106.16	106.44
ENSG00000084628.5	NKAIN1	protein_coding	0	0.07	0.17	0.29	0.63	0.03	0.04	0	0.06
ENSG00000084636.13	COL16A1	protein_coding	0.16	0.38	0.25	0.79	1.2	1.57	1.04	0.59	0.62
ENSG00000084652.11	TXLNA	protein_coding	34.76	32.38	30.3	26.36	26.78	25.39	26.41	26.4	29.41
ENSG00000084674.9	APOB	protein_coding	0.04	0.06	0.17	0.06	0.45	0.09	0.3	0.11	0.14
ENSG00000084676.11	NCOA1	protein_coding	5.99	7.48	10.48	10.07	10.49	11.05	9.49	10.79	8.97
ENSG00000084693.11	AGBL5	protein_coding	7.6	7.37	8.58	7.25	13.53	8.48	8.36	8.66	9
ENSG00000084710.9	EFR3B	protein_coding	1.28	1.72	2.76	1.21	1.06	1.43	1.83	1.19	1.37
ENSG00000084731.9	KIF3C	protein_coding	2.69	1.13	1.52	1.45	2.34	2.3	1.76	1.65	1.12
ENSG00000084733.6	RAB10	protein_coding	140.36	188.21	138.5	148.63	105.77	127.82	139.22	145.26	135.68
ENSG00000084734.4	GCKR	protein_coding	0.19	0.08	0.22	0.11	0.13	0.08	0.1	0.08	0.2
ENSG00000084754.6	HADHA	protein_coding	78.28	73.41	82.06	90.54	76.59	79.69	76.7	96.91	84.02
ENSG00000084764.6	MAPRE3	protein_coding	3.94	4.72	5.96	6.04	5.24	4.94	6.32	7.65	6.63
ENSG00000084774.9	CAD	protein_coding	17	19.15	19.47	15.42	15.76	13.18	20.72	9.07	19.3
ENSG00000085063.10	CD59	protein_coding	166.54	158.68	154.39	138.33	103.68	127.2	122.24	120.6	103.49
ENSG00000085117.7	CD82	protein_coding	3.44	3.59	4.2	3.61	5.36	4.47	4.35	9.24	8.07
ENSG00000085185.11	BCORL1	protein_coding	4.23	3.47	5.65	2.79	5.64	5.05	4.15	2.97	4.22
ENSG00000085224.16	ATRX	protein_coding	25.41	26.92	26.06	33.85	40.81	32.44	39.53	33.74	30.18
ENSG00000085231.9	TAF9	protein_coding	57.65	51.89	48.21	50.07	32.41	37.01	41.04	48.18	49.45
ENSG00000085265.6	FCN1	protein_coding	0.12	0.08	0	0	0	0	0.09	0.08	0
ENSG00000085274.11	MYNN	protein_coding	9.03	7.53	10.02	7.93	9.71	10.78	9.4	10.64	11.37
ENSG00000085276.13	MECOM	protein_coding	40.88	37.68	30.7	33.57	34.84	36.5	37.58	37.84	32.17
ENSG00000085365.13	SCAMP1	protein_coding	10.91	8.43	11.55	11.48	8.03	10.1	8.35	6.95	13.04
ENSG00000085377.9	PREP	protein_coding	22.32	25.65	23.89	20.61	17.99	21.08	19.92	18.91	20.68
ENSG00000085382.7	HACE1	protein_coding	4.14	3.02	4.37	4.96	6.56	4.27	4.06	3.43	6.18
ENSG00000085415.11	SEH1L	protein_coding	24.88	27.35	20.22	14	11.96	16.27	17.76	23.96	15.83
ENSG00000085433.11	WDR47	protein_coding	3.24	3.23	3.94	2.28	3.12	2.96	2.94	3.03	2.21
ENSG00000085449.10	WDFY1	protein_coding	17.92	21.53	20.25	21.43	17.43	22.87	17.2	23.04	16.98
ENSG00000085465.11	OVGP1	protein_coding	0.81	0.83	0.48	0.47	0.46	1.13	1.81	0.63	0.64
ENSG00000085491.11	SLC25A24	protein_coding	31.43	29.43	27.24	29.33	31.94	27.26	29.32	30.58	26.26
ENSG00000085511.15	MAP3K4	protein_coding	16.75	24.99	22.12	36.61	25.44	20.82	33.72	25.02	24.65
ENSG00000085514.11	PILRA	protein_coding	0.1	0	0.3	0.75	0.4	0.34	0.42	0.18	0
ENSG00000085552.12	IGSF9	protein_coding	1.56	1.67	2.1	1.64	2.63	1.83	1.99	1.66	1.78
ENSG00000085563.10	ABCB1	protein_coding	0.09	0.27	0.34	0	0.25	0.13	0.59	0	0.17
ENSG00000085644.9	ZNF213	protein_coding	2.18	3.31	3.81	3.64	2.77	3.19	3.58	3.13	3.37
ENSG00000085662.9	AKR1B1	protein_coding	31.26	25.28	27.88	26.87	28.51	26.37	24.99	34.75	36.16
ENSG00000085719.7	CPNE3	protein_coding	44.39	53.23	43.97	61.43	40.3	40.82	40.27	60.11	43.87
ENSG00000085721.8	RRN3	protein_coding	31.35	31.13	28	31.52	23.55	30.26	28.56	26.02	29.35
ENSG00000085733.11	CTTN	protein_coding	277.51	279.58	273.11	280.8	297.47	300.17	273.39	321.88	288.32
ENSG00000085741.8	WNT11	protein_coding	0	0.19	0.04	0.07	0.32	0.04	0	0.19	0.09
ENSG00000085760.10	MTIF2	protein_coding	30.01	38.25	27.59	23.99	23.34	24.64	22.36	32.05	31.96
ENSG00000085788.9	DDHD2	protein_coding	21.31	20.4	19.07	30.91	18.52	21.45	23.37	19.15	14.17
ENSG00000085831.11	TTC39A	protein_coding	5.84	2.63	4.93	6.02	5.2	3.64	2.49	5.86	4.72
ENSG00000085832.12	EPS15	protein_coding	25.68	25.26	25.36	24.09	24.34	24.22	21.28	25.78	24.28
ENSG00000085840.8	ORC1	protein_coding	18.75	16.81	19.71	14.09	12.48	16.15	16.1	16.22	14.57
ENSG00000085871.4	MGST2	protein_coding	16.58	12.29	17.51	18.68	13.78	19.27	18.91	22.36	19.19
ENSG00000085872.10	CHERP	protein_coding	57.56	43.91	51.42	45.99	37.31	42.69	47.15	50.12	47.3
ENSG00000085978.17	ATG16L1	protein_coding	36.7	39.77	38.89	41.25	38.38	32.87	32.54	36.83	37.21
ENSG00000085982.9	USP40	protein_coding	14.8	17.4	12.78	17.38	15.63	17	17.07	14.78	16.23
ENSG00000085998.9	POMGNT1	protein_coding	19.7	19.16	15.23	15.51	18.12	15.45	15.51	11.37	11
ENSG00000085999.7	RAD54L	protein_coding	13.4	15.08	13.83	9.55	14.9	12.72	14.51	10.41	10.44
ENSG00000086015.16	MAST2	protein_coding	13.44	12.63	12.31	12.73	12.77	11.84	11.55	8.82	8.29
ENSG00000086061.11	DNAJA1	protein_coding	217.39	264.75	202.93	198.66	180.25	206.74	223.02	206.59	175.09
ENSG00000086062.8	B4GALT1	protein_coding	44.33	50.6	53.24	68.67	58.06	57.16	64.93	59.74	54.63
ENSG00000086065.9	CHMP5	protein_coding	103.71	98.11	109.26	131.83	96.52	122.66	111.64	121.64	120.55
ENSG00000086102.14	NFX1	protein_coding	28.78	27.95	29.39	26.56	28.57	29.34	27.73	28.9	30.58
ENSG00000086159.8	AQP6	protein_coding	0.27	0.25	0.16	0.27	1.19	0.18	0.54	0.14	0.24
ENSG00000086189.5	DIMT1	protein_coding	13.84	16.45	11.89	11.71	7.25	10.16	10.12	12.35	14.18
ENSG00000086200.12	IPO11	protein_coding	11.23	13.48	11	9.39	7.95	12.9	10	11.78	8.72
ENSG00000086205.12	FOLH1	protein_coding	0.35	0.14	0	0	0.63	0.27	0.43	0	0.08
ENSG00000086232.8	EIF2AK1	protein_coding	99.15	90.12	106.15	101.53	93.8	99.49	92.5	110.06	112.8
ENSG00000086288.7	NME8	protein_coding	0	1.12	0	0	0	0	0	0	0
ENSG00000086289.7	EPDR1	protein_coding	13.4	9.45	10.23	12.61	12.63	11.59	10.42	6.19	5.12
ENSG00000086300.11	SNX10	protein_coding	9.91	6.93	8.56	12.45	9.24	9.39	10.08	7.08	7.5
ENSG00000086475.10	SEPHS1	protein_coding	46.02	44.67	40.97	33.43	46.3	32.8	35.19	43.32	35.71
ENSG00000086504.11	MRPL28	protein_coding	48.57	49.76	47.47	40.85	35.27	38.51	35.8	44.03	48.02
ENSG00000086506.2	HBQ1	protein_coding	0	0	0	0	0.42	0	0	0	0
ENSG00000086544.2	ITPKC	protein_coding	7.91	8.09	8.31	10.76	9.25	8.54	9.31	11.7	9.28
ENSG00000086548.8	CEACAM6	protein_coding	0.15	0.03	0.16	0	0.88	0.25	0.95	1.71	1.57
ENSG00000086570.8	FAT2	protein_coding	0.35	0.32	0.39	0.63	1.36	0.53	0.82	0.65	0.45
ENSG00000086589.7	RBM22	protein_coding	38.85	38.47	41.35	38.06	32.67	31.76	31.1	37.25	36.46
ENSG00000086598.6	TMED2	protein_coding	412.29	381.3	388.45	373.17	324.25	325.99	348.03	377.41	390.38
ENSG00000086619.9	ERO1LB	protein_coding	4.18	2.1	6.01	4.97	4.52	3.99	4.18	5.44	3.91
ENSG00000086666.14	ZFAND6	protein_coding	160.79	141	202.58	179.74	147.26	192.58	190.45	184.72	199.14
ENSG00000086696.6	HSD17B2	protein_coding	0.17	0.53	0.54	0.35	0.86	0.21	1.68	0.17	0.6
ENSG00000086712.8	TXLNG	protein_coding	14.54	16.09	13.29	11.57	11.04	10.9	10.96	13.08	12.06
ENSG00000086717.14	PPEF1	protein_coding	0	0.45	0.43	0	0.69	0.39	0	0.23	0
ENSG00000086730.12	LAT2	protein_coding	1.33	0.72	0.6	1.88	2.11	1.97	1.14	0.47	0.68
ENSG00000086758.11	HUWE1	protein_coding	125.97	122.32	118.64	175.16	201.48	186.6	189.91	112.14	124.04
ENSG00000086827.4	ZW10	protein_coding	26.75	25.77	24.05	20.55	19.59	23.79	22.6	25.86	20.9
ENSG00000086848.10	ALG9	protein_coding	30.01	28.48	33.5	36.33	27.79	26.27	27.47	33.02	29.97
ENSG00000086967.9	MYBPC2	protein_coding	0	0	0.31	0	0	0	0	0	0
ENSG00000086991.8	NOX4	protein_coding	0.1	0.13	0.21	0.35	0.7	0.17	0.4	0.19	0.12
ENSG00000087008.11	ACOX3	protein_coding	6.45	8.74	5.83	5.61	6.73	7.49	7.66	8.38	7.01
ENSG00000087053.14	MTMR2	protein_coding	23.7	24.71	20.98	22.85	20.17	20.7	27.1	22.19	19.66
ENSG00000087074.7	PPP1R15A	protein_coding	46.77	38.91	47.93	42.93	47.4	42.98	40.76	36.69	51.32
ENSG00000087076.4	HSD17B14	protein_coding	0	0	0.71	0.15	0	0	0	0.16	0.29
ENSG00000087077.7	TRIP6	protein_coding	27.73	33.52	30.39	32.83	31.97	30.91	27.71	46.48	36.94
ENSG00000087085.9	ACHE	protein_coding	0.1	0.21	0.26	0.16	0.78	0.18	0.19	0	0.25
ENSG00000087086.9	FTL	protein_coding	416.47	362.17	368.72	612.69	525.46	393.2	384.57	563.81	429.73
ENSG00000087087.14	SRRT	protein_coding	97.92	78.51	86.91	65.6	65.17	73.39	74.6	83.03	72.17
ENSG00000087088.15	BAX	protein_coding	17.89	16.65	13.88	16.83	9.92	12.06	12.26	14.03	14.03
ENSG00000087095.8	NLK	protein_coding	7.59	8.89	7.27	6.96	6.04	9.56	9.86	6.75	6.43
ENSG00000087111.16	PIGS	protein_coding	10.83	13.64	11.48	14.46	11.57	12.9	15.26	13.32	13.66
ENSG00000087116.9	ADAMTS2	protein_coding	0.18	0.13	0.16	0.29	0.46	1.29	0.26	0.24	0.34
ENSG00000087128.5	TMPRSS11E	protein_coding	0.98	2.13	0.82	1.78	0.86	1.39	2.15	0.22	1.11
ENSG00000087152.11	ATXN7L3	protein_coding	34.2	38.23	37.86	53.78	51.31	40.78	43.56	37.12	40.37
ENSG00000087157.14	PGS1	protein_coding	8.36	8.21	10	8.95	11.81	12.03	9.51	10.72	7.92
ENSG00000087191.8	PSMC5	protein_coding	119.61	141.98	122.43	96.28	101.89	97.91	101.56	107.12	88.56
ENSG00000087206.12	UIMC1	protein_coding	24.94	25.29	28.29	35.11	27.97	24.21	24.01	30.29	21.64
ENSG00000087237.6	CETP	protein_coding	0.15	0	0.05	0.18	0.35	0.1	0.63	0	0.06
ENSG00000087245.8	MMP2	protein_coding	0.12	0.12	0.04	0.17	0.16	0.17	0.03	0.72	0.08
ENSG00000087250.4	MT3	protein_coding	0.07	0.13	0	1.5	1.32	0.11	1.79	0.06	0
ENSG00000087253.7	LPCAT2	protein_coding	7.47	10.11	10.94	13.81	3.89	11.13	10.65	2.83	2.51
ENSG00000087258.9	GNAO1	protein_coding	1.97	1.27	0.97	2.01	3.16	3.02	3.44	0.62	1.27
ENSG00000087263.12	OGFOD1	protein_coding	87.7	85.01	75.67	58.96	58.15	68.31	66.22	57.66	55.72
ENSG00000087266.11	SH3BP2	protein_coding	26.47	30.66	28.36	29.74	29.14	25.72	24.4	33.09	30.81
ENSG00000087269.11	NOP14	protein_coding	72.12	85.78	59.43	47.85	52.75	43.18	52.19	59.3	51.8
ENSG00000087274.12	ADD1	protein_coding	71.74	62.88	65.47	74.22	77.17	69.33	72.63	59.38	71.99
ENSG00000087299.7	L2HGDH	protein_coding	5.82	4.8	5.08	4.81	3.99	6.24	6.6	5.05	4.53
ENSG00000087301.4	TXNDC16	protein_coding	3.49	3.51	4.95	7.06	3.99	4.62	3.72	4.04	4.71
ENSG00000087302.4	C14orf166	protein_coding	134.58	145.46	129.49	112.07	127.8	118.87	122.18	128.13	126.47
ENSG00000087303.12	NID2	protein_coding	0.29	0.09	0.25	0.56	1.74	0.61	0.35	0.3	0.07
ENSG00000087338.4	GMCL1	protein_coding	5.45	5.76	5.38	5.6	4.9	6.43	5.42	5.46	8.44
ENSG00000087365.10	SF3B2	protein_coding	365.54	377.9	343.02	308.2	303.43	327.97	326.2	353.23	314.36
ENSG00000087448.5	KLHL42	protein_coding	6.64	8.06	7.2	9.64	10.13	8.39	9.38	5.39	6.17
ENSG00000087460.19	GNAS	protein_coding	216.2	197.68	216.27	255.93	220.64	236.69	235.97	245.59	239.94
ENSG00000087470.13	DNM1L	protein_coding	45.62	47.63	38.02	32.3	39.32	35.42	33.69	28.76	33
ENSG00000087494.11	PTHLH	protein_coding	0.22	0.13	0.1	0.82	0.52	0.36	0.35	0.22	0.23
ENSG00000087495.12	PHACTR3	protein_coding	6.31	8.68	11.07	3.24	3.78	5.38	5.34	3.92	3.08
ENSG00000087502.13	ERGIC2	protein_coding	59.37	48.76	58.24	61.66	47.64	46.58	56.25	55.87	55.53
ENSG00000087510.5	TFAP2C	protein_coding	3.75	6.14	6.04	5.37	5.1	6.08	6.4	6.93	7.11
ENSG00000087586.13	AURKA	protein_coding	46.86	51.95	41.85	31.4	27.11	33.69	29.24	30.84	30.24
ENSG00000087589.12	CASS4	protein_coding	0.06	0.25	0.3	0.13	0.45	0.06	0.57	0.13	0.18
ENSG00000087842.6	PIR	protein_coding	8.07	8.63	9.55	9.94	7.02	8.71	8.15	7.69	7.8
ENSG00000087884.10	AAMDC	protein_coding	12.82	11.43	16.56	21.22	19.63	16.87	26.14	19.02	17.05
ENSG00000087903.8	RFX2	protein_coding	3.25	4.84	9.17	6.37	5.38	5.91	3.78	4.44	4.52
ENSG00000087916.7	SLC6A14	protein_coding	1.07	2.77	1.25	3.08	1.69	4	3.85	6.33	4.08
ENSG00000087995.11	METTL2A	protein_coding	17.36	21.19	17.38	14.7	15.87	16.22	16.88	16.07	17.23
ENSG00000088002.7	SULT2B1	protein_coding	0.3	0	0.97	0.22	0	0.31	0.78	0.07	0.21
ENSG00000088035.11	ALG6	protein_coding	2.38	5.15	5.15	4.54	5.55	4.51	5.06	2.43	3.34
ENSG00000088038.13	CNOT3	protein_coding	60.14	58.01	59.58	46.79	50.63	49.48	48.71	49.58	56.78
ENSG00000088053.7	GP6	protein_coding	0.76	0.17	0.21	0.06	0.41	0.23	0.48	0.25	0.15
ENSG00000088179.4	PTPN4	protein_coding	6.16	5.29	5.51	9.09	6.91	3.38	4.76	4.2	4.2
ENSG00000088205.8	DDX18	protein_coding	51.23	81.54	51.24	42.71	42.28	51.05	54.41	58.81	46.95
ENSG00000088247.11	KHSRP	protein_coding	149.98	136.24	145.99	123.86	129.88	126.03	123.76	134.58	142.17
ENSG00000088256.4	GNA11	protein_coding	29.42	35.98	32.93	24.67	31.67	26.31	29.94	29.91	28.26
ENSG00000088280.14	ASAP3	protein_coding	0.07	0.14	1.45	0.4	1.54	0.6	2.01	0.31	0.81
ENSG00000088298.8	EDEM2	protein_coding	6.27	4.39	6.4	6.93	6.63	7.07	6.07	7.53	7.03
ENSG00000088305.14	DNMT3B	protein_coding	2.35	2.29	1.3	1.8	2.88	1.56	1.73	1.17	1.7
ENSG00000088320.3	REM1	protein_coding	0.02	0	0.05	0.08	0.19	0.05	0.07	0	0.2
ENSG00000088325.11	TPX2	protein_coding	126.09	140.93	120.92	101.06	102.65	114.66	111.67	107.72	103.71
ENSG00000088340.11	FER1L4	pseudogene	7.4	8.81	9.2	9.01	14.65	11.89	11.88	8.76	9.36
ENSG00000088356.4	PDRG1	protein_coding	7.16	9.78	7.41	7.98	7.24	6.78	9.08	6.75	8.9
ENSG00000088367.16	EPB41L1	protein_coding	11.05	10.22	12.65	16.17	13.3	17.91	18.73	15.5	14.56
ENSG00000088386.11	SLC15A1	protein_coding	0	0.06	0.26	0.25	0.73	0.32	0.13	0.18	0.23
ENSG00000088387.13	DOCK9	protein_coding	29.38	19.16	28.76	23.03	21.25	21.69	30.78	29.26	22.49
ENSG00000088448.10	ANKRD10	protein_coding	67.85	57.9	59.86	78.26	119.29	89.31	102.36	67.02	60.4
ENSG00000088451.6	TGDS	protein_coding	4.28	5.15	4.37	5.06	2.84	4.81	5.71	4.25	4.44
ENSG00000088538.12	DOCK3	protein_coding	0.13	0.23	0.25	0.18	0.53	0.2	0.21	0.24	0.18
ENSG00000088543.10	C3orf18	protein_coding	0.44	0.16	0.74	1.17	1.04	0.7	1.41	0.53	0.93
ENSG00000088682.9	COQ9	protein_coding	52.81	58.86	55.82	46.99	47.66	54.12	48.39	40.9	50.79
ENSG00000088726.11	TMEM40	protein_coding	0.49	0.89	1.84	3.23	1.33	0.76	3.58	0.59	4.72
ENSG00000088727.8	KIF9	protein_coding	5.47	4.67	4.23	4.81	4.24	3.68	5.66	5.32	3.24
ENSG00000088756.8	ARHGAP28	protein_coding	0.91	0.7	0.4	0.73	3.44	2.32	1.71	1.36	1.73
ENSG00000088766.7	CRLS1	protein_coding	19.15	14.55	14.93	13.34	14.66	13.14	11.67	14.4	14.39
ENSG00000088782.4	DEFB127	protein_coding	0.44	0	0	0	0	0	0	0	0
ENSG00000088808.12	PPP1R13B	protein_coding	14.32	17.16	15.18	22.63	20.17	19.9	18.9	18.71	17.4
ENSG00000088812.13	ATRN	protein_coding	8.33	8.17	7.08	10.12	7.96	8.33	9.04	8.33	7.38
ENSG00000088826.13	SMOX	protein_coding	6.07	4.57	6.48	4.53	5.85	5.08	6.05	5.23	6.04
ENSG00000088827.8	SIGLEC1	protein_coding	0.01	0.13	0.23	0.2	0.51	0.12	0.19	0.25	0.05
ENSG00000088832.10	FKBP1A	protein_coding	107.62	104.15	108.57	108.1	92.95	102.34	105.02	94.3	88.75
ENSG00000088833.13	NSFL1C	protein_coding	73.84	74.8	67.56	71	55.03	58.47	65.73	69.28	64.33
ENSG00000088836.8	SLC4A11	protein_coding	2.3	1.49	4.1	6.4	3.1	1.75	2.07	2.88	3.99
ENSG00000088854.11	C20orf194	protein_coding	0.21	0.4	0.33	0.45	1.13	0.53	1.05	0.17	0.58
ENSG00000088876.7	ZNF343	protein_coding	3.62	6.65	5.93	3.5	8.87	5.27	5.99	3.43	5.52
ENSG00000088881.16	EBF4	protein_coding	0	0.08	1.19	0	0.38	0.4	0.2	0.46	0.34
ENSG00000088882.7	CPXM1	protein_coding	0	0	0.12	0	0.06	0	0.13	0	0
ENSG00000088888.13	MAVS	protein_coding	16.87	17.79	18.91	17.3	23.18	18.24	16.88	18.89	16.86
ENSG00000088899.10	LZTS3	protein_coding	4.73	3.7	4.26	5.9	5.94	5.77	5.33	7.24	7.86
ENSG00000088926.9	F11	protein_coding	0	0	0.19	0	0.68	0.03	0.4	0.11	0.18
ENSG00000088930.6	XRN2	protein_coding	50.84	51.59	50.25	46.08	37.62	49.83	49.99	51.97	48.72
ENSG00000088970.11	PLK1S1	processed_transcript	7.75	5.91	9.15	8.96	10.23	9.2	8.52	9.03	11.82
ENSG00000088986.6	DYNLL1	protein_coding	184.73	172.89	173.88	169.7	148.86	162.89	169.85	157.34	149.27
ENSG00000088992.13	TESC	protein_coding	0	0	0	0	0	0	0.13	0	0
ENSG00000089006.12	SNX5	protein_coding	189.82	185.12	193.95	178.62	164.59	180.08	206	192.97	199.61
ENSG00000089009.11	RPL6	protein_coding	1082.05	1117.16	1005.25	972.19	827.03	896.82	921.88	1056.91	1001.74
ENSG00000089012.10	SIRPG	protein_coding	0.47	0.14	0.57	0	0.6	0.17	1.48	0.66	0.2
ENSG00000089022.9	MAPKAPK5	protein_coding	34.22	38.79	40.18	31.25	38.56	39.99	40.52	42.42	34.01
ENSG00000089041.12	P2RX7	protein_coding	0.11	0.03	0.19	0	0.2	0.17	0.32	0.06	0.05
ENSG00000089048.10	ESF1	protein_coding	32.74	35.2	26.91	20.52	21.55	21.62	26.04	23.9	26.64
ENSG00000089050.10	RBBP9	protein_coding	5.45	5.71	4.07	11.57	5.55	6.03	6.86	4.61	5.37
ENSG00000089053.8	ANAPC5	protein_coding	46.98	55.42	49.51	46.44	51.08	44.92	55.19	49.27	41.79
ENSG00000089057.10	SLC23A2	protein_coding	5.63	6.01	6.12	6.01	6.63	5.11	5.86	7.16	6.11
ENSG00000089060.7	SLC8B1	protein_coding	13.07	15.24	11.75	14.23	14.72	12.75	12.67	15.28	12.04
ENSG00000089063.10	TMEM230	protein_coding	34.48	29.03	30.22	39.47	29.97	35.5	39.7	33.56	34.27
ENSG00000089091.12	DZANK1	protein_coding	1.67	1.35	2.3	0.86	3.2	1.73	1.89	1.88	0.91
ENSG00000089094.12	KDM2B	protein_coding	10.14	11.1	11.92	10.13	11.03	11.27	8.24	13.06	9.95
ENSG00000089101.13	C20orf26	protein_coding	0.13	0.05	0.32	0.07	0.59	0.23	0.23	0.62	0.42
ENSG00000089116.3	LHX5	protein_coding	0.02	0.12	0.12	0.09	0.05	0	0.11	0	0.05
ENSG00000089123.11	TASP1	protein_coding	8.95	7.29	9.42	11.63	10.13	9.64	8.24	6.87	8.15
ENSG00000089127.8	OAS1	protein_coding	13.33	16.1	18.51	24.28	14.28	29.18	26.34	46.91	39.41
ENSG00000089154.6	GCN1L1	protein_coding	49.04	50.1	43.74	54.5	62.53	45.96	52.97	39.92	42.25
ENSG00000089157.11	RPLP0	protein_coding	1536.31	1464.44	1606.08	1491.08	1397.51	1451.37	1422.91	1649.37	1776.48
ENSG00000089159.11	PXN	protein_coding	80.73	84.86	83.4	73.92	71.77	75.13	75.23	65.9	64.69
ENSG00000089163.4	SIRT4	protein_coding	0.21	0.58	0.32	0	0.41	0.08	0.98	0	0
ENSG00000089169.10	RPH3A	protein_coding	0.16	0.27	0.09	0.25	1.29	1.05	1.54	0.46	0.14
ENSG00000089177.13	KIF16B	protein_coding	7.11	7.93	6.14	6.55	11.09	8.07	6.67	13.99	5.07
ENSG00000089195.10	TRMT6	protein_coding	16.44	17.65	15.54	10.77	9.98	13.9	16.33	16.52	18.03
ENSG00000089199.5	CHGB	protein_coding	0.25	0.81	0.63	0.67	2.37	0.82	0.88	0.75	0.31
ENSG00000089220.4	PEBP1	protein_coding	61	59.23	52.52	64.59	59.07	57.65	58.47	55.59	54.78
ENSG00000089225.15	TBX5	protein_coding	0.06	0.05	0.12	0.14	0.52	0.07	0.54	0.02	0.04
ENSG00000089234.11	BRAP	protein_coding	16.04	17.67	17.45	15.4	13.38	17.74	14.92	16.63	16.86
ENSG00000089248.6	ERP29	protein_coding	61.64	60.26	71.48	65.36	62.32	64.26	68.19	74.51	80.55
ENSG00000089250.14	NOS1	protein_coding	0.04	0.41	0.09	0.13	0.4	0.19	0.41	0.13	0.07
ENSG00000089280.14	FUS	protein_coding	117.78	100.78	113.23	96.9	106.87	102.94	104.77	97.77	112.19
ENSG00000089289.11	IGBP1	protein_coding	31.85	27.32	37.73	37.87	31.41	30.75	31.18	37.63	44.15
ENSG00000089327.10	FXYD5	protein_coding	136.18	114.21	111.94	116.25	101.7	97.97	85.8	137.46	147.88
ENSG00000089335.16	ZNF302	protein_coding	11.74	11.14	13.73	15.18	12.76	15.13	16.2	15.5	13.7
ENSG00000089351.10	GRAMD1A	protein_coding	17.51	17.41	18.06	15.77	21.13	19.15	12.01	19.95	21.28
ENSG00000089356.12	FXYD3	protein_coding	1.8	1.84	1.83	1.83	2.33	2.22	1.67	6.52	2.09
ENSG00000089472.12	HEPH	protein_coding	0.08	0.06	0.03	0.02	0.13	0.02	0.17	0.02	0.02
ENSG00000089486.12	CDIP1	protein_coding	5.89	5.82	6.11	7.39	8.25	5.96	6.13	5.92	6.71
ENSG00000089505.13	CMTM1	protein_coding	2.24	4.13	3.83	8	7.71	3.33	4.11	2.41	2.26
ENSG00000089558.4	KCNH4	protein_coding	0	0	0.02	0.03	0.04	0.09	0	0	0.04
ENSG00000089597.12	GANAB	protein_coding	171.76	161.37	171.96	160.42	134.15	150.6	147.51	151.99	178.25
ENSG00000089639.6	GMIP	protein_coding	6.44	5.04	3.82	7.66	8.82	5.37	4.21	5.75	8.1
ENSG00000089682.12	RBM41	protein_coding	13.19	12.25	12.88	19.76	15.81	22.2	17.78	15.29	13.23
ENSG00000089685.10	BIRC5	protein_coding	84.91	95.25	76.07	61.78	56.1	62.56	63.39	73.74	85.53
ENSG00000089692.4	LAG3	protein_coding	0.27	0	0.19	0.85	1.02	0.18	0.58	0	0.19
ENSG00000089693.6	MLF2	protein_coding	75.87	62.22	73.96	72.39	70.98	66.48	66.22	75.29	79.5
ENSG00000089723.5	OTUB2	protein_coding	1.35	1	0.8	1.66	1.5	1.46	1.44	1.53	1.29
ENSG00000089737.11	DDX24	protein_coding	93.49	94.49	84.37	95.63	86.24	89.19	93.42	95.8	91.74
ENSG00000089775.7	ZBTB25	protein_coding	4.58	2.59	6.3	8.09	6.37	5.74	5.96	4.29	4.18
ENSG00000089818.12	NECAP1	protein_coding	20.1	35.55	28.01	25.34	17.24	23.33	21.34	19.46	18.15
ENSG00000089820.11	ARHGAP4	protein_coding	0.62	1.07	1.27	0.68	1.3	1.62	1.51	0.77	1.2
ENSG00000089847.8	ANKRD24	protein_coding	0.22	1.05	0.39	1.24	0.67	1.12	0.75	1.02	1.04
ENSG00000089876.7	DHX32	protein_coding	35.35	40.57	33.97	34.8	32.56	28.67	31.16	32.77	28.99
ENSG00000089902.8	RCOR1	protein_coding	18.72	18.9	19.84	17.06	23.97	22.46	21.8	18.17	17.5
ENSG00000089916.13	GPATCH2L	protein_coding	10.66	10.63	9.53	10.65	10.52	12.74	14.06	8.47	7.64
ENSG00000090006.13	LTBP4	protein_coding	19.05	20.1	24.58	19.21	30.36	15.83	17.35	22.9	28.66
ENSG00000090013.5	BLVRB	protein_coding	94.22	78.02	80.55	125.21	122.77	95.72	88.24	115.93	98.87
ENSG00000090020.6	SLC9A1	protein_coding	13.64	11.81	10.87	19.06	11.71	15.37	14.01	15.43	14.35
ENSG00000090054.9	SPTLC1	protein_coding	50.52	54.06	49.14	44.61	57.13	43.29	37.92	62.72	41.29
ENSG00000090060.13	PAPOLA	protein_coding	128.53	97.39	94.54	111.77	94.25	89.93	111.8	123.48	112.78
ENSG00000090061.13	CCNK	protein_coding	44.88	43.11	46.34	43.14	36.65	40.93	34.32	42.03	35.97
ENSG00000090097.16	PCBP4	protein_coding	4.49	4.85	5.87	7.43	6.65	6.41	8.27	5.22	6.27
ENSG00000090104.7	RGS1	protein_coding	1.45	0.83	1.73	0.34	0.78	0.86	1.51	0.35	0.78
ENSG00000090238.7	YPEL3	protein_coding	25.18	11.83	32.12	35.23	24.67	25.64	27	41.07	50.54
ENSG00000090263.11	MRPS33	protein_coding	20.39	20.31	19.72	17.69	17.04	21.57	22.26	25.13	21.44
ENSG00000090266.8	NDUFB2	protein_coding	60.58	38.91	50.14	66.45	55.71	51.19	60.54	49.38	56.14
ENSG00000090273.9	NUDC	protein_coding	120.22	130.96	115.77	81.69	95.81	78.61	94.74	88.51	79.91
ENSG00000090316.11	MAEA	protein_coding	47.05	48.27	45.96	35.25	42.17	39.84	38.92	37.19	36.34
ENSG00000090339.4	ICAM1	protein_coding	44.89	56.74	47.97	54.37	38.82	35.64	34.8	59.13	53.46
ENSG00000090372.10	STRN4	protein_coding	44.34	34.86	45.63	34.87	33.79	34.54	41.17	35.34	31.3
ENSG00000090376.4	IRAK3	protein_coding	6.62	6.84	6.17	6.51	8.95	6.55	6.38	6.32	4.87
ENSG00000090382.2	LYZ	protein_coding	0.02	0.3	0.15	0.18	0.13	0.12	0.07	0.51	0.65
ENSG00000090402.3	SI	protein_coding	0	0.01	0	0	0.02	0	0.03	0	0
ENSG00000090432.5	MUL1	protein_coding	14.6	13.85	15.84	11.99	9.19	11.39	10.29	11.23	14.15
ENSG00000090447.7	TFAP4	protein_coding	31.88	34.45	30.12	20.36	22.01	24.02	26.68	30.18	36.51
ENSG00000090470.10	PDCD7	protein_coding	18.06	17.92	18.38	15.41	19.61	19.76	16.53	17.57	20.85
ENSG00000090487.6	SPG21	protein_coding	30.53	23.91	29.12	30.7	28.06	25.86	27.08	32.99	32.68
ENSG00000090512.7	FETUB	protein_coding	0.07	0	0.05	0.29	0.96	0	0.41	0.21	0
ENSG00000090520.6	DNAJB11	protein_coding	191.14	179.04	176.2	130.65	126.94	143.15	152.24	187.76	161.61
ENSG00000090530.5	LEPREL1	protein_coding	1.36	4.54	4.65	0.69	3.25	1.77	4.19	2.78	1.71
ENSG00000090534.13	THPO	protein_coding	0.2	0.1	0.15	0	0.33	0.16	0.23	0.27	0
ENSG00000090539.11	CHRD	protein_coding	0.03	0.58	0.25	2.39	1.69	0.11	0.62	0.4	0.15
ENSG00000090554.8	FLT3LG	protein_coding	2.37	2.56	2.37	1.83	2.7	2.57	2.87	4.55	2
ENSG00000090565.11	RAB11FIP3	protein_coding	6.42	6.57	8.82	5.9	10.16	8.31	10.46	6.49	6.26
ENSG00000090581.5	GNPTG	protein_coding	10.76	14.16	13.96	17.26	19.03	17.66	14.28	14.8	15.4
ENSG00000090612.16	ZNF268	protein_coding	1.71	3.8	4.23	1.96	3.87	4.7	6.57	3.4	4.99
ENSG00000090615.8	GOLGA3	protein_coding	32.96	26.07	26.1	31.26	32.91	28.15	35.14	28.35	27.15
ENSG00000090621.9	PABPC4	protein_coding	247.08	258.54	212.79	208.4	224.85	224.68	209.32	236.84	242.88
ENSG00000090659.13	CD209	protein_coding	0.04	0.07	0.25	0.3	1.15	0.14	0.47	0.07	0.24
ENSG00000090661.7	CERS4	protein_coding	0.07	0.64	0.43	0.22	0	0.44	0.35	0.76	0.6
ENSG00000090674.11	MCOLN1	protein_coding	6.51	3.58	3.34	3.62	4.15	4.56	2.61	4.3	3.82
ENSG00000090686.11	USP48	protein_coding	47.5	46.91	43.32	57.15	49.45	58.13	48.62	49.09	55.48
ENSG00000090776.5	EFNB1	protein_coding	12.86	12.77	14.53	12.65	11.41	11.62	11.01	13.93	15.59
ENSG00000090857.9	PDPR	protein_coding	4.6	5.99	4.75	6.44	5.75	6.79	4.21	6.14	4.02
ENSG00000090861.11	AARS	protein_coding	82.25	79.18	97.58	96.07	91.29	88.25	81.63	55.49	95.08
ENSG00000090863.7	GLG1	protein_coding	40.23	42.05	41.84	40.37	36.09	41.82	42.61	36.73	35.52
ENSG00000090889.10	KIF4A	protein_coding	28.37	30.37	27.26	29	25.24	29.41	28.02	23.07	22.06
ENSG00000090905.13	TNRC6A	protein_coding	31.51	32.15	32.07	36.76	44.6	36.32	36.7	35.78	30.83
ENSG00000090920.9	FCGBP	protein_coding	0.19	0.16	0.86	0.3	0.3	1.07	0.36	0.21	0.36
ENSG00000090924.10	PLEKHG2	protein_coding	2.87	3.95	4.45	3.62	4.04	5.27	4.3	6.12	8.44
ENSG00000090932.6	DLL3	protein_coding	0.02	0.24	0	0.06	0.26	0.04	0.14	0.04	0.24
ENSG00000090971.4	NAT14	protein_coding	6.41	5.97	13.02	6.42	8.75	7.06	9.41	8.71	10.6
ENSG00000090975.8	PITPNM2	protein_coding	2	0.8	0.57	1.37	6.74	0.86	1.01	2.35	1.02
ENSG00000090989.13	EXOC1	protein_coding	18.21	20.8	18.75	28.25	15.4	20.61	23.26	19.25	17.89
ENSG00000091009.6	RBM27	protein_coding	32.28	35.86	29.88	27.01	25.75	32.32	39.96	28.95	29.15
ENSG00000091010.4	POU4F3	protein_coding	0.27	0.52	0.2	0	0.42	0.39	0.69	0.09	0.15
ENSG00000091039.12	OSBPL8	protein_coding	47.36	45.6	40.37	60.28	37.83	45.31	39.06	47.46	31.56
ENSG00000091073.15	DTX2	protein_coding	39.36	28.48	35	33.78	41.54	36.76	35.56	32.21	42.55
ENSG00000091106.14	NLRC4	protein_coding	0.31	0.57	0.13	0.19	0.88	0.56	0.31	0.05	0.31
ENSG00000091127.9	PUS7	protein_coding	30.8	29.56	18.09	20.08	17.18	18	20	18.93	18.31
ENSG00000091128.8	LAMB4	protein_coding	0	0.04	0.21	0	0.08	0.14	0.13	0.04	0.17
ENSG00000091129.15	NRCAM	protein_coding	0.08	0.07	0.33	0.23	2.22	0.53	0.76	0.24	0.08
ENSG00000091136.9	LAMB1	protein_coding	3.18	1.94	2.3	1.78	3.57	1.98	2.72	1.83	2.54
ENSG00000091137.7	SLC26A4	protein_coding	0.56	0	0.03	0.28	0.11	0.08	0.21	0	0.06
ENSG00000091138.8	SLC26A3	protein_coding	0	0	0.15	0	0	0.35	0.04	0.03	0.52
ENSG00000091140.8	DLD	protein_coding	83.5	73.46	72.63	84.07	67.1	73.04	78.38	85.62	74.89
ENSG00000091157.9	WDR7	protein_coding	8.13	10.36	6.51	10.4	8.13	7.41	6.9	8.21	5.68
ENSG00000091164.8	TXNL1	protein_coding	112.16	107.5	94.61	114.96	81.95	95.08	103.04	115.01	106.97
ENSG00000091181.15	IL5RA	protein_coding	0.01	0.24	0	0.05	0.58	0.09	0	0.53	0
ENSG00000091262.10	ABCC6	protein_coding	1.39	1.38	1.48	3.79	2.82	2.76	2.57	0.53	1.63
ENSG00000091317.7	CMTM6	protein_coding	19.33	18.48	21.94	22.78	17.02	20.78	20.56	18.85	20.92
ENSG00000091409.10	ITGA6	protein_coding	19.02	18.48	16.6	5.88	9.14	12.2	15.07	13.5	10.94
ENSG00000091428.13	RAPGEF4	protein_coding	0.01	0.72	0.07	0.58	0.47	1.17	0.87	0.19	0.56
ENSG00000091436.12	MLTK	protein_coding	7.94	11.31	10.26	7.62	9.5	10.76	10.11	9.57	8.22
ENSG00000091482.5	SMPX	protein_coding	0.49	0	0.21	0.86	0.84	0.95	2.79	0.23	0
ENSG00000091483.6	FH	protein_coding	108.58	108.37	88.05	87.71	85.52	76.07	84.22	92.74	93.48
ENSG00000091490.6	SEL1L3	protein_coding	34.79	35.72	39.18	36.39	35.3	41.15	37.15	37.75	46
ENSG00000091513.10	TF	protein_coding	0.61	1.2	1.02	1.27	3.8	1.55	2.25	1.11	0.58
ENSG00000091527.11	CDV3	protein_coding	206.14	199.92	175.46	153.3	157.97	145.19	169.59	158.79	166.09
ENSG00000091536.12	MYO15A	protein_coding	0.57	0.33	0.32	0.76	1.14	0.6	1.48	0.45	0.65
ENSG00000091542.8	ALKBH5	protein_coding	37.46	40.85	42.21	32.6	29.3	33.15	33.86	39.26	41.55
ENSG00000091583.6	APOH	protein_coding	0	0	0	0	1.38	0	0	0	0
ENSG00000091592.11	NLRP1	protein_coding	0.92	1.68	1.75	2.72	2.96	2.34	2.44	1.39	1.54
ENSG00000091622.11	PITPNM3	protein_coding	4.09	5.24	4.82	3.38	5.64	5.11	5.22	4.22	5.12
ENSG00000091640.3	SPAG7	protein_coding	46.92	44.7	51.18	46.04	39.22	46.04	48.47	51.36	50.44
ENSG00000091651.4	ORC6	protein_coding	55.07	65.14	60.41	43.87	43.7	51.46	56.27	41.71	38.32
ENSG00000091656.11	ZFHX4	protein_coding	3.26	3.03	3.45	5.55	8.76	7	6.07	4.16	3.38
ENSG00000091664.7	SLC17A6	protein_coding	0.07	0.18	0.14	0.13	0.66	0.27	0.13	0.07	0.12
ENSG00000091704.5	CPA1	protein_coding	0.04	0.05	0.1	1.17	1.11	0.31	0.54	0.48	0.12
ENSG00000091732.11	ZC3HC1	protein_coding	5.46	5.94	5.88	4.45	4.9	3.68	5.56	7.08	3.23
ENSG00000091831.17	ESR1	protein_coding	4.53	4.69	5	7.23	8.32	10.86	8.75	9.61	7.07
ENSG00000091844.3	RGS17	protein_coding	0.42	0.36	0.37	0.56	1.72	0.75	0.45	0.53	0.91
ENSG00000091879.9	ANGPT2	protein_coding	0.19	0	0.23	0.43	1.41	0.64	0.56	0.39	0.22
ENSG00000091947.5	TMEM101	protein_coding	9.74	9.92	10.81	8.2	10.94	11.34	8.71	10.39	10.35
ENSG00000091972.14	CD200	protein_coding	0.2	0.3	0.3	0.33	0.96	0	0.56	0.14	0.12
ENSG00000091986.11	CCDC80	protein_coding	32.39	51.27	31.57	43.75	39.14	40.98	44.45	33.07	35.8
ENSG00000092009.6	CMA1	protein_coding	0	0	0	0	0.57	0.18	0	0	0
ENSG00000092010.10	PSME1	protein_coding	306.68	297.42	338.72	339.81	321.25	295.76	326.99	336.47	342.87
ENSG00000092020.6	PPP2R3C	protein_coding	25.46	19.6	17.25	14.52	18.31	15.17	17.24	17.84	18.44
ENSG00000092036.12	HAUS4	protein_coding	23.37	21.64	31.79	25.11	28.23	23	22.69	30.58	28.82
ENSG00000092051.12	JPH4	protein_coding	0.03	0.42	0.14	0.06	0.34	0.27	0.6	0.18	0.18
ENSG00000092054.12	MYH7	protein_coding	0	0	0.02	0	0	0.05	0.07	0.01	0
ENSG00000092067.5	CEBPE	protein_coding	0.17	0	0.1	0.09	0.41	0.06	0.64	0.19	0.06
ENSG00000092068.14	SLC7A8	protein_coding	0.59	0.1	1.13	1.8	1.76	0.82	0.6	0.5	0.42
ENSG00000092094.6	OSGEP	protein_coding	14.37	15.08	17.52	17.04	23.41	18.55	15.48	19.32	13.81
ENSG00000092096.10	SLC22A17	protein_coding	0.52	0.34	0.22	0.48	3.36	1.26	0.44	0.51	0.44
ENSG00000092098.12	RNF31	protein_coding	29.88	29.22	29.85	32.88	24.08	40.79	29.91	29.44	39.51
ENSG00000092108.16	SCFD1	protein_coding	52.31	66.87	60.53	80.16	59.33	62.31	69.14	55.69	61.67
ENSG00000092140.10	G2E3	protein_coding	29.59	29.03	27.23	27.86	28.36	30.27	24.29	30.66	21.2
ENSG00000092148.8	HECTD1	protein_coding	78.43	99.33	81.12	90.92	102.57	93.84	96.76	72.83	70.08
ENSG00000092199.13	HNRNPC	protein_coding	530.94	657.08	538.07	599.37	508.69	557.17	571.31	600.29	552.25
ENSG00000092200.8	RPGRIP1	protein_coding	0.81	2.27	0.77	0.68	0.77	0.61	0.28	0.72	0.43
ENSG00000092201.5	SUPT16H	protein_coding	107.02	117.42	106.05	82.54	84.97	88.67	96.29	92.3	91.09
ENSG00000092203.9	TOX4	protein_coding	31.41	35.03	38.77	39.7	37.38	32.14	50.3	46.69	37.2
ENSG00000092208.12	GEMIN2	protein_coding	14.94	15.48	10.95	8.97	12.99	13.44	16.01	10.86	12.73
ENSG00000092295.7	TGM1	protein_coding	2.14	1.36	1.78	1.97	2.57	1.77	3.65	2.76	1.65
ENSG00000092330.11	TINF2	protein_coding	15.5	17.86	23.32	16.69	17.38	15.46	13.62	16.3	16.44
ENSG00000092345.9	DAZL	protein_coding	0.09	0.06	0	0.04	0	0.03	0	0.06	0
ENSG00000092377.9	TBL1Y	protein_coding	0.05	0.24	0.15	0.11	0.2	0.15	0.09	0.08	0.11
ENSG00000092421.12	SEMA6A	protein_coding	1.1	1.32	2.76	2.2	0.89	1.52	2.05	1.11	1.56
ENSG00000092439.9	TRPM7	protein_coding	17.64	16.84	19.93	16.73	19.19	22.48	19.5	18.91	19.23
ENSG00000092445.7	TYRO3	protein_coding	4.72	4.73	4.81	4.54	5.74	3.52	6.7	4.72	3.21
ENSG00000092470.7	WDR76	protein_coding	25.82	29.32	33.6	31.93	23.01	31.28	25.56	35.52	30.24
ENSG00000092529.18	CAPN3	protein_coding	1.12	2.4	2.45	2	4.14	2.64	0.78	1.36	1.55
ENSG00000092531.5	SNAP23	protein_coding	62.3	50.86	65.48	73.17	52.2	51.41	54.7	71.41	63.43
ENSG00000092607.9	TBX15	protein_coding	0.33	0.25	0.25	0.53	0.75	0.19	0.28	0.35	0.4
ENSG00000092621.7	PHGDH	protein_coding	2.32	2.72	2.78	1.65	4.08	1.27	0.98	2.62	7.72
ENSG00000092758.11	COL9A3	protein_coding	0	0.11	0.51	0	0	0	1.99	0.11	0.21
ENSG00000092820.13	EZR	protein_coding	541.31	513.61	568.84	412.68	425.15	480.8	509.9	529.03	449.71
[truncated: 55,774 more rows]
