# Supplementary material for: Functional significance of U2AF1 S34F mutations in lung adenocarcinomas
Source: Nat Commun. 2019 Dec 13;10:5712. doi: 10.1038/s41467-019-13392-y (PMC6911043; doi:10.1038/s41467-019-13392-y)
Supplement: Supplementary file 7 — Supplementary Data 5 [file 41467_2019_13392_MOESM7_ESM.xlsx]

## Sheet: Sheet1
chr	start	end	psi_1	psi_2	diff_psi	bayes_factor	strand	mRNA_starts	mRNA_ends	event_name	Hugo_symbol	Gene_type	Event Category
chr1	8021752	8021753	0.01	0.01	0	0	+	80217528021752	80455658045565	se@1:8025485:8029145:+|1:8025485:8029405:+	PARK7	protein_coding	Skipped Exon (SE)
chr1	202696571	202696572	0.99	0.99	0	0	-	2.02697e+17	2.02778e+17	se@1:202746222:202777230:-|1:202743863:202777230:-	KDM5B	protein_coding	Skipped Exon (SE)
chr1	156433522	156433523	0.99	0.99	0	0	-	1.56434e+17	1.56471e+17	se@1:156445029:156446804:-|1:156438812:156446804:-	MEF2D	protein_coding	Skipped Exon (SE)
chr1	54387234	54387235	0.01	0.01	0	0	-	5438723454387230	5441160254411600	se@1:54395616:54395712:-|1:54394113:54395712:-	HSPB11	protein_coding	Skipped Exon (SE)
chr1	24969796	24969797	0.01	0	0.01	0	+	2496979624969790	2497657724976570	se@1:24973699:24974515:+|1:24973699:24975350:+	SRRM1	protein_coding	Skipped Exon (SE)
chr1	155978839	155978840	0	0	0	0	-	1.55979e+17	1.55991e+17	se@1:155989057:155989804:-|1:155988159:155989804:-	SSR2	protein_coding	Skipped Exon (SE)
chr1	228270361	228270362	0.01	0.01	0	0	+	2.2827e+17	2.28287e+17	se@1:228270466:228284152:+|1:228270466:228284779:+	ARF1	protein_coding	Skipped Exon (SE)
chr1	153591284	153591285	0	0	0	0	-	1.53591e+17	1.53604e+17	se@1:153592755:153598796:-|1:153591514:153598796:-	S100A13	protein_coding	Skipped Exon (SE)
chr1	45976708	45976709	0.99	0.99	0	0	-	4597670845976700	4598760945987600	se@1:45981479:45984610:-|1:45980667:45984610:-	PRDX1	protein_coding	Skipped Exon (SE)
chr1	45976708	45976709	0.99	0.99	0	0	-	4597670845976700	4598760945987600	se@1:45981479:45984610:-|1:45980667:45984610:-	MMACHC	protein_coding	Skipped Exon (SE)
chr1	115259538	115259539	0.98	0.98	0	0	-	1.1526e+17	1.15301e+17	se@1:115282511:115292442:-|1:115280693:115292442:-	CSDE1	protein_coding	Skipped Exon (SE)
chr1	68564156	68564157	0.01	0.01	0	0	-	6856415668564150	6869822868698220	se@1:68652332:68659638:-|1:68624930:68659638:-	GNG12-AS1	antisense	Skipped Exon (SE)
chr1	68564156	68564157	0.01	0.01	0	0	-	6856415668564150	6869822868698220	se@1:68652332:68659638:-|1:68624930:68659638:-	WLS	protein_coding	Skipped Exon (SE)
chr1	20915441	20915442	0.01	0	0.01	0	+	2091544120915440	2094540120945400	se@1:20915776:20920090:+|1:20915776:20931421:+	CDA	protein_coding	Skipped Exon (SE)
chr1	155158300	155158301	0.01	0.01	0	0	-	1.55158e+17	1.55163e+17	se@1:155160761:155161974:-|1:155160052:155161974:-	MUC1	protein_coding	Skipped Exon (SE)
chr1	155158300	155158301	0.01	0.01	0	0	-	1.55158e+17	1.55163e+17	se@1:155160761:155161974:-|1:155160052:155161974:-	RP11-201K10.3	protein_coding	Skipped Exon (SE)
chr1	182350840	182350841	0.03	0.03	0	0	-	1.82351e+17	1.82361e+17	se@1:182359987:182360814:-|1:182357885:182360814:-	GLUL	protein_coding	Skipped Exon (SE)
chr1	87328984	87328985	0.01	0	0.01	0	-	8732898487328980	8737980987379800	se@1:87344355:87346345:-|1:87333785:87346345:-	42993	protein_coding	Skipped Exon (SE)
chr1	235294949	235294950	0.01	0.01	0	0	-	2.35295e+17	2.35357e+17	se@1:235319996:235323826:-|1:235318427:235323826:-	RBM34	protein_coding	Skipped Exon (SE)
chr1	235294949	235294950	0.01	0.01	0	0	-	2.35295e+17	2.35357e+17	se@1:235319996:235323826:-|1:235318427:235323826:-	ARID4B	protein_coding	Skipped Exon (SE)
chr1	87328132	87328133	0.98	0.99	-0.01	0	-	8732813287328130	8738004887380040	se@1:87346408:87368964:-|1:87333785:87368964:-	42993	protein_coding	Skipped Exon (SE)
chr1	29063271	29063272	0.01	0.01	0	0	+	2906327129063270	2909628729096280	se@1:29064850:29066815:+|1:29064850:29068915:+	YTHDF2	protein_coding	Skipped Exon (SE)
chr1	180257365	180257366	0.01	0.01	0	0	-	1.80257e+17	1.80472e+17	se@1:180295696:180366651:-|1:180283857:180366651:-	ACBD6	protein_coding	Skipped Exon (SE)
chr1	156095951	156095952	0	0	0	0	+	1.56096e+17	1.5611e+17	se@1:156096014:156096527:+|1:156096014:156100408:+	LMNA	protein_coding	Skipped Exon (SE)
chr1	155305059	155305060	0.01	0.01	0	0	-	1.55305e+17	1.55532e+17	se@1:155490147:155490891:-|1:155452240:155490891:-	ASH1L	protein_coding	Skipped Exon (SE)
chr1	89318615	89318616	0.99	0.99	0	0	-	8931861589318610	8935730189357300	se@1:89329797:89352944:-|1:89325969:89352944:-	GTF2B	protein_coding	Skipped Exon (SE)
chr1	160965001	160965002	1	1	0	0	-	1.60965e+17	1.61009e+17	se@1:160970567:160970810:-|1:160970138:160970810:-	F11R	protein_coding	Skipped Exon (SE)
chr1	220141943	220141944	0.01	0.01	0	0	-	2.20142e+17	2.2022e+17	se@1:220191488:220191791:-|1:220184398:220191791:-	EPRS	protein_coding	Skipped Exon (SE)
chr1	1981909	1981910	0.01	0	0.01	0	+	19819091981909	21168342116834	se@1:2075780:2076828:+|1:2075780:2077466:+	PRKCZ	protein_coding	Skipped Exon (SE)
chr1	52254863	52254864	0.01	0.01	0	0	-	5225486352254860	5234447752344470	se@1:52260880:52263921:-|1:52260526:52263921:-	OSBPL9	protein_coding	Skipped Exon (SE)
chr1	52254863	52254864	0.01	0.01	0	0	-	5225486352254860	5234447752344470	se@1:52260880:52263921:-|1:52260526:52263921:-	NRD1	protein_coding	Skipped Exon (SE)
chr1	156278760	156278761	0.99	1	-0.01	0	-	1.56279e+17	1.56308e+17	se@1:156303434:156305618:-|1:156294880:156305618:-	CCT3	protein_coding	Skipped Exon (SE)
chr1	150190717	150190718	1	0.99	0.01	0	-	1.50191e+17	1.50209e+17	se@1:150203028:150204115:-|1:150201570:150204115:-	ANP32E	protein_coding	Skipped Exon (SE)
chr1	23636276	23636277	0.01	0	0.01	0	-	2363627623636270	2367080323670800	se@1:23664646:23664983:-|1:23664354:23664983:-	HNRNPR	protein_coding	Skipped Exon (SE)
chr1	167906056	167906057	0	0	0	0	+	1.67906e+17	1.68045e+17	se@1:168014465:168020130:+|1:168014465:168032859:+	MPC2	protein_coding	Skipped Exon (SE)
chr1	167906056	167906057	0	0	0	0	+	1.67906e+17	1.68045e+17	se@1:168014465:168020130:+|1:168014465:168032859:+	DCAF6	protein_coding	Skipped Exon (SE)
chr1	227177567	227177568	0.01	0.01	0	0	-	2.27178e+17	2.27506e+17	se@1:227198764:227203781:-|1:227192812:227203781:-	CDC42BPA	protein_coding	Skipped Exon (SE)
chr1	225965531	225965532	0	0	0	0	+	2.25966e+17	2.25978e+17	se@1:225971070:225976736:+|1:225971070:225976942:+	SRP9	protein_coding	Skipped Exon (SE)
chr1	1716729	1716730	1	0.99	0.01	0	-	17167291716729	18224951822495	se@1:1749314:1756836:-|1:1747301:1756836:-	GNB1	protein_coding	Skipped Exon (SE)
chr1	32372022	32372023	1	1	0	0	-	3237202232372020	3240398832403980	se@1:32377427:32381496:-|1:32375713:32381496:-	RP11-84A19.4	lincRNA	Skipped Exon (SE)
chr1	32372022	32372023	1	1	0	0	-	3237202232372020	3240398832403980	se@1:32377427:32381496:-|1:32375713:32381496:-	PTP4A2	protein_coding	Skipped Exon (SE)
chr1	6245080	6245081	0	0	0	0	-	62450806245080	62596726259672	se@1:6249953:6252990:-|1:6246876:6252990:-	RPL22	protein_coding	Skipped Exon (SE)
chr1	36690017	36690018	0.01	0.01	0	0	+	3669001736690010	3677095836770950	se@1:36690106:36704352:+|1:36690106:36724983:+	THRAP3	protein_coding	Skipped Exon (SE)
chr1	207494853	207494854	0.01	0	0.01	0	+	2.07495e+17	2.07534e+17	se@1:207512762:207531861:+|1:207512762:207532891:+	CD55	protein_coding	Skipped Exon (SE)
chr1	6246752	6246753	0	0	0	0	-	62467526246752	62693046269304	se@1:6260810:6268741:-|1:6257816:6268741:-	RPL22	protein_coding	Skipped Exon (SE)
chr1	234509202	234509203	0.01	0.01	0	0	+	2.34509e+17	2.3452e+17	se@1:234510135:234514776:+|1:234510135:234519469:+	RP5-827C21.4	antisense	Skipped Exon (SE)
chr1	234509202	234509203	0.01	0.01	0	0	+	2.34509e+17	2.3452e+17	se@1:234510135:234514776:+|1:234510135:234519469:+	COA6	protein_coding	Skipped Exon (SE)
chr1	153586731	153586732	0.99	0.99	0	0	-	1.53587e+17	1.53589e+17	se@1:153588831:153589329:-|1:153588412:153589329:-	S100A14	protein_coding	Skipped Exon (SE)
chr1	14031350	14031351	1	1	0	0	+	1403135014031350	1415157414151570	se@1:14099683:14104913:+|1:14099683:14142922:+	PRDM2	protein_coding	Skipped Exon (SE)
chr1	160969936	160969937	0.01	0.01	0	0	-	1.6097e+17	1.61009e+17	se@1:160991277:161008670:-|1:160990902:161008670:-	F11R	protein_coding	Skipped Exon (SE)
chr1	160969936	160969937	0.01	0.01	0	0	-	1.6097e+17	1.61009e+17	se@1:160991277:161008670:-|1:160990902:161008670:-	RP11-544M22.13	protein_coding	Skipped Exon (SE)
chr1	19665317	19665318	0	0	0	0	-	1966531719665310	1981197919811970	se@1:19669358:19670852:-|1:19666111:19670852:-	CAPZB	protein_coding	Skipped Exon (SE)
chr1	36690017	36690018	0.01	0.01	0	0	+	3669001736690010	3677095836770950	se@1:36690106:36710793:+|1:36690106:36724983:+	THRAP3	protein_coding	Skipped Exon (SE)
chr1	175913967	175913968	0.01	0.01	0	0	-	1.75914e+17	1.76177e+17	se@1:176137884:176145046:-|1:176133027:176145046:-	RFWD2	protein_coding	Skipped Exon (SE)
chr1	222841355	222841356	0.99	1	-0.01	0	-	2.22841e+17	2.22886e+17	se@1:222843592:222846655:-|1:222843331:222846655:-	AIDA	protein_coding	Skipped Exon (SE)
chr1	156278759	156278760	0	0	0	0	-	1.56279e+17	1.56308e+17	se@1:156303075:156303338:-|1:156294880:156303338:-	CCT3	protein_coding	Skipped Exon (SE)
chr1	154127784	154127785	0.02	0.02	0	0	-	1.54128e+17	1.54156e+17	se@1:154141859:154142876:-|1:154130197:154142876:-	TPM3	protein_coding	Skipped Exon (SE)
chr1	150702672	150702673	0.99	0.99	0	0	-	1.50703e+17	1.50738e+17	se@1:150727626:150730334:-|1:150724484:150730334:-	CTSS	protein_coding	Skipped Exon (SE)
chr1	95362507	95362508	1	0.99	0.01	0	-	9536250795362500	9539283495392830	se@1:95367814:95368678:-|1:95367341:95368678:-	CNN3	protein_coding	Skipped Exon (SE)
chr1	39549804	39549805	0.99	0.99	0	0	+	3954980439549800	3995265239952650	se@1:39893286:39893633:+|1:39893286:39894914:+	MACF1	protein_coding	Skipped Exon (SE)
chr1	224572845	224572846	0.01	0.01	0	0	-	2.24573e+17	2.24622e+17	se@1:224589811:224592132:-|1:224588771:224592132:-	WDR26	protein_coding	Skipped Exon (SE)
chr1	207494853	207494854	0.01	0.01	0	0	+	2.07495e+17	2.07534e+17	se@1:207512762:207523483:+|1:207512762:207532891:+	CD55	protein_coding	Skipped Exon (SE)
chr1	156278759	156278760	1	1	0	0	-	1.56279e+17	1.56308e+17	se@1:156290816:156294763:-|1:156288808:156294763:-	CCT3	protein_coding	Skipped Exon (SE)
chr1	156278760	156278761	0.01	0.01	0	0	-	1.56279e+17	1.56308e+17	se@1:156304699:156305618:-|1:156303434:156305618:-	CCT3	protein_coding	Skipped Exon (SE)
chr1	28527068	28527069	0.01	0	0.01	0	-	2852706828527060	2855953628559530	se@1:28537661:28541451:-|1:28537148:28541451:-	AL353354.1	protein_coding	Skipped Exon (SE)
chr1	28527068	28527069	0.01	0	0.01	0	-	2852706828527060	2855953628559530	se@1:28537661:28541451:-|1:28537148:28541451:-	DNAJC8	protein_coding	Skipped Exon (SE)
chr1	22005072	22005073	0.99	0.99	0	0	-	2200507222005070	2211009922110090	se@1:22030111:22030755:-|1:22028095:22030755:-	USP48	protein_coding	Skipped Exon (SE)
chr1	228294380	228294381	0.02	0.02	0	0	-	2.28294e+17	2.28297e+17	se@1:228296598:228296962:-|1:228296019:228296962:-	MRPL55	protein_coding	Skipped Exon (SE)
chr1	154521053	154521054	0.99	0.99	0	0	-	1.54521e+17	1.54531e+17	se@1:154523968:154524247:-|1:154523480:154524247:-	UBE2Q1	protein_coding	Skipped Exon (SE)
chr1	6245080	6245081	1	1	0	0	-	62450806245080	62596726259672	se@1:6257816:6259622:-|1:6253114:6259622:-	RPL22	protein_coding	Skipped Exon (SE)
chr1	8921061	8921062	0.99	0.99	0	0	-	89210618921061	89387498938749	se@1:8923004:8923294:-|1:8921488:8923294:-	ENO1	protein_coding	Skipped Exon (SE)
chr1	15736391	15736392	0.01	0	0.01	0	+	1573639115736390	1575683915756830	se@1:15753780:15754394:+|1:15753780:15755089:+	EFHD2	protein_coding	Skipped Exon (SE)
chr1	113243755	113243756	0.01	0.01	0	0	-	1.13244e+17	1.1325e+17	se@1:113246079:113246266:-|1:113245741:113246266:-	RHOC	protein_coding	Skipped Exon (SE)
chr1	11072679	11072680	0.01	0	0.01	0	+	1107267911072670	1108554911085540	se@1:11074022:11076180:+|1:11074022:11076901:+	TARDBP	protein_coding	Skipped Exon (SE)
chr1	155158300	155158301	1	1	0	0	-	1.55158e+17	1.55163e+17	se@1:155160846:155161974:-|1:155160539:155161974:-	MUC1	protein_coding	Skipped Exon (SE)
chr1	155158300	155158301	1	1	0	0	-	1.55158e+17	1.55163e+17	se@1:155160846:155161974:-|1:155160539:155161974:-	RP11-201K10.3	protein_coding	Skipped Exon (SE)
chr1	33116749	33116750	0.01	0	0.01	0	+	3311674933116740	3315181233151810	se@1:33123173:33127847:+|1:33123173:33133826:+	RBBP4	protein_coding	Skipped Exon (SE)
chr1	40026488	40026489	0.01	0	0.01	0	-	4002648840026480	4004207340042070	se@1:40037377:40038065:-|1:40037021:40038065:-	PABPC4	protein_coding	Skipped Exon (SE)
chr1	225965531	225965532	0	0	0	0	+	2.25966e+17	2.25978e+17	se@1:225971070:225972962:+|1:225971070:225976942:+	SRP9	protein_coding	Skipped Exon (SE)
chr1	203768463	203768464	1	1	0	0	+	2.03768e+17	2.03823e+17	se@1:203809502:203816312:+|1:203809502:203817459:+	ZBED6	protein_coding	Skipped Exon (SE)
chr1	203768463	203768464	1	1	0	0	+	2.03768e+17	2.03823e+17	se@1:203809502:203816312:+|1:203809502:203817459:+	ZC3H11A	protein_coding	Skipped Exon (SE)
chr1	207495046	207495047	1	1	0	0	+	2.07495e+17	2.07534e+17	se@1:207500182:207504453:+|1:207500182:207510038:+	CD55	protein_coding	Skipped Exon (SE)
chr1	78030185	78030186	0.99	0.99	0	0	-	7803018578030180	7814834378148340	se@1:78099090:78105134:-|1:78050340:78105134:-	ZZZ3	protein_coding	Skipped Exon (SE)
chr1	160965001	160965002	0	0.01	-0.01	0	-	1.60965e+17	1.61009e+17	se@1:160972403:160990800:-|1:160971143:160990800:-	F11R	protein_coding	Skipped Exon (SE)
chr1	197053258	197053259	0.99	0.99	0	0	-	1.97053e+17	1.97116e+17	se@1:197074315:197086919:-|1:197065294:197086919:-	ASPM	protein_coding	Skipped Exon (SE)
chr1	32372022	32372023	0	0	0	0	-	3237202232372020	3240398832403980	se@1:32378624:32381496:-|1:32377427:32381496:-	RP11-84A19.4	lincRNA	Skipped Exon (SE)
chr1	32372022	32372023	0	0	0	0	-	3237202232372020	3240398832403980	se@1:32378624:32381496:-|1:32377427:32381496:-	PTP4A2	protein_coding	Skipped Exon (SE)
chr1	1981909	1981910	0.01	0	0.01	0	+	19819091981909	21168342116834	se@1:2075780:2076777:+|1:2075780:2077466:+	PRKCZ	protein_coding	Skipped Exon (SE)
chr1	110943875	110943876	0.01	0.01	0	0	-	1.10944e+17	1.10951e+17	se@1:110949750:110950208:-|1:110949001:110950208:-	LAMTOR5	protein_coding	Skipped Exon (SE)
chr1	110943875	110943876	0.01	0.01	0	0	-	1.10944e+17	1.10951e+17	se@1:110949750:110950208:-|1:110949001:110950208:-	LAMTOR5-AS1	antisense	Skipped Exon (SE)
chr1	153591284	153591285	0.01	0.01	0	0	-	1.53591e+17	1.53604e+17	se@1:153603132:153603487:-|1:153600713:153603487:-	S100A13	protein_coding	Skipped Exon (SE)
chr1	155158300	155158301	1	1	0	0	-	1.55158e+17	1.55163e+17	se@1:155161032:155161974:-|1:155160539:155161974:-	MUC1	protein_coding	Skipped Exon (SE)
chr1	155158300	155158301	1	1	0	0	-	1.55158e+17	1.55163e+17	se@1:155161032:155161974:-|1:155160539:155161974:-	RP11-201K10.3	protein_coding	Skipped Exon (SE)
chr1	23345986	23345987	1	1	0	0	+	2334598623345980	2341018123410180	se@1:23346440:23356962:+|1:23346440:23370920:+	KDM1A	protein_coding	Skipped Exon (SE)
chr1	155158599	155158600	0.99	1	-0.01	0	-	1.55159e+17	1.55163e+17	se@1:155160539:155160639:-|1:155160334:155160639:-	MUC1	protein_coding	Skipped Exon (SE)
chr1	155158599	155158600	0.99	1	-0.01	0	-	1.55159e+17	1.55163e+17	se@1:155160539:155160639:-|1:155160334:155160639:-	RP11-201K10.3	protein_coding	Skipped Exon (SE)
chr1	154179182	154179183	0	0	0	0	-	1.54179e+17	1.54193e+17	se@1:154185779:154186369:-|1:154185100:154186369:-	C1orf43	protein_coding	Skipped Exon (SE)
chr1	151955391	151955392	0	0	0	0	-	1.51955e+17	1.51967e+17	se@1:151956659:151958575:-|1:151955800:151958575:-	S100A10	protein_coding	Skipped Exon (SE)
chr1	155158599	155158600	0	0	0	0	-	1.55159e+17	1.55163e+17	se@1:155159367:155159701:-|1:155158685:155159701:-	MUC1	protein_coding	Skipped Exon (SE)
chr1	155158599	155158600	0	0	0	0	-	1.55159e+17	1.55163e+17	se@1:155159367:155159701:-|1:155158685:155159701:-	RP11-201K10.3	protein_coding	Skipped Exon (SE)
chr1	115259534	115259535	0.01	0	0.01	0	-	1.1526e+17	1.15301e+17	se@1:115287866:115292442:-|1:115284294:115292442:-	CSDE1	protein_coding	Skipped Exon (SE)
chr1	51819935	51819936	0.99	0.99	0	0	-	5181993551819930	5198500051985000	se@1:51874004:51875207:-|1:51871780:51875207:-	EPS15	protein_coding	Skipped Exon (SE)
chr1	52485803	52485804	0.01	0	0.01	0	-	5248580352485800	5252184352521840	se@1:52507454:52520672:-|1:52507269:52520672:-	TXNDC12	protein_coding	Skipped Exon (SE)
chr1	8921061	8921062	0	0	0	0	-	89210618921061	89387498938749	se@1:8936090:8938639:-|1:8934976:8938639:-	ENO1	protein_coding	Skipped Exon (SE)
chr1	9789084	9789085	0.01	0.01	0	0	-	97890849789084	98845849884584	se@1:9800832:9801152:-|1:9797612:9801152:-	PIK3CD	protein_coding	Skipped Exon (SE)
chr1	9789084	9789085	0.01	0.01	0	0	-	97890849789084	98845849884584	se@1:9800832:9801152:-|1:9797612:9801152:-	CLSTN1	protein_coding	Skipped Exon (SE)
chr1	38422647	38422648	0	0	0	0	-	3842264738422640	3845659338456590	se@1:38452317:38453245:-|1:38450451:38453245:-	SF3A3	protein_coding	Skipped Exon (SE)
chr1	115259538	115259539	0.03	0.03	0	0	-	1.1526e+17	1.15301e+17	se@1:115280184:115280584:-|1:115279476:115280584:-	CSDE1	protein_coding	Skipped Exon (SE)
chr1	87328984	87328985	0.02	0.01	0.01	0	-	8732898487328980	8737980987379800	se@1:87352879:87368964:-|1:87346408:87368964:-	42993	protein_coding	Skipped Exon (SE)
chr1	153963235	153963236	0.01	0.01	0	0	+	1.53963e+17	1.53965e+17	se@1:153963278:153963390:+|1:153963278:153963591:+	RPS27	protein_coding	Skipped Exon (SE)
chr1	155278707	155278708	0.99	1	-0.01	0	+	1.55279e+17	1.5529e+17	se@1:155289479:155289585:+|1:155289479:155290200:+	FDPS	protein_coding	Skipped Exon (SE)
chr1	244571796	244571797	0.01	0.01	0	0	-	2.44572e+17	2.44615e+17	se@1:244595672:244595847:-|1:244587689:244595847:-	RP11-518L10.5	antisense	Skipped Exon (SE)
chr1	244571796	244571797	0.01	0.01	0	0	-	2.44572e+17	2.44615e+17	se@1:244595672:244595847:-|1:244587689:244595847:-	ADSS	protein_coding	Skipped Exon (SE)
chr1	155629237	155629238	0	0	0	0	-	1.55629e+17	1.55659e+17	se@1:155644609:155644801:-|1:155642522:155644801:-	RP11-29H23.5	pseudogene	Skipped Exon (SE)
chr1	155629237	155629238	0	0	0	0	-	1.55629e+17	1.55659e+17	se@1:155644609:155644801:-|1:155642522:155644801:-	YY1AP1	protein_coding	Skipped Exon (SE)
chr1	155629237	155629238	0	0	0	0	-	1.55629e+17	1.55659e+17	se@1:155644609:155644801:-|1:155642522:155644801:-	MSTO1	protein_coding	Skipped Exon (SE)
chr1	155629237	155629238	0	0	0	0	-	1.55629e+17	1.55659e+17	se@1:155644609:155644801:-|1:155642522:155644801:-	MSTO2P	pseudogene	Skipped Exon (SE)
chr1	55315306	55315307	0.01	0.01	0	0	-	5531530655315300	5535289155352890	se@1:55321697:55330976:-|1:55319907:55330976:-	DHCR24	protein_coding	Skipped Exon (SE)
chr1	32373793	32373794	0.99	1	-0.01	0	-	3237379332373790	3240398832403980	se@1:32377427:32381496:-|1:32374561:32381496:-	RP11-84A19.4	lincRNA	Skipped Exon (SE)
chr1	32373793	32373794	0.99	1	-0.01	0	-	3237379332373790	3240398832403980	se@1:32377427:32381496:-|1:32374561:32381496:-	PTP4A2	protein_coding	Skipped Exon (SE)
chr1	27022524	27022525	0.99	1	-0.01	0	+	2702252427022520	2710859527108590	se@1:27100389:27100820:+|1:27100389:27102068:+	ARID1A	protein_coding	Skipped Exon (SE)
chr1	226548392	226548393	0	0	0	0	-	2.26548e+17	2.26596e+17	se@1:226580681:226589915:-|1:226580015:226589915:-	PARP1	protein_coding	Skipped Exon (SE)
chr1	155629237	155629238	0	0.01	-0.01	0	-	1.55629e+17	1.55659e+17	se@1:155649104:155649200:-|1:155646537:155649200:-	RP11-29H23.5	pseudogene	Skipped Exon (SE)
chr1	155629237	155629238	0	0.01	-0.01	0	-	1.55629e+17	1.55659e+17	se@1:155649104:155649200:-|1:155646537:155649200:-	YY1AP1	protein_coding	Skipped Exon (SE)
chr1	155629237	155629238	0	0.01	-0.01	0	-	1.55629e+17	1.55659e+17	se@1:155649104:155649200:-|1:155646537:155649200:-	MSTO1	protein_coding	Skipped Exon (SE)
chr1	155629237	155629238	0	0.01	-0.01	0	-	1.55629e+17	1.55659e+17	se@1:155649104:155649200:-|1:155646537:155649200:-	MSTO2P	pseudogene	Skipped Exon (SE)
chr1	40723779	40723780	0.01	0.01	0	0	+	4072377940723770	4075985640759850	se@1:40724066:40725022:+|1:40724066:40726511:+	ZMPSTE24	protein_coding	Skipped Exon (SE)
chr1	32479430	32479431	0.99	0.99	0	0	+	3247943032479430	3250948332509480	se@1:32496023:32497125:+|1:32496023:32498789:+	KHDRBS1	protein_coding	Skipped Exon (SE)
chr1	19665317	19665318	0.01	0	0.01	0	-	1966531719665310	1981197919811970	se@1:19746631:19811930:-|1:19746244:19811930:-	CAPZB	protein_coding	Skipped Exon (SE)
chr1	68167149	68167150	0	0	0	0	-	6816714968167140	6829915068299150	se@1:68233439:68243141:-|1:68173395:68243141:-	GNG12	protein_coding	Skipped Exon (SE)
chr1	33116749	33116750	1	1	0	0	+	3311674933116740	3315181233151810	se@1:33117662:33123028:+|1:33117662:33133826:+	RBBP4	protein_coding	Skipped Exon (SE)
chr1	115259538	115259539	0.02	0.03	-0.01	0	-	1.1526e+17	1.15301e+17	se@1:115299509:115300546:-|1:115292828:115300546:-	CSDE1	protein_coding	Skipped Exon (SE)
chr1	228270361	228270362	0.01	0.01	0	0	+	2.2827e+17	2.28287e+17	se@1:228270551:228284152:+|1:228270551:228284779:+	ARF1	protein_coding	Skipped Exon (SE)
chr1	207495046	207495047	0.01	0	0.01	0	+	2.07495e+17	2.07534e+17	se@1:207495210:207495581:+|1:207495210:207495727:+	CD55	protein_coding	Skipped Exon (SE)
chr1	46769303	46769304	0.01	0.02	-0.01	0	+	4676930346769300	4678244846782440	se@1:46774799:46775573:+|1:46774799:46775827:+	UQCRH	protein_coding	Skipped Exon (SE)
chr1	207925402	207925403	1	0.99	0.01	0	+	2.07925e+17	2.07969e+17	se@1:207925654:207930359:+|1:207925654:207930885:+	CD46	protein_coding	Skipped Exon (SE)
chr1	150190717	150190718	0.99	0.99	0	0	-	1.50191e+17	1.50209e+17	se@1:150195566:150198940:-|1:150193063:150198940:-	ANP32E	protein_coding	Skipped Exon (SE)
chr1	36690017	36690018	0.01	0.01	0	0	+	3669001736690010	3677095736770950	se@1:36690106:36690572:+|1:36690106:36724983:+	THRAP3	protein_coding	Skipped Exon (SE)
chr1	87328984	87328985	0.01	0	0.01	0	-	8732898487328980	8737980987379800	se@1:87332533:87333736:-|1:87329288:87333736:-	42993	protein_coding	Skipped Exon (SE)
chr1	154134290	154134291	0	0	0	0	-	1.54134e+17	1.54165e+17	se@1:154146112:154148591:-|1:154145677:154148591:-	TPM3	protein_coding	Skipped Exon (SE)
chr1	43996547	43996548	0.99	0.99	0	0	+	4399654743996540	4408933744089330	se@1:44069204:44069282:+|1:44069204:44070574:+	PTPRF	protein_coding	Skipped Exon (SE)
chr1	71528974	71528975	1	1	0	0	-	7152897471528970	7154698071546980	se@1:71542560:71544140:-|1:71538231:71544140:-	ZRANB2-AS1	antisense	Skipped Exon (SE)
chr1	71528974	71528975	1	1	0	0	-	7152897471528970	7154698071546980	se@1:71542560:71544140:-|1:71538231:71544140:-	ZRANB2	protein_coding	Skipped Exon (SE)
chr1	150190717	150190718	0.99	0.99	0	0	-	1.50191e+17	1.50209e+17	se@1:150201570:150202906:-|1:150199127:150202906:-	ANP32E	protein_coding	Skipped Exon (SE)
chr1	93297582	93297583	0	0	0	0	+	9329758293297580	9330748193307480	se@1:93299217:93299353:+|1:93299217:93300336:+	RPL5	protein_coding	Skipped Exon (SE)
chr1	150618701	150618702	0.99	1	-0.01	0	-	1.50619e+17	1.5067e+17	se@1:150634404:150636108:-|1:150621224:150636108:-	GOLPH3L	protein_coding	Skipped Exon (SE)
chr1	150547032	150547033	0.99	0.98	0.01	0	-	1.50547e+17	1.50552e+17	se@1:150550967:150551319:-|1:150549967:150551319:-	MCL1	protein_coding	Skipped Exon (SE)
chr1	151227179	151227180	0.99	0.99	0	0	+	1.51227e+17	1.5124e+17	se@1:151237710:151237870:+|1:151237710:151238480:+	PSMD4	protein_coding	Skipped Exon (SE)
chr1	230202956	230202957	1	1	0	0	+	2.30203e+17	2.30418e+17	se@1:230203153:230313964:+|1:230203153:230338883:+	GALNT2	protein_coding	Skipped Exon (SE)
chr1	155278707	155278708	0.01	0.01	0	0	+	1.55279e+17	1.5529e+17	se@1:155279996:155280127:+|1:155279996:155282046:+	FDPS	protein_coding	Skipped Exon (SE)
chr1	109941653	109941654	1	1	0	0	-	1.09942e+17	1.09969e+17	se@1:109955757:109957859:-|1:109954806:109957859:-	PSMA5	protein_coding	Skipped Exon (SE)
chr1	8921061	8921062	1	1	0	0	-	89210618921061	89387498938749	se@1:8932045:8934883:-|1:8930569:8934883:-	ENO1	protein_coding	Skipped Exon (SE)
chr1	113243728	113243729	0	0.01	-0.01	0	-	1.13244e+17	1.1325e+17	se@1:113248355:113249700:-|1:113247790:113249700:-	RHOC	protein_coding	Skipped Exon (SE)
chr1	158979708	158979709	0	0	0	0	+	1.5898e+17	1.59025e+17	se@1:159002481:159019222:+|1:159002481:159021469:+	IFI16	protein_coding	Skipped Exon (SE)
chr1	27730730	27730731	0.99	0.99	0	0	-	2773073027730730	2781666927816660	se@1:27736700:27739066:-|1:27734840:27739066:-	WASF2	protein_coding	Skipped Exon (SE)
chr1	156278759	156278760	0	0	0	0	-	1.56279e+17	1.56308e+17	se@1:156307031:156307945:-|1:156305679:156307945:-	CCT3	protein_coding	Skipped Exon (SE)
chr1	17345217	17345218	0.01	0.01	0	0	-	1734521717345210	1738066517380660	se@1:17374007:17380443:-|1:17371383:17380443:-	SDHB	protein_coding	Skipped Exon (SE)
chr1	154127784	154127785	1	1	0	0	-	1.54128e+17	1.54156e+17	se@1:154148724:154155464:-|1:154145677:154155464:-	TPM3	protein_coding	Skipped Exon (SE)
chr1	154934774	154934775	0.99	0.99	0	0	-	1.54935e+17	1.54943e+17	se@1:154940273:154940456:-|1:154938993:154940456:-	PYGO2	protein_coding	Skipped Exon (SE)
chr1	154934774	154934775	0.99	0.99	0	0	-	1.54935e+17	1.54943e+17	se@1:154940273:154940456:-|1:154938993:154940456:-	RP11-307C12.12	antisense	Skipped Exon (SE)
chr1	154934774	154934775	0.99	0.99	0	0	-	1.54935e+17	1.54943e+17	se@1:154940273:154940456:-|1:154938993:154940456:-	SHC1	protein_coding	Skipped Exon (SE)
chr1	54497349	54497350	0.01	0.01	0	0	-	5449734954497340	5451911154519110	se@1:54514355:54518673:-|1:54513045:54518673:-	TMEM59	protein_coding	Skipped Exon (SE)
chr1	155158300	155158301	1	1	0	0	-	1.55158e+17	1.55163e+17	se@1:155161032:155161974:-|1:155160052:155161974:-	MUC1	protein_coding	Skipped Exon (SE)
chr1	155158300	155158301	1	1	0	0	-	1.55158e+17	1.55163e+17	se@1:155161032:155161974:-|1:155160052:155161974:-	RP11-201K10.3	protein_coding	Skipped Exon (SE)
chr1	150702672	150702673	0	0.01	-0.01	0	-	1.50703e+17	1.50738e+17	se@1:150720761:150722482:-|1:150720355:150722482:-	CTSS	protein_coding	Skipped Exon (SE)
chr1	220141943	220141944	1	0.99	0.01	0	-	2.20142e+17	2.2022e+17	se@1:220193563:220195689:-|1:220192421:220195689:-	EPRS	protein_coding	Skipped Exon (SE)
chr1	11072679	11072680	1	1	0	0	+	1107267911072670	1108554911085540	se@1:11078930:11080486:+|1:11078930:11082181:+	TARDBP	protein_coding	Skipped Exon (SE)
chr1	19665317	19665318	1	0.99	0.01	0	-	1966531719665310	1981197919811970	se@1:19684057:19705034:-|1:19683245:19705034:-	CAPZB	protein_coding	Skipped Exon (SE)
chr1	1716729	1716730	0.03	0.03	0	0	-	17167291716729	18224951822495	se@1:1811341:1822259:-|1:1770677:1822259:-	GNB1	protein_coding	Skipped Exon (SE)
chr1	17733256	17733257	1	1	0	0	-	1773325617733250	1776622017766220	se@1:17736547:17738618:-|1:17735690:17738618:-	RP1-20B21.4	antisense	Skipped Exon (SE)
chr1	17733256	17733257	1	1	0	0	-	1773325617733250	1776622017766220	se@1:17736547:17738618:-|1:17735690:17738618:-	RCC2	protein_coding	Skipped Exon (SE)
chr1	36690017	36690018	0.01	0	0.01	0	+	3669001736690010	3677095736770950	se@1:36725085:36738334:+|1:36725085:36748134:+	THRAP3	protein_coding	Skipped Exon (SE)
chr1	54665840	54665841	0.99	0.99	0	0	+	5466584054665840	5468405154684050	se@1:54675804:54678174:+|1:54675804:54681814:+	MRPL37	protein_coding	Skipped Exon (SE)
chr1	243287730	243287731	0.01	0.01	0	0	-	2.43288e+17	2.43418e+17	se@1:243340118:243349081:-|1:243336148:243349081:-	CEP170	protein_coding	Skipped Exon (SE)
chr1	156096346	156096347	0.01	0.01	0	0	+	1.56096e+17	1.5611e+17	se@1:156096442:156099618:+|1:156096442:156100408:+	LMNA	protein_coding	Skipped Exon (SE)
chr1	151732119	151732120	0.01	0.01	0	0	-	1.51732e+17	1.51736e+17	se@1:151734501:151734581:-|1:151734028:151734581:-	RP11-98D18.15	antisense	Skipped Exon (SE)
chr1	151732119	151732120	0.01	0.01	0	0	-	1.51732e+17	1.51736e+17	se@1:151734501:151734581:-|1:151734028:151734581:-	MRPL9	protein_coding	Skipped Exon (SE)
chr1	155158599	155158600	0.99	1	-0.01	0	-	1.55159e+17	1.55163e+17	se@1:155160334:155160484:-|1:155160052:155160484:-	MUC1	protein_coding	Skipped Exon (SE)
chr1	155158599	155158600	0.99	1	-0.01	0	-	1.55159e+17	1.55163e+17	se@1:155160334:155160484:-|1:155160052:155160484:-	RP11-201K10.3	protein_coding	Skipped Exon (SE)
chr1	85784169	85784170	0.01	0.01	0	0	-	8578416985784160	8604404686044040	se@1:86043258:86043667:-|1:85961964:86043667:-	RP11-131L23.1	antisense	Skipped Exon (SE)
chr1	85784169	85784170	0.01	0.01	0	0	-	8578416985784160	8604404686044040	se@1:86043258:86043667:-|1:85961964:86043667:-	DDAH1	protein_coding	Skipped Exon (SE)
chr1	8921061	8921062	0	0	0	0	-	89210618921061	89387498938749	se@1:8934032:8934883:-|1:8932045:8934883:-	ENO1	protein_coding	Skipped Exon (SE)
chr1	154127784	154127785	1	1	0	0	-	1.54128e+17	1.54156e+17	se@1:154143187:154144505:-|1:154142945:154144505:-	TPM3	protein_coding	Skipped Exon (SE)
chr1	244571796	244571797	0	0	0	0	-	2.44572e+17	2.44615e+17	se@1:244613473:244614937:-|1:244601070:244614937:-	RP11-518L10.5	antisense	Skipped Exon (SE)
chr1	244571796	244571797	0	0	0	0	-	2.44572e+17	2.44615e+17	se@1:244613473:244614937:-|1:244601070:244614937:-	ADSS	protein_coding	Skipped Exon (SE)
chr1	155978839	155978840	0.01	0	0.01	0	-	1.55979e+17	1.55991e+17	se@1:155990137:155990679:-|1:155989958:155990679:-	SSR2	protein_coding	Skipped Exon (SE)
chr1	153634512	153634513	1	1	0	0	-	1.53635e+17	1.53644e+17	se@1:153638204:153640031:-|1:153637812:153640031:-	ILF2	protein_coding	Skipped Exon (SE)
chr1	87380357	87380358	0.01	0.01	0	0	+	8738035787380350	8757568187575680	se@1:87380843:87424123:+|1:87380843:87538617:+	HS2ST1	protein_coding	Skipped Exon (SE)
chr1	155141884	155141885	0	0	0	0	-	1.55142e+17	1.55146e+17	se@1:155144965:155145041:-|1:155142333:155145041:-	KRTCAP2	protein_coding	Skipped Exon (SE)
chr1	115259538	115259539	0	0	0	0	-	1.1526e+17	1.15301e+17	se@1:115284294:115292442:-|1:115282511:115292442:-	CSDE1	protein_coding	Skipped Exon (SE)
chr1	174968869	174968870	0.99	0.99	0	0	+	1.74969e+17	1.74981e+17	se@1:174969331:174973750:+|1:174969331:174975881:+	CACYBP	protein_coding	Skipped Exon (SE)
chr1	21132976	21132977	0.99	1	-0.01	0	-	2113297621132970	2150334321503340	se@1:21268823:21276496:-|1:21231464:21276496:-	EIF4G3	protein_coding	Skipped Exon (SE)
chr1	115259538	115259539	0	0	0	0	-	1.1526e+17	1.15301e+17	se@1:115284236:115292442:-|1:115282511:115292442:-	CSDE1	protein_coding	Skipped Exon (SE)
chr1	33116779	33116780	0.99	0.99	0	0	+	3311677933116770	3313468933134680	se@1:33117662:33123033:+|1:33117662:33133826:+	RBBP4	protein_coding	Skipped Exon (SE)
chr1	19665317	19665318	0	0	0	0	-	1966531719665310	1981197919811970	se@1:19745900:19746155:-|1:19712120:19746155:-	CAPZB	protein_coding	Skipped Exon (SE)
chr1	14031350	14031351	0.99	1	-0.01	0	+	1403135014031350	1411455414114550	se@1:14099683:14104913:+|1:14099683:14113010:+	PRDM2	protein_coding	Skipped Exon (SE)
chr1	156711899	156711900	0.03	0.03	0	0	-	1.56712e+17	1.56722e+17	se@1:156714362:156714800:-|1:156714140:156714800:-	HDGF	protein_coding	Skipped Exon (SE)
chr1	244571796	244571797	0.01	0	0.01	0	-	2.44572e+17	2.44615e+17	se@1:244596798:244600127:-|1:244595897:244600127:-	RP11-518L10.5	antisense	Skipped Exon (SE)
chr1	244571796	244571797	0.01	0	0.01	0	-	2.44572e+17	2.44615e+17	se@1:244596798:244600127:-|1:244595897:244600127:-	ADSS	protein_coding	Skipped Exon (SE)
chr1	154179182	154179183	1	0.99	0.01	0	-	1.54179e+17	1.54193e+17	se@1:154184854:154184934:-|1:154180124:154184934:-	C1orf43	protein_coding	Skipped Exon (SE)
chr1	202930997	202930998	0.99	0.99	0	0	-	2.02931e+17	2.02936e+17	se@1:202936026:202936319:-|1:202935728:202936319:-	CYB5R1	protein_coding	Skipped Exon (SE)
chr1	28527068	28527069	1	0.99	0.01	0	-	2852706828527060	2855953628559530	se@1:28534924:28536483:-|1:28531860:28536483:-	AL353354.1	protein_coding	Skipped Exon (SE)
chr1	28527068	28527069	1	0.99	0.01	0	-	2852706828527060	2855953628559530	se@1:28534924:28536483:-|1:28531860:28536483:-	DNAJC8	protein_coding	Skipped Exon (SE)
chr1	235272651	235272652	0.01	0.01	0	0	-	2.35273e+17	2.35292e+17	se@1:235282721:235283133:-|1:235277225:235283133:-	TOMM20	protein_coding	Skipped Exon (SE)
chr1	87328984	87328985	0	0	0	0	-	8732898487328980	8737980987379800	se@1:87332530:87333736:-|1:87329288:87333736:-	42993	protein_coding	Skipped Exon (SE)
chr1	46744072	46744073	0.99	0.99	0	0	-	4674407246744070	4676928046769280	se@1:46752171:46763235:-|1:46747057:46763235:-	RAD54L	protein_coding	Skipped Exon (SE)
chr1	46744072	46744073	0.99	0.99	0	0	-	4674407246744070	4676928046769280	se@1:46752171:46763235:-|1:46747057:46763235:-	LRRC41	protein_coding	Skipped Exon (SE)
chr1	155629237	155629238	0.01	0	0.01	0	-	1.55629e+17	1.55659e+17	se@1:155649799:155650207:-|1:155649303:155650207:-	RP11-29H23.5	pseudogene	Skipped Exon (SE)
chr1	155629237	155629238	0.01	0	0.01	0	-	1.55629e+17	1.55659e+17	se@1:155649799:155650207:-|1:155649303:155650207:-	YY1AP1	protein_coding	Skipped Exon (SE)
chr1	155629237	155629238	0.01	0	0.01	0	-	1.55629e+17	1.55659e+17	se@1:155649799:155650207:-|1:155649303:155650207:-	MSTO1	protein_coding	Skipped Exon (SE)
chr1	155629237	155629238	0.01	0	0.01	0	-	1.55629e+17	1.55659e+17	se@1:155649799:155650207:-|1:155649303:155650207:-	MSTO2P	pseudogene	Skipped Exon (SE)
chr1	153591280	153591281	0	0.01	-0.01	0	-	1.53591e+17	1.53607e+17	se@1:153605633:153606434:-|1:153604716:153606434:-	S100A13	protein_coding	Skipped Exon (SE)
chr1	220141943	220141944	0.01	0.01	0	0	-	2.20142e+17	2.2022e+17	se@1:220213878:220219685:-|1:220213611:220219685:-	EPRS	protein_coding	Skipped Exon (SE)
chr1	11126675	11126676	0.01	0.01	0	0	-	1112667511126670	1115993811159930	se@1:11155604:11155815:-|1:11151654:11155815:-	EXOSC10	protein_coding	Skipped Exon (SE)
chr1	8921061	8921062	0	0	0	0	-	89210618921061	89387498938749	se@1:8936414:8938639:-|1:8934976:8938639:-	ENO1	protein_coding	Skipped Exon (SE)
chr1	156278759	156278760	0	0	0	0	-	1.56279e+17	1.56308e+17	se@1:156307580:156307945:-|1:156305679:156307945:-	CCT3	protein_coding	Skipped Exon (SE)
chr1	113243755	113243756	0.03	0.03	0	0	-	1.13244e+17	1.1325e+17	se@1:113248874:113249700:-|1:113246428:113249700:-	RHOC	protein_coding	Skipped Exon (SE)
chr1	85784169	85784170	0.01	0.01	0	0	-	8578416985784160	8604404686044040	se@1:85826220:85961849:-|1:85824530:85961849:-	RP11-131L23.1	antisense	Skipped Exon (SE)
chr1	85784169	85784170	0.01	0.01	0	0	-	8578416985784160	8604404686044040	se@1:85826220:85961849:-|1:85824530:85961849:-	DDAH1	protein_coding	Skipped Exon (SE)
chr1	32375670	32375671	0.01	0	0.01	0	-	3237567032375670	3238506532385060	se@1:32379444:32381496:-|1:32378624:32381496:-	RP11-84A19.4	lincRNA	Skipped Exon (SE)
chr1	32375670	32375671	0.01	0	0.01	0	-	3237567032375670	3238506532385060	se@1:32379444:32381496:-|1:32378624:32381496:-	PTP4A2	protein_coding	Skipped Exon (SE)
chr1	209788220	209788221	0.98	0.98	0	0	-	2.09788e+17	2.09825e+17	se@1:209799371:209800212:-|1:209797345:209800212:-	LAMB3	protein_coding	Skipped Exon (SE)
chr1	156278759	156278760	0.99	0.99	0	0	-	1.56279e+17	1.56308e+17	se@1:156305679:156307945:-|1:156304709:156307945:-	CCT3	protein_coding	Skipped Exon (SE)
chr1	155158599	155158600	1	1	0	0	-	1.55159e+17	1.55163e+17	se@1:155161032:155161974:-|1:155160020:155161974:-	MUC1	protein_coding	Skipped Exon (SE)
chr1	155158599	155158600	1	1	0	0	-	1.55159e+17	1.55163e+17	se@1:155161032:155161974:-|1:155160020:155161974:-	RP11-201K10.3	protein_coding	Skipped Exon (SE)
chr1	32372022	32372023	0.99	0.99	0	0	-	3237202232372020	3240398832403980	se@1:32375713:32377297:-|1:32374561:32377297:-	RP11-84A19.4	lincRNA	Skipped Exon (SE)
chr1	32372022	32372023	0.99	0.99	0	0	-	3237202232372020	3240398832403980	se@1:32375713:32377297:-|1:32374561:32377297:-	PTP4A2	protein_coding	Skipped Exon (SE)
chr1	55315306	55315307	0	0	0	0	-	5531530655315300	5535289155352890	se@1:55348408:55349291:-|1:55341720:55349291:-	DHCR24	protein_coding	Skipped Exon (SE)
chr1	92764522	92764523	0.99	0.99	0	0	+	9276452292764520	9285373092853730	se@1:92786191:92789002:+|1:92786191:92798948:+	GLMN	protein_coding	Skipped Exon (SE)
chr1	92764522	92764523	0.99	0.99	0	0	+	9276452292764520	9285373092853730	se@1:92786191:92789002:+|1:92786191:92798948:+	RPAP2	protein_coding	Skipped Exon (SE)
chr1	229577045	229577046	0.01	0.01	0	0	-	2.29577e+17	2.29644e+17	se@1:229622874:229623213:-|1:229622275:229623213:-	NUP133	protein_coding	Skipped Exon (SE)
chr1	201103901	201103902	0	0.01	-0.01	0	-	2.01104e+17	2.01124e+17	se@1:201114463:201115868:-|1:201113079:201115868:-	TMEM9	protein_coding	Skipped Exon (SE)
chr1	228327929	228327930	0.99	0.99	0	0	+	2.28328e+17	2.28337e+17	se@1:228335245:228335316:+|1:228335245:228336072:+	GUK1	protein_coding	Skipped Exon (SE)
chr1	202300785	202300786	0.99	0.99	0	0	-	2.02301e+17	2.02311e+17	se@1:202302463:202302578:-|1:202302221:202302578:-	UBE2T	protein_coding	Skipped Exon (SE)
chr1	235272651	235272652	0.01	0	0.01	0	-	2.35273e+17	2.35292e+17	se@1:235282732:235283133:-|1:235277225:235283133:-	TOMM20	protein_coding	Skipped Exon (SE)
chr1	109756540	109756541	0	0.01	-0.01	0	+	1.09757e+17	1.09781e+17	se@1:109756750:109763705:+|1:109756750:109766600:+	SARS	protein_coding	Skipped Exon (SE)
chr1	165631453	165631454	0.99	0.99	0	0	-	1.65631e+17	1.65668e+17	se@1:165664634:165667615:-|1:165652347:165667615:-	ALDH9A1	protein_coding	Skipped Exon (SE)
chr1	22379161	22379162	0.01	0.01	0	0	+	2237916122379160	2241943722419430	se@1:22405076:22405199:+|1:22405076:22408215:+	CDC42	protein_coding	Skipped Exon (SE)
chr1	8921061	8921062	1	1	0	0	-	89210618921061	89387498938749	se@1:8930569:8931950:-|1:8928116:8931950:-	ENO1	protein_coding	Skipped Exon (SE)
chr1	22379161	22379162	0	0.01	-0.01	0	+	2237916122379160	2241943722419430	se@1:22405076:22405240:+|1:22405076:22408215:+	CDC42	protein_coding	Skipped Exon (SE)
chr1	155158599	155158600	0.99	0.99	0	0	-	1.55159e+17	1.55163e+17	se@1:155160761:155161974:-|1:155160539:155161974:-	MUC1	protein_coding	Skipped Exon (SE)
chr1	155158599	155158600	0.99	0.99	0	0	-	1.55159e+17	1.55163e+17	se@1:155160761:155161974:-|1:155160539:155161974:-	RP11-201K10.3	protein_coding	Skipped Exon (SE)
chr1	158979682	158979683	0	0	0	0	+	1.5898e+17	1.59025e+17	se@1:159002481:159015087:+|1:159002481:159021469:+	IFI16	protein_coding	Skipped Exon (SE)
chr1	153591276	153591277	0.01	0.01	0	0	-	1.53591e+17	1.536e+17	se@1:153599539:153599615:-|1:153599009:153599615:-	S100A13	protein_coding	Skipped Exon (SE)
chr1	94994781	94994782	0.06	0.06	0	0	-	9499478194994780	9500735695007350	se@1:95006340:95007093:-|1:95005924:95007093:-	F3	protein_coding	Skipped Exon (SE)
chr1	220141943	220141944	0.99	0.99	0	0	-	2.20142e+17	2.2022e+17	se@1:220203822:220205729:-|1:220198600:220205729:-	EPRS	protein_coding	Skipped Exon (SE)
chr1	47799469	47799470	0.99	0.99	0	0	+	4779946947799460	4784451147844510	se@1:47838779:47840581:+|1:47838779:47840869:+	CMPK1	protein_coding	Skipped Exon (SE)
chr1	52888947	52888948	0.99	1	-0.01	0	-	5288894752888940	5301865453018650	se@1:52992045:53018603:-|1:52981726:53018603:-	ZCCHC11	protein_coding	Skipped Exon (SE)
chr1	155023762	155023763	0.01	0.01	0	0	+	1.55024e+17	1.55035e+17	se@1:155023941:155025007:+|1:155023941:155025147:+	ADAM15	protein_coding	Skipped Exon (SE)
chr1	33476356	33476357	0.01	0.01	0	0	-	3347635633476350	3350248733502480	se@1:33477311:33477675:-|1:33476434:33477675:-	RP1-117O3.2	antisense	Skipped Exon (SE)
chr1	33476356	33476357	0.01	0.01	0	0	-	3347635633476350	3350248733502480	se@1:33477311:33477675:-|1:33476434:33477675:-	AK2	protein_coding	Skipped Exon (SE)
chr1	8021752	8021753	0.01	0.01	0	0	+	80217528021752	80455658045565	se@1:8037798:8040953:+|1:8037798:8044954:+	PARK7	protein_coding	Skipped Exon (SE)
chr1	207494853	207494854	0.01	0	0.01	0	+	2.07495e+17	2.07534e+17	se@1:207512762:207527352:+|1:207512762:207532891:+	CD55	protein_coding	Skipped Exon (SE)
chr1	155978839	155978840	0	0	0	0	-	1.55979e+17	1.55991e+17	se@1:155982356:155984752:-|1:155981678:155984752:-	SSR2	protein_coding	Skipped Exon (SE)
chr1	228288432	228288433	0.01	0.01	0	0	-	2.28288e+17	2.28291e+17	se@1:228289615:228289781:-|1:228289174:228289781:-	C1orf35	protein_coding	Skipped Exon (SE)
chr1	245013602	245013603	0.99	0.99	0	0	-	2.45014e+17	2.45028e+17	se@1:245026032:245026976:-|1:245025836:245026976:-	HNRNPU-AS1	antisense	Skipped Exon (SE)
chr1	235294949	235294950	0.99	0.99	0	0	-	2.35295e+17	2.35357e+17	se@1:235299388:235301192:-|1:235299085:235301192:-	RBM34	protein_coding	Skipped Exon (SE)
chr1	235294949	235294950	0.99	0.99	0	0	-	2.35295e+17	2.35357e+17	se@1:235299388:235301192:-|1:235299085:235301192:-	ARID4B	protein_coding	Skipped Exon (SE)
chr1	154128842	154128843	0.99	0.99	0	0	-	1.54129e+17	1.54156e+17	se@1:154148652:154155464:-|1:154145677:154155464:-	TPM3	protein_coding	Skipped Exon (SE)
chr1	202909951	202909952	0.01	0.01	0	0	-	2.0291e+17	2.02928e+17	se@1:202923435:202927313:-|1:202920292:202927313:-	ADIPOR1	protein_coding	Skipped Exon (SE)
chr1	9789084	9789085	0	0	0	0	-	97890849789084	98845849884584	se@1:9814158:9815172:-|1:9811739:9815172:-	PIK3CD	protein_coding	Skipped Exon (SE)
chr1	9789084	9789085	0	0	0	0	-	97890849789084	98845849884584	se@1:9814158:9815172:-|1:9811739:9815172:-	CLSTN1	protein_coding	Skipped Exon (SE)
chr1	247002400	247002401	0.99	0.99	0	0	-	2.47002e+17	2.47095e+17	se@1:247006078:247007097:-|1:247004300:247007097:-	AHCTF1	protein_coding	Skipped Exon (SE)
chr1	10516579	10516580	0.99	0.99	0	0	-	1051657910516570	1053258310532580	se@1:10529395:10532380:-|1:10527389:10532380:-	DFFA	protein_coding	Skipped Exon (SE)
chr1	39549804	39549805	0.99	0.99	0	0	+	3954980439549800	3995265239952650	se@1:39902162:39903449:+|1:39902162:39904946:+	MACF1	protein_coding	Skipped Exon (SE)
chr1	202909951	202909952	0.01	0	0.01	0	-	2.0291e+17	2.02928e+17	se@1:202923481:202927313:-|1:202920292:202927313:-	ADIPOR1	protein_coding	Skipped Exon (SE)
chr1	31732417	31732418	0.01	0.01	0	0	-	3173241731732410	3176961731769610	se@1:31734023:31734376:-|1:31732968:31734376:-	SNRNP40	protein_coding	Skipped Exon (SE)
chr1	22379120	22379121	0.01	0.01	0	0	+	2237912022379120	2241941622419410	se@1:22379235:22385639:+|1:22379235:22404922:+	CDC42	protein_coding	Skipped Exon (SE)
chr1	40026488	40026489	1	1	0	0	-	4002648840026480	4004207340042070	se@1:40035361:40035535:-|1:40034611:40035535:-	PABPC4	protein_coding	Skipped Exon (SE)
chr1	68591041	68591042	0.99	0.99	0	0	-	6859104168591040	6869823668698230	se@1:68659910:68697877:-|1:68624930:68697877:-	GNG12-AS1	antisense	Skipped Exon (SE)
chr1	68591041	68591042	0.99	0.99	0	0	-	6859104168591040	6869823668698230	se@1:68659910:68697877:-|1:68624930:68697877:-	WLS	protein_coding	Skipped Exon (SE)
chr1	55315306	55315307	1	1	0	0	-	5531530655315300	5535289155352890	se@1:55331119:55337023:-|1:55319907:55337023:-	DHCR24	protein_coding	Skipped Exon (SE)
chr1	111991558	111991559	0.99	1	-0.01	0	+	1.11992e+17	1.12005e+17	se@1:111999377:112002079:+|1:111999377:112003539:+	WDR77	protein_coding	Skipped Exon (SE)
chr1	111991558	111991559	0.99	1	-0.01	0	+	1.11992e+17	1.12005e+17	se@1:111999377:112002079:+|1:111999377:112003539:+	ATP5F1	protein_coding	Skipped Exon (SE)
chr1	94994781	94994782	0.99	0.99	0	0	-	9499478194994780	9500735695007350	se@1:94998036:94998646:-|1:94996152:94998646:-	F3	protein_coding	Skipped Exon (SE)
chr1	207494853	207494854	0.01	0	0.01	0	+	2.07495e+17	2.07534e+17	se@1:207512762:207520792:+|1:207512762:207532891:+	CD55	protein_coding	Skipped Exon (SE)
chr1	201951752	201951753	0.01	0.01	0	0	+	2.01952e+17	2.01975e+17	se@1:201969143:201969411:+|1:201969143:201970504:+	RNPEP	protein_coding	Skipped Exon (SE)
chr1	179851420	179851421	0.01	0.01	0	0	+	1.79851e+17	1.79889e+17	se@1:179853904:179856964:+|1:179853904:179858448:+	RP11-533E19.7	lincRNA	Skipped Exon (SE)
chr1	179851420	179851421	0.01	0.01	0	0	+	1.79851e+17	1.79889e+17	se@1:179853904:179856964:+|1:179853904:179858448:+	TOR1AIP1	protein_coding	Skipped Exon (SE)
chr1	220141943	220141944	0	0	0	0	-	2.20142e+17	2.2022e+17	se@1:220214664:220219685:-|1:220213611:220219685:-	EPRS	protein_coding	Skipped Exon (SE)
chr1	153634512	153634513	0	0	0	0	-	1.53635e+17	1.53644e+17	se@1:153641516:153642312:-|1:153641033:153642312:-	ILF2	protein_coding	Skipped Exon (SE)
chr1	36921319	36921320	0.99	0.99	0	0	-	3692131936921310	3693003836930030	se@1:36926913:36927689:-|1:36926377:36927689:-	MRPS15	protein_coding	Skipped Exon (SE)
chr1	8921061	8921062	0	0	0	0	-	89210618921061	89387498938749	se@1:8930942:8931950:-|1:8930569:8931950:-	ENO1	protein_coding	Skipped Exon (SE)
chr1	38422647	38422648	0.01	0	0.01	0	-	3842264738422640	3845659338456590	se@1:38452308:38453245:-|1:38450451:38453245:-	SF3A3	protein_coding	Skipped Exon (SE)
chr1	109756540	109756541	0.99	1	-0.01	0	+	1.09757e+17	1.09781e+17	se@1:109756750:109766600:+|1:109756750:109770974:+	SARS	protein_coding	Skipped Exon (SE)
chr1	155158300	155158301	0.99	1	-0.01	0	-	1.55158e+17	1.55163e+17	se@1:155160774:155161974:-|1:155160539:155161974:-	MUC1	protein_coding	Skipped Exon (SE)
chr1	155158300	155158301	0.99	1	-0.01	0	-	1.55158e+17	1.55163e+17	se@1:155160774:155161974:-|1:155160539:155161974:-	RP11-201K10.3	protein_coding	Skipped Exon (SE)
chr1	179262937	179262938	0.99	1	-0.01	0	+	1.79263e+17	1.79328e+17	se@1:179263071:179271812:+|1:179263071:179292572:+	SOAT1	protein_coding	Skipped Exon (SE)
chr1	109756540	109756541	0	0.01	-0.01	0	+	1.09757e+17	1.09781e+17	se@1:109756750:109763709:+|1:109756750:109766600:+	SARS	protein_coding	Skipped Exon (SE)
chr1	28527068	28527069	1	0.99	0.01	0	-	2852706828527060	2855953628559530	se@1:28531860:28534853:-|1:28530333:28534853:-	AL353354.1	protein_coding	Skipped Exon (SE)
chr1	28527068	28527069	1	0.99	0.01	0	-	2852706828527060	2855953628559530	se@1:28531860:28534853:-|1:28530333:28534853:-	DNAJC8	protein_coding	Skipped Exon (SE)
chr1	27248217	27248218	0.99	0.99	0	0	+	2724821727248210	2727335327273350	se@1:27248420:27250580:+|1:27248420:27267948:+	NUDC	protein_coding	Skipped Exon (SE)
chr1	33476826	33476827	0.01	0.01	0	0	-	3347682633476820	3350251233502510	se@1:33497262:33502337:-|1:33490168:33502337:-	RP1-117O3.2	antisense	Skipped Exon (SE)
chr1	33476826	33476827	0.01	0.01	0	0	-	3347682633476820	3350251233502510	se@1:33497262:33502337:-|1:33490168:33502337:-	AK2	protein_coding	Skipped Exon (SE)
chr1	19665267	19665268	0.99	0.99	0	0	-	1966526719665260	1981206619812060	se@1:19670928:19671681:-|1:19666111:19671681:-	CAPZB	protein_coding	Skipped Exon (SE)
chr1	155158599	155158600	0.01	0.01	0	0	-	1.55159e+17	1.55163e+17	se@1:155159280:155159701:-|1:155158685:155159701:-	MUC1	protein_coding	Skipped Exon (SE)
chr1	155158599	155158600	0.01	0.01	0	0	-	1.55159e+17	1.55163e+17	se@1:155159280:155159701:-|1:155158685:155159701:-	RP11-201K10.3	protein_coding	Skipped Exon (SE)
chr1	1682671	1682672	0.01	0.01	0	0.02	-	16826711682671	17099091709909	se@1:1705022:1709728:-|1:1696885:1709728:-	NADK	protein_coding	Skipped Exon (SE)
chr1	223967601	223967602	0.99	0.99	0	0.02	-	2.23968e+17	2.24034e+17	se@1:223986379:223987601:-|1:223984292:223987601:-	TP53BP2	protein_coding	Skipped Exon (SE)
chr1	94333373	94333374	0.99	0.99	0	0.02	-	9433337394333370	9434476294344760	se@1:94341339:94341824:-|1:94338770:94341824:-	DNTTIP2	protein_coding	Skipped Exon (SE)
chr1	214522039	214522040	0.99	0.99	0	0.02	-	2.14522e+17	2.14725e+17	se@1:214575115:214576226:-|1:214571344:214576226:-	RP11-176D17.3	sense_overlapping	Skipped Exon (SE)
chr1	214522039	214522040	0.99	0.99	0	0.02	-	2.14522e+17	2.14725e+17	se@1:214575115:214576226:-|1:214571344:214576226:-	PTPN14	protein_coding	Skipped Exon (SE)
chr1	22379120	22379121	0.01	0.01	0	0.03	+	2237912022379120	2241941622419410	se@1:22379235:22395714:+|1:22379235:22404922:+	CDC42	protein_coding	Skipped Exon (SE)
chr1	1682671	1682672	0.01	0.01	0	0.03	-	16826711682671	17099091709909	se@1:1688318:1688620:-|1:1688047:1688620:-	NADK	protein_coding	Skipped Exon (SE)
chr1	89318615	89318616	0.99	0.98	0.01	0.03	-	8931861589318610	8935730189357300	se@1:89353050:89357166:-|1:89329797:89357166:-	GTF2B	protein_coding	Skipped Exon (SE)
chr1	235272651	235272652	0.99	0.98	0.01	0.03	-	2.35273e+17	2.35292e+17	se@1:235277225:235283133:-|1:235275423:235283133:-	TOMM20	protein_coding	Skipped Exon (SE)
chr1	32372022	32372023	0.93	0.94	-0.01	0.03	-	3237202232372020	3240398832403980	se@1:32381588:32384571:-|1:32377427:32384571:-	RP11-84A19.4	lincRNA	Skipped Exon (SE)
chr1	32372022	32372023	0.93	0.94	-0.01	0.03	-	3237202232372020	3240398832403980	se@1:32381588:32384571:-|1:32377427:32384571:-	PTP4A2	protein_coding	Skipped Exon (SE)
chr1	227177567	227177568	0.02	0.01	0.01	0.03	-	2.27178e+17	2.27506e+17	se@1:227407121:227441765:-|1:227400920:227441765:-	CDC42BPA	protein_coding	Skipped Exon (SE)
chr1	1981909	1981910	0.99	0.99	0	0.03	+	19819091981909	21168342116834	se@1:2075780:2077466:+|1:2075780:2080311:+	PRKCZ	protein_coding	Skipped Exon (SE)
chr1	154193325	154193326	0.99	0.98	0.01	0.03	+	1.54193e+17	1.54243e+17	se@1:154201201:154207067:+|1:154201201:154207672:+	UBAP2L	protein_coding	Skipped Exon (SE)
chr1	28157289	28157290	0.99	0.99	0	0.03	+	2815728928157280	2817818728178180	se@1:28165363:28167525:+|1:28165363:28169697:+	PPP1R8	protein_coding	Skipped Exon (SE)
chr1	78412167	78412168	0.01	0.01	0	0.03	-	7841216778412160	7844477178444770	se@1:78413237:78414840:-|1:78412261:78414840:-	FUBP1	protein_coding	Skipped Exon (SE)
chr1	33789224	33789225	0.02	0.01	0.01	0.03	-	3378922433789220	3389621633896210	se@1:33791562:33794471:-|1:33790620:33794471:-	RP11-415J8.3	antisense	Skipped Exon (SE)
chr1	33789224	33789225	0.02	0.01	0.01	0.03	-	3378922433789220	3389621633896210	se@1:33791562:33794471:-|1:33790620:33794471:-	PHC2	protein_coding	Skipped Exon (SE)
chr1	155158300	155158301	0.01	0.01	0	0.03	-	1.55158e+17	1.55163e+17	se@1:155160707:155161974:-|1:155160052:155161974:-	MUC1	protein_coding	Skipped Exon (SE)
chr1	155158300	155158301	0.01	0.01	0	0.03	-	1.55158e+17	1.55163e+17	se@1:155160707:155161974:-|1:155160052:155161974:-	RP11-201K10.3	protein_coding	Skipped Exon (SE)
chr1	55532032	55532033	0.98	0.99	-0.01	0.03	-	5553203255532030	5568103955681030	se@1:55620139:55620344:-|1:55619953:55620344:-	USP24	protein_coding	Skipped Exon (SE)
chr1	228327929	228327930	0.99	0.99	0	0.03	+	2.28328e+17	2.28337e+17	se@1:228334639:228335107:+|1:228334639:228335316:+	GUK1	protein_coding	Skipped Exon (SE)
chr1	22379120	22379121	0.01	0.01	0	0.03	+	2237912022379120	2241941622419410	se@1:22379235:22400647:+|1:22379235:22404922:+	CDC42	protein_coding	Skipped Exon (SE)
chr1	150237804	150237805	0.99	0.99	0	0.03	-	1.50238e+17	1.50241e+17	se@1:150239878:150240116:-|1:150239602:150240116:-	APH1A	protein_coding	Skipped Exon (SE)
chr1	19542158	19542159	0.01	0.01	0	0.03	-	1954215819542150	1957804619578040	se@1:19576335:19577909:-|1:19571524:19577909:-	RP1-43E13.2	antisense	Skipped Exon (SE)
chr1	19542158	19542159	0.01	0.01	0	0.03	-	1954215819542150	1957804619578040	se@1:19576335:19577909:-|1:19571524:19577909:-	EMC1	protein_coding	Skipped Exon (SE)
chr1	224544552	224544553	0.99	0.99	0	0.03	+	2.24545e+17	2.24567e+17	se@1:224553693:224558985:+|1:224553693:224563497:+	CNIH4	protein_coding	Skipped Exon (SE)
chr1	68591041	68591042	0.01	0.01	0	0.03	-	6859104168591040	6869823668698230	se@1:68693938:68697877:-|1:68659910:68697877:-	GNG12-AS1	antisense	Skipped Exon (SE)
chr1	68591041	68591042	0.01	0.01	0	0.03	-	6859104168591040	6869823668698230	se@1:68693938:68697877:-|1:68659910:68697877:-	WLS	protein_coding	Skipped Exon (SE)
chr1	156737292	156737293	0.02	0.01	0.01	0.03	+	1.56737e+17	1.56771e+17	se@1:156756966:156760859:+|1:156756966:156761489:+	PRCC	protein_coding	Skipped Exon (SE)
chr1	151732119	151732120	0.01	0.01	0	0.03	-	1.51732e+17	1.51736e+17	se@1:151734486:151734581:-|1:151734028:151734581:-	RP11-98D18.15	antisense	Skipped Exon (SE)
chr1	151732119	151732120	0.01	0.01	0	0.03	-	1.51732e+17	1.51736e+17	se@1:151734486:151734581:-|1:151734028:151734581:-	MRPL9	protein_coding	Skipped Exon (SE)
chr1	11126675	11126676	0.99	0.99	0	0.03	-	1112667511126670	1115993811159930	se@1:11132228:11133991:-|1:11131030:11133991:-	EXOSC10	protein_coding	Skipped Exon (SE)
chr1	151023449	151023450	0.98	0.98	0	0.03	-	1.51023e+17	1.51032e+17	se@1:151027602:151028153:-|1:151026797:151028153:-	C1orf56	protein_coding	Skipped Exon (SE)
chr1	151023449	151023450	0.98	0.98	0	0.03	-	1.51023e+17	1.51032e+17	se@1:151027602:151028153:-|1:151026797:151028153:-	CDC42SE1	protein_coding	Skipped Exon (SE)
chr1	161169105	161169106	0.02	0.01	0.01	0.03	+	1.61169e+17	1.61184e+17	se@1:161173333:161173577:+|1:161173333:161176197:+	NDUFS2	protein_coding	Skipped Exon (SE)
chr1	78470538	78470539	0.99	0.99	0	0.03	+	7847053878470530	7848364878483640	se@1:78471005:78478735:+|1:78471005:78481698:+	DNAJB4	protein_coding	Skipped Exon (SE)
chr1	78470538	78470539	0.99	0.99	0	0.03	+	7847053878470530	7848364878483640	se@1:78471005:78478735:+|1:78471005:78481698:+	GIPC2	protein_coding	Skipped Exon (SE)
chr1	155629237	155629238	0.98	0.99	-0.01	0.03	-	1.55629e+17	1.55659e+17	se@1:155638508:155640111:-|1:155631214:155640111:-	RP11-29H23.5	pseudogene	Skipped Exon (SE)
chr1	155629237	155629238	0.98	0.99	-0.01	0.03	-	1.55629e+17	1.55659e+17	se@1:155638508:155640111:-|1:155631214:155640111:-	YY1AP1	protein_coding	Skipped Exon (SE)
chr1	155629237	155629238	0.98	0.99	-0.01	0.03	-	1.55629e+17	1.55659e+17	se@1:155638508:155640111:-|1:155631214:155640111:-	MSTO1	protein_coding	Skipped Exon (SE)
chr1	155629237	155629238	0.98	0.99	-0.01	0.03	-	1.55629e+17	1.55659e+17	se@1:155638508:155640111:-|1:155631214:155640111:-	MSTO2P	pseudogene	Skipped Exon (SE)
chr1	220321635	220321636	0.02	0.01	0.01	0.03	-	2.20322e+17	2.20446e+17	se@1:220392971:220406141:-|1:220387321:220406141:-	RAB3GAP2	protein_coding	Skipped Exon (SE)
chr1	220141943	220141944	0.99	0.99	0	0.03	-	2.20142e+17	2.2022e+17	se@1:220191850:220192337:-|1:220184398:220192337:-	EPRS	protein_coding	Skipped Exon (SE)
chr1	155158300	155158301	0.02	0.01	0.01	0.03	-	1.55158e+17	1.55163e+17	se@1:155160707:155161974:-|1:155160020:155161974:-	MUC1	protein_coding	Skipped Exon (SE)
chr1	155158300	155158301	0.02	0.01	0.01	0.03	-	1.55158e+17	1.55163e+17	se@1:155160707:155161974:-|1:155160020:155161974:-	RP11-201K10.3	protein_coding	Skipped Exon (SE)
chr1	31886660	31886661	0.02	0.01	0.01	0.03	+	3188666031886660	3190752131907520	se@1:31899670:31900038:+|1:31899670:31901825:+	SERINC2	protein_coding	Skipped Exon (SE)
chr1	85784169	85784170	0.02	0.01	0.01	0.03	-	8578416985784160	8604404686044040	se@1:85954073:85961849:-|1:85824530:85961849:-	RP11-131L23.1	antisense	Skipped Exon (SE)
chr1	85784169	85784170	0.02	0.01	0.01	0.03	-	8578416985784160	8604404686044040	se@1:85954073:85961849:-|1:85824530:85961849:-	DDAH1	protein_coding	Skipped Exon (SE)
chr1	222841355	222841356	0.03	0.02	0.01	0.03	-	2.22841e+17	2.22886e+17	se@1:222884887:222885550:-|1:222876559:222885550:-	AIDA	protein_coding	Skipped Exon (SE)
chr1	155719510	155719511	0.01	0.01	0	0.03	-	1.5572e+17	1.55829e+17	se@1:155753681:155753777:-|1:155747611:155753777:-	GON4L	protein_coding	Skipped Exon (SE)
chr1	155719510	155719511	0.01	0.01	0	0.03	-	1.5572e+17	1.55829e+17	se@1:155753681:155753777:-|1:155747611:155753777:-	MSTO2P	pseudogene	Skipped Exon (SE)
chr1	156278759	156278760	0.99	0.98	0.01	0.03	-	1.56279e+17	1.56308e+17	se@1:156304566:156304659:-|1:156303434:156304659:-	CCT3	protein_coding	Skipped Exon (SE)
chr1	175913967	175913968	0.01	0.01	0	0.03	-	1.75914e+17	1.76177e+17	se@1:176069497:176085760:-|1:176055026:176085760:-	RFWD2	protein_coding	Skipped Exon (SE)
chr1	224572845	224572846	0.02	0.02	0	0.03	-	2.24573e+17	2.24622e+17	se@1:224601037:224605962:-|1:224599267:224605962:-	WDR26	protein_coding	Skipped Exon (SE)
chr1	44686742	44686743	0.01	0.01	0	0.03	-	4468674244686740	4482088044820880	se@1:44696142:44713611:-|1:44687312:44713611:-	ERI3	protein_coding	Skipped Exon (SE)
chr1	204187981	204187982	0.01	0.01	0	0.03	-	2.04188e+17	2.04329e+17	se@1:204220739:204226481:-|1:204219742:204226481:-	PLEKHA6	protein_coding	Skipped Exon (SE)
chr1	155023762	155023763	0.01	0.01	0	0.03	+	1.55024e+17	1.55035e+17	se@1:155033308:155033590:+|1:155033308:155033891:+	ADAM15	protein_coding	Skipped Exon (SE)
chr1	46769303	46769304	0.04	0.03	0.01	0.03	+	4676930346769300	4678244846782440	se@1:46774799:46775569:+|1:46774799:46775827:+	UQCRH	protein_coding	Skipped Exon (SE)
chr1	51819935	51819936	0.01	0.01	0	0.03	-	5181993551819930	5198500051985000	se@1:51862883:51864704:-|1:51860119:51864704:-	EPS15	protein_coding	Skipped Exon (SE)
chr1	150969301	150969302	0.99	0.99	0	0.03	-	1.50969e+17	1.5098e+17	se@1:150975444:150978788:-|1:150974258:150978788:-	FAM63A	protein_coding	Skipped Exon (SE)
chr1	228294380	228294381	0.02	0.01	0.01	0.03	-	2.28294e+17	2.28297e+17	se@1:228296209:228296656:-|1:228296022:228296656:-	MRPL55	protein_coding	Skipped Exon (SE)
chr1	52521797	52521798	0.98	0.98	0	0.03	+	5252179752521790	5255638852556380	se@1:52530610:52549012:+|1:52530610:52551784:+	TXNDC12	protein_coding	Skipped Exon (SE)
chr1	52521797	52521798	0.98	0.98	0	0.03	+	5252179752521790	5255638852556380	se@1:52530610:52549012:+|1:52530610:52551784:+	BTF3L4	protein_coding	Skipped Exon (SE)
chr1	193028584	193028585	0.98	0.99	-0.01	0.03	+	1.93029e+17	1.9306e+17	se@1:193028906:193044950:+|1:193028906:193045631:+	UCHL5	protein_coding	Skipped Exon (SE)
chr1	193028584	193028585	0.98	0.99	-0.01	0.03	+	1.93029e+17	1.9306e+17	se@1:193028906:193044950:+|1:193028906:193045631:+	TROVE2	protein_coding	Skipped Exon (SE)
chr1	9988997	9988998	0.01	0.01	0	0.03	-	99889979988997	1000338710003380	se@1:10001427:10002682:-|1:9996685:10002682:-	LZIC	protein_coding	Skipped Exon (SE)
chr1	151313116	151313117	0.01	0.01	0	0.03	-	1.51313e+17	1.5132e+17	se@1:151317919:151318404:-|1:151317664:151318404:-	RFX5	protein_coding	Skipped Exon (SE)
chr1	114935399	114935400	0.98	0.99	-0.01	0.03	-	1.14935e+17	1.15054e+17	se@1:114964258:114967213:-|1:114952938:114967213:-	TRIM33	protein_coding	Skipped Exon (SE)
chr1	220230826	220230827	0.99	0.99	0	0.03	-	2.20231e+17	2.20264e+17	se@1:220236296:220240644:-|1:220233133:220240644:-	BPNT1	protein_coding	Skipped Exon (SE)
chr1	32830704	32830705	0.99	0.98	0.01	0.03	-	3283070432830700	3286004932860040	se@1:32849598:32852380:-|1:32846869:32852380:-	BSDC1	protein_coding	Skipped Exon (SE)
chr1	228294380	228294381	0.01	0.01	0	0.03	-	2.28294e+17	2.28297e+17	se@1:228296209:228296850:-|1:228296019:228296850:-	MRPL55	protein_coding	Skipped Exon (SE)
chr1	75171174	75171175	0.98	0.99	-0.01	0.03	-	7517117475171170	7519909275199090	se@1:75185056:75188802:-|1:75180314:75188802:-	CRYZ	protein_coding	Skipped Exon (SE)
chr1	169101769	169101770	0.02	0.02	0	0.03	-	1.69102e+17	1.69337e+17	se@1:169271612:169272383:-|1:169268001:169272383:-	ATP1B1	protein_coding	Skipped Exon (SE)
chr1	169101769	169101770	0.02	0.02	0	0.03	-	1.69102e+17	1.69337e+17	se@1:169271612:169272383:-|1:169268001:169272383:-	NME7	protein_coding	Skipped Exon (SE)
chr1	46049732	46049733	0.02	0.01	0.01	0.03	+	4604973246049730	4608456646084560	se@1:46056942:46060366:+|1:46056942:46067927:+	NASP	protein_coding	Skipped Exon (SE)
chr1	20978270	20978271	0.99	0.99	0	0.03	-	2097827020978270	2098800020988000	se@1:20982680:20987374:-|1:20982272:20987374:-	DDOST	protein_coding	Skipped Exon (SE)
chr1	20978270	20978271	0.99	0.99	0	0.03	-	2097827020978270	2098800020988000	se@1:20982680:20987374:-|1:20982272:20987374:-	PINK1-AS	antisense	Skipped Exon (SE)
chr1	19665317	19665318	0.99	0.99	0	0.03	-	1966531719665310	1981197919811970	se@1:19746244:19811930:-|1:19712120:19811930:-	CAPZB	protein_coding	Skipped Exon (SE)
chr1	236712305	236712306	0.98	0.99	-0.01	0.03	-	2.36712e+17	2.36768e+17	se@1:236738203:236739519:-|1:236737633:236739519:-	RP11-385F5.4	antisense	Skipped Exon (SE)
chr1	236712305	236712306	0.98	0.99	-0.01	0.03	-	2.36712e+17	2.36768e+17	se@1:236738203:236739519:-|1:236737633:236739519:-	LGALS8	protein_coding	Skipped Exon (SE)
chr1	236712305	236712306	0.98	0.99	-0.01	0.03	-	2.36712e+17	2.36768e+17	se@1:236738203:236739519:-|1:236737633:236739519:-	HEATR1	protein_coding	Skipped Exon (SE)
chr1	235824341	235824342	0.98	0.99	-0.01	0.03	-	2.35824e+17	2.3603e+17	se@1:235955425:235956803:-|1:235952145:235956803:-	LYST	protein_coding	Skipped Exon (SE)
chr1	37958176	37958177	0.01	0.01	0	0.03	-	3795817637958170	3798036437980360	se@1:37962337:37967405:-|1:37961519:37967405:-	MEAF6	protein_coding	Skipped Exon (SE)
chr1	52485803	52485804	0.01	0	0.01	0.03	-	5248580352485800	5252184352521840	se@1:52496220:52507209:-|1:52494302:52507209:-	TXNDC12	protein_coding	Skipped Exon (SE)
chr1	212113743	212113744	0.01	0.01	0	0.03	-	2.12114e+17	2.12209e+17	se@1:212204282:212208686:-|1:212194554:212208686:-	INTS7	protein_coding	Skipped Exon (SE)
chr1	155629237	155629238	0.02	0.01	0.01	0.03	-	1.55629e+17	1.55659e+17	se@1:155645847:155646339:-|1:155644887:155646339:-	RP11-29H23.5	pseudogene	Skipped Exon (SE)
chr1	155629237	155629238	0.02	0.01	0.01	0.03	-	1.55629e+17	1.55659e+17	se@1:155645847:155646339:-|1:155644887:155646339:-	YY1AP1	protein_coding	Skipped Exon (SE)
chr1	155629237	155629238	0.02	0.01	0.01	0.03	-	1.55629e+17	1.55659e+17	se@1:155645847:155646339:-|1:155644887:155646339:-	MSTO1	protein_coding	Skipped Exon (SE)
chr1	155629237	155629238	0.02	0.01	0.01	0.03	-	1.55629e+17	1.55659e+17	se@1:155645847:155646339:-|1:155644887:155646339:-	MSTO2P	pseudogene	Skipped Exon (SE)
chr1	203595689	203595690	0.01	0.02	-0.01	0.03	+	2.03596e+17	2.03713e+17	se@1:203696699:203702351:+|1:203696699:203708674:+	ATP2B4	protein_coding	Skipped Exon (SE)
chr1	154193325	154193326	0.99	0.98	0.01	0.03	+	1.54193e+17	1.54243e+17	se@1:154215778:154218680:+|1:154215778:154221715:+	UBAP2L	protein_coding	Skipped Exon (SE)
chr1	40506433	40506434	0.01	0.01	0	0.03	+	4050643340506430	4053794340537940	se@1:40506473:40523118:+|1:40506473:40525009:+	CAP1	protein_coding	Skipped Exon (SE)
chr1	185014496	185014497	0.99	0.99	0	0.03	+	1.85014e+17	1.85072e+17	se@1:185060871:185062193:+|1:185060871:185067204:+	RNF2	protein_coding	Skipped Exon (SE)
chr1	147119172	147119173	0.01	0.01	0	0.03	-	1.47119e+17	1.47143e+17	se@1:147128787:147131075:-|1:147127363:147131075:-	ACP6	protein_coding	Skipped Exon (SE)
chr1	25549170	25549171	0.99	0.98	0.01	0.03	-	2554917025549170	2555898425558980	se@1:25555614:25558595:-|1:25554726:25558595:-	SYF2	protein_coding	Skipped Exon (SE)
chr1	37958176	37958177	0.01	0.01	0	0.03	-	3795817637958170	3798036437980360	se@1:37970822:37974879:-|1:37967597:37974879:-	MEAF6	protein_coding	Skipped Exon (SE)
chr1	150594599	150594600	0.04	0.04	0	0.03	-	1.50595e+17	1.50602e+17	se@1:150599002:150599943:-|1:150598284:150599943:-	ENSA	protein_coding	Skipped Exon (SE)
chr1	228328008	228328009	0.99	0.98	0.01	0.03	+	2.28328e+17	2.28337e+17	se@1:228334639:228335111:+|1:228334639:228335316:+	GUK1	protein_coding	Skipped Exon (SE)
chr1	207925402	207925403	0.01	0.02	-0.01	0.03	+	2.07925e+17	2.07969e+17	se@1:207940540:207940952:+|1:207940540:207941124:+	CD46	protein_coding	Skipped Exon (SE)
chr1	24128375	24128376	0.02	0.01	0.01	0.04	-	2412837524128370	2415194924151940	se@1:24149255:24151846:-|1:24147083:24151846:-	HMGCL	protein_coding	Skipped Exon (SE)
chr1	113217043	113217044	0.98	0.99	-0.01	0.04	+	1.13217e+17	1.13243e+17	se@1:113217671:113231557:+|1:113217671:113232037:+	MOV10	protein_coding	Skipped Exon (SE)
chr1	24969503	24969504	0.01	0.02	-0.01	0.04	+	2496950324969500	2499975824999750	se@1:24979523:24980797:+|1:24979523:24981346:+	SRRM1	protein_coding	Skipped Exon (SE)
chr1	33476826	33476827	0.97	0.98	-0.01	0.04	-	3347682633476820	3350251233502510	se@1:33490168:33502337:-|1:33487304:33502337:-	RP1-117O3.2	antisense	Skipped Exon (SE)
chr1	33476826	33476827	0.97	0.98	-0.01	0.04	-	3347682633476820	3350251233502510	se@1:33490168:33502337:-|1:33487304:33502337:-	AK2	protein_coding	Skipped Exon (SE)
chr1	156084498	156084499	0.98	0.98	0	0.04	+	1.56084e+17	1.5611e+17	se@1:156107023:156107445:+|1:156107023:156108279:+	LMNA	protein_coding	Skipped Exon (SE)
chr1	19401000	19401001	0.02	0.01	0.01	0.04	-	1940100019401000	1953674619536740	se@1:19452193:19452940:-|1:19451184:19452940:-	RP5-1126H10.2	3prime_overlapping_ncrna	Skipped Exon (SE)
chr1	19401000	19401001	0.02	0.01	0.01	0.04	-	1940100019401000	1953674619536740	se@1:19452193:19452940:-|1:19451184:19452940:-	UBR4	protein_coding	Skipped Exon (SE)
chr1	154897210	154897211	0.97	0.99	-0.02	0.04	-	1.54897e+17	1.54909e+17	se@1:154904891:154909067:-|1:154901652:154909067:-	PMVK	protein_coding	Skipped Exon (SE)
chr1	221874766	221874767	0.98	0.98	0	0.04	-	2.21875e+17	2.21916e+17	se@1:221913129:221915323:-|1:221879808:221915323:-	DUSP10	protein_coding	Skipped Exon (SE)
chr1	154134290	154134291	0.99	0.98	0.01	0.04	-	1.54134e+17	1.54165e+17	se@1:154144580:154145384:-|1:154143964:154145384:-	TPM3	protein_coding	Skipped Exon (SE)
chr1	879584	879585	0.98	0.99	-0.01	0.04	-	879584879584	894670894670	se@1:894461:894595:-|1:892653:894595:-	SAMD11	protein_coding	Skipped Exon (SE)
chr1	879584	879585	0.98	0.99	-0.01	0.04	-	879584879584	894670894670	se@1:894461:894595:-|1:892653:894595:-	NOC2L	protein_coding	Skipped Exon (SE)
chr1	150618701	150618702	0.02	0.02	0	0.04	-	1.50619e+17	1.5067e+17	se@1:150668337:150669468:-|1:150667326:150669468:-	GOLPH3L	protein_coding	Skipped Exon (SE)
chr1	89318615	89318616	0.02	0.01	0.01	0.04	-	8931861589318610	8935730189357300	se@1:89324470:89325565:-|1:89323170:89325565:-	GTF2B	protein_coding	Skipped Exon (SE)
chr1	36921319	36921320	0.98	0.99	-0.01	0.04	-	3692131936921310	3693003836930030	se@1:36927764:36929407:-|1:36926913:36929407:-	MRPS15	protein_coding	Skipped Exon (SE)
chr1	182808504	182808505	0.06	0.05	0.01	0.04	+	1.82809e+17	1.82857e+17	se@1:182823313:182824712:+|1:182823313:182825667:+	DHX9	protein_coding	Skipped Exon (SE)
chr1	32095463	32095464	0.02	0.01	0.01	0.04	-	3209546332095460	3211048832110480	se@1:32100544:32100823:-|1:32098915:32100823:-	HCRTR1	protein_coding	Skipped Exon (SE)
chr1	32095463	32095464	0.02	0.01	0.01	0.04	-	3209546332095460	3211048832110480	se@1:32100544:32100823:-|1:32098915:32100823:-	PEF1	protein_coding	Skipped Exon (SE)
chr1	44686742	44686743	0.02	0.02	0	0.04	-	4468674244686740	4482088044820880	se@1:44749741:44750507:-|1:44713710:44750507:-	ERI3	protein_coding	Skipped Exon (SE)
chr1	115259534	115259535	0.98	0.99	-0.01	0.04	-	1.1526e+17	1.15301e+17	se@1:115282511:115300546:-|1:115280693:115300546:-	CSDE1	protein_coding	Skipped Exon (SE)
chr1	235330210	235330211	0.02	0.03	-0.01	0.04	-	2.3533e+17	2.35492e+17	se@1:235344499:235344900:-|1:235341228:235344900:-	ARID4B	protein_coding	Skipped Exon (SE)
chr1	201349966	201349967	0.01	0.02	-0.01	0.04	-	2.0135e+17	2.01369e+17	se@1:201360323:201368397:-|1:201358431:201368397:-	LAD1	protein_coding	Skipped Exon (SE)
chr1	155158300	155158301	0.02	0.02	0	0.04	-	1.55158e+17	1.55163e+17	se@1:155160530:155161974:-|1:155160052:155161974:-	MUC1	protein_coding	Skipped Exon (SE)
chr1	155158300	155158301	0.02	0.02	0	0.04	-	1.55158e+17	1.55163e+17	se@1:155160530:155161974:-|1:155160052:155161974:-	RP11-201K10.3	protein_coding	Skipped Exon (SE)
chr1	246703862	246703863	0.02	0.01	0.01	0.04	-	2.46704e+17	2.4673e+17	se@1:246723818:246727648:-|1:246720836:246727648:-	TFB2M	protein_coding	Skipped Exon (SE)
chr1	1321091	1321092	0.02	0.02	0	0.04	-	13210911321091	13347181334718	se@1:1324427:1325610:-|1:1323445:1325610:-	CCNL2	protein_coding	Skipped Exon (SE)
chr1	117057157	117057158	0.99	0.98	0.01	0.04	-	1.17057e+17	1.17114e+17	se@1:117078850:117086933:-|1:117064605:117086933:-	CD58	protein_coding	Skipped Exon (SE)
chr1	204218312	204218313	0.02	0.01	0.01	0.04	-	2.04218e+17	2.04227e+17	se@1:204224807:204225930:-|1:204219742:204225930:-	PLEKHA6	protein_coding	Skipped Exon (SE)
chr1	155158599	155158600	0.01	0.02	-0.01	0.04	-	1.55159e+17	1.55163e+17	se@1:155160761:155161974:-|1:155160020:155161974:-	MUC1	protein_coding	Skipped Exon (SE)
chr1	155158599	155158600	0.01	0.02	-0.01	0.04	-	1.55159e+17	1.55163e+17	se@1:155160761:155161974:-|1:155160020:155161974:-	RP11-201K10.3	protein_coding	Skipped Exon (SE)
chr1	38478414	38478415	0.97	0.98	-0.01	0.04	+	3847841438478410	3849049638490490	se@1:38484824:38484925:+|1:38484824:38488371:+	UTP11L	protein_coding	Skipped Exon (SE)
chr1	32372022	32372023	0.04	0.04	0	0.04	-	3237202232372020	3240398832403980	se@1:32396743:32403588:-|1:32385259:32403588:-	RP11-84A19.4	lincRNA	Skipped Exon (SE)
chr1	32372022	32372023	0.04	0.04	0	0.04	-	3237202232372020	3240398832403980	se@1:32396743:32403588:-|1:32385259:32403588:-	PTP4A2	protein_coding	Skipped Exon (SE)
chr1	151264413	151264414	0.01	0.01	0	0.04	-	1.51264e+17	1.513e+17	se@1:151265938:151266494:-|1:151265509:151266494:-	PI4KB	protein_coding	Skipped Exon (SE)
chr1	151264413	151264414	0.01	0.01	0	0.04	-	1.51264e+17	1.513e+17	se@1:151265938:151266494:-|1:151265509:151266494:-	ZNF687	protein_coding	Skipped Exon (SE)
chr1	40538379	40538380	0.02	0.01	0.01	0.04	-	4053837940538370	4056337540563370	se@1:40559691:40562787:-|1:40558179:40562787:-	PPT1	protein_coding	Skipped Exon (SE)
chr1	24969503	24969504	0.02	0.01	0.01	0.04	+	2496950324969500	2499975824999750	se@1:24973280:24973570:+|1:24973280:24975350:+	SRRM1	protein_coding	Skipped Exon (SE)
chr1	33240840	33240841	0.02	0.02	0	0.04	-	3324084033240840	3328375433283750	se@1:33263239:33263364:-|1:33256855:33263364:-	YARS	protein_coding	Skipped Exon (SE)
chr1	1246977	1246978	0.02	0.02	0	0.04	-	12469771246977	12600711260071	se@1:1257364:1259961:-|1:1256473:1259961:-	CPSF3L	protein_coding	Skipped Exon (SE)
chr1	1246977	1246978	0.02	0.02	0	0.04	-	12469771246977	12600711260071	se@1:1257364:1259961:-|1:1256473:1259961:-	PUSL1	protein_coding	Skipped Exon (SE)
chr1	94027348	94027349	0.99	0.98	0.01	0.04	-	9402734894027340	9431270694312700	se@1:94037398:94041571:-|1:94033408:94041571:-	BCAR3	protein_coding	Skipped Exon (SE)
chr1	28527068	28527069	0.98	0.99	-0.01	0.04	-	2852706828527060	2855953628559530	se@1:28555534:28559432:-|1:28541507:28559432:-	AL353354.1	protein_coding	Skipped Exon (SE)
chr1	28527068	28527069	0.98	0.99	-0.01	0.04	-	2852706828527060	2855953628559530	se@1:28555534:28559432:-|1:28541507:28559432:-	DNAJC8	protein_coding	Skipped Exon (SE)
chr1	150702672	150702673	0.98	0.96	0.02	0.04	-	1.50703e+17	1.50738e+17	se@1:150722647:150724257:-|1:150720355:150724257:-	CTSS	protein_coding	Skipped Exon (SE)
chr1	1981909	1981910	0.02	0.01	0.01	0.04	+	19819091981909	21168342116834	se@1:2066786:2073665:+|1:2066786:2075649:+	PRKCZ	protein_coding	Skipped Exon (SE)
chr1	155023762	155023763	0.02	0.02	0	0.04	+	1.55024e+17	1.55035e+17	se@1:155033965:155034052:+|1:155033965:155034721:+	ADAM15	protein_coding	Skipped Exon (SE)
chr1	19230775	19230776	0.98	0.99	-0.01	0.04	-	1923077519230770	1928318019283180	se@1:19237970:19238457:-|1:19236966:19238457:-	RP13-279N23.2	protein_coding	Skipped Exon (SE)
chr1	19230775	19230776	0.98	0.99	-0.01	0.04	-	1923077519230770	1928318019283180	se@1:19237970:19238457:-|1:19236966:19238457:-	IFFO2	protein_coding	Skipped Exon (SE)
chr1	151313116	151313117	0.99	0.98	0.01	0.04	-	1.51313e+17	1.5132e+17	se@1:151318437:151318681:-|1:151317664:151318681:-	RFX5	protein_coding	Skipped Exon (SE)
chr1	160965001	160965002	0.02	0.02	0	0.04	-	1.60965e+17	1.61009e+17	se@1:160992617:161008670:-|1:160991277:161008670:-	F11R	protein_coding	Skipped Exon (SE)
chr1	20978270	20978271	0.99	0.98	0.01	0.04	-	2097827020978270	2098800020988000	se@1:20987484:20987690:-|1:20982680:20987690:-	DDOST	protein_coding	Skipped Exon (SE)
chr1	20978270	20978271	0.99	0.98	0.01	0.04	-	2097827020978270	2098800020988000	se@1:20987484:20987690:-|1:20982680:20987690:-	PINK1-AS	antisense	Skipped Exon (SE)
chr1	155158300	155158301	0.02	0.02	0	0.04	-	1.55158e+17	1.55163e+17	se@1:155161530:155161699:-|1:155161092:155161699:-	MUC1	protein_coding	Skipped Exon (SE)
chr1	155158300	155158301	0.02	0.02	0	0.04	-	1.55158e+17	1.55163e+17	se@1:155161530:155161699:-|1:155161092:155161699:-	RP11-201K10.3	protein_coding	Skipped Exon (SE)
chr1	6324333	6324334	0.02	0.01	0.01	0.04	-	63243336324333	64458736445873	se@1:6342948:6354924:-|1:6341346:6354924:-	ACOT7	protein_coding	Skipped Exon (SE)
chr1	100652478	100652479	0.98	0.99	-0.01	0.04	-	1.00652e+17	1.00715e+17	se@1:100696470:100700992:-|1:100684303:100700992:-	DBT	protein_coding	Skipped Exon (SE)
chr1	114935399	114935400	0.98	0.98	0	0.04	-	1.14935e+17	1.15054e+17	se@1:114973534:114976239:-|1:114970516:114976239:-	TRIM33	protein_coding	Skipped Exon (SE)
chr1	42642210	42642211	0.98	0.99	-0.01	0.04	-	4264221042642210	4280063642800630	se@1:42744343:42776721:-|1:42730860:42776721:-	FOXJ3	protein_coding	Skipped Exon (SE)
chr1	151375200	151375201	0.98	0.98	0	0.04	-	1.51375e+17	1.51432e+17	se@1:151413562:151414557:-|1:151403317:151414557:-	POGZ	protein_coding	Skipped Exon (SE)
chr1	11072679	11072680	0.99	0.98	0.01	0.04	+	1107267911072670	1108554911085540	se@1:11074022:11076901:+|1:11074022:11078790:+	TARDBP	protein_coding	Skipped Exon (SE)
chr1	160175127	160175128	0.03	0.02	0.01	0.04	+	1.60175e+17	1.60185e+17	se@1:160175312:160176923:+|1:160175312:160181333:+	RP11-536C5.7	antisense	Skipped Exon (SE)
chr1	160175127	160175128	0.03	0.02	0.01	0.04	+	1.60175e+17	1.60185e+17	se@1:160175312:160176923:+|1:160175312:160181333:+	PEA15	protein_coding	Skipped Exon (SE)
chr1	156219015	156219016	0.02	0.02	0	0.04	-	1.56219e+17	1.56253e+17	se@1:156234234:156235572:-|1:156233361:156235572:-	SMG5	protein_coding	Skipped Exon (SE)
chr1	24969503	24969504	0.02	0.02	0	0.04	+	2496950324969500	2499975824999750	se@1:24976577:24977056:+|1:24976577:24977900:+	SRRM1	protein_coding	Skipped Exon (SE)
chr1	150192694	150192695	0.98	0.99	-0.01	0.04	-	1.50193e+17	1.50208e+17	se@1:150199127:150202906:-|1:150195566:150202906:-	ANP32E	protein_coding	Skipped Exon (SE)
chr1	150782181	150782182	0.02	0.01	0.01	0.04	-	1.50782e+17	1.50849e+17	se@1:150825754:150830825:-|1:150825282:150830825:-	ARNT	protein_coding	Skipped Exon (SE)
chr1	36602173	36602174	0.02	0.01	0.01	0.04	-	3660217336602170	3661507036615070	se@1:36603833:36605321:-|1:36603579:36605321:-	TRAPPC3	protein_coding	Skipped Exon (SE)
chr1	220230826	220230827	0.01	0.02	-0.01	0.04	-	2.20231e+17	2.20264e+17	se@1:220240467:220240644:-|1:220236296:220240644:-	BPNT1	protein_coding	Skipped Exon (SE)
chr1	14407	14408	0.98	0.99	-0.01	0.04	-	1440714407	2937029370	se@1:17742:17915:-|1:17055:17915:-	DDX11L1	pseudogene	Skipped Exon (SE)
chr1	14407	14408	0.98	0.99	-0.01	0.04	-	1440714407	2937029370	se@1:17742:17915:-|1:17055:17915:-	WASH7P	pseudogene	Skipped Exon (SE)
chr1	180257365	180257366	0.02	0.01	0.01	0.04	-	1.80257e+17	1.80472e+17	se@1:180295697:180366651:-|1:180283857:180366651:-	ACBD6	protein_coding	Skipped Exon (SE)
chr1	160313062	160313063	0.02	0.02	0	0.04	+	1.60313e+17	1.60329e+17	se@1:160313271:160314266:+|1:160313271:160314512:+	NCSTN	protein_coding	Skipped Exon (SE)
chr1	160313062	160313063	0.02	0.02	0	0.04	+	1.60313e+17	1.60329e+17	se@1:160313271:160314266:+|1:160313271:160314512:+	COPA	protein_coding	Skipped Exon (SE)
chr1	201951752	201951753	0.98	0.98	0	0.04	+	2.01952e+17	2.01975e+17	se@1:201966682:201969030:+|1:201966682:201970504:+	RNPEP	protein_coding	Skipped Exon (SE)
chr1	147119172	147119173	0.98	0.98	0	0.04	-	1.47119e+17	1.47143e+17	se@1:147131890:147141952:-|1:147131641:147141952:-	ACP6	protein_coding	Skipped Exon (SE)
chr1	29063271	29063272	0.97	0.97	0	0.04	+	2906327129063270	2909628729096280	se@1:29064850:29068915:+|1:29064850:29095441:+	YTHDF2	protein_coding	Skipped Exon (SE)
chr1	155158599	155158600	0.02	0.01	0.01	0.04	-	1.55159e+17	1.55163e+17	se@1:155160539:155161974:-|1:155160020:155161974:-	MUC1	protein_coding	Skipped Exon (SE)
chr1	155158599	155158600	0.02	0.01	0.01	0.04	-	1.55159e+17	1.55163e+17	se@1:155160539:155161974:-|1:155160020:155161974:-	RP11-201K10.3	protein_coding	Skipped Exon (SE)
chr1	36197713	36197714	0.98	1	-0.02	0.04	-	3619771336197710	3623555136235550	se@1:36219537:36225943:-|1:36217107:36225943:-	CLSPN	protein_coding	Skipped Exon (SE)
chr1	25071848	25071849	0.02	0.01	0.01	0.04	+	2507184825071840	2517081525170810	se@1:25072116:25107817:+|1:25072116:25124233:+	CLIC4	protein_coding	Skipped Exon (SE)
chr1	155629237	155629238	0.98	0.98	0	0.04	-	1.55629e+17	1.55658e+17	se@1:155640255:155642351:-|1:155638568:155642351:-	RP11-29H23.5	pseudogene	Skipped Exon (SE)
chr1	155629237	155629238	0.98	0.98	0	0.04	-	1.55629e+17	1.55658e+17	se@1:155640255:155642351:-|1:155638568:155642351:-	YY1AP1	protein_coding	Skipped Exon (SE)
chr1	155629237	155629238	0.98	0.98	0	0.04	-	1.55629e+17	1.55658e+17	se@1:155640255:155642351:-|1:155638568:155642351:-	MSTO1	protein_coding	Skipped Exon (SE)
chr1	155629237	155629238	0.98	0.98	0	0.04	-	1.55629e+17	1.55658e+17	se@1:155640255:155642351:-|1:155638568:155642351:-	MSTO2P	pseudogene	Skipped Exon (SE)
chr1	115247090	115247091	0.99	0.98	0.01	0.04	-	1.15247e+17	1.1526e+17	se@1:115256599:115258671:-|1:115252349:115258671:-	NRAS	protein_coding	Skipped Exon (SE)
chr1	168195246	168195247	0.02	0.02	0	0.04	+	1.68195e+17	1.68212e+17	se@1:168195380:168198840:+|1:168195380:168200752:+	SFT2D2	protein_coding	Skipped Exon (SE)
chr1	230778238	230778239	0.02	0.02	0	0.04	+	2.30778e+17	2.3083e+17	se@1:230804530:230804673:+|1:230804530:230805102:+	COG2	protein_coding	Skipped Exon (SE)
chr1	24742245	24742246	0.02	0.02	0	0.04	+	2474224524742240	2479947324799470	se@1:24768716:24770525:+|1:24768716:24771675:+	STPG1	protein_coding	Skipped Exon (SE)
chr1	169101769	169101770	0.02	0.02	0	0.04	-	1.69102e+17	1.69337e+17	se@1:169271291:169272383:-|1:169268001:169272383:-	ATP1B1	protein_coding	Skipped Exon (SE)
chr1	169101769	169101770	0.02	0.02	0	0.04	-	1.69102e+17	1.69337e+17	se@1:169271291:169272383:-|1:169268001:169272383:-	NME7	protein_coding	Skipped Exon (SE)
chr1	24742245	24742246	0.02	0.02	0	0.04	+	2474224524742240	2479947324799470	se@1:24742394:24743311:+|1:24742394:24745781:+	STPG1	protein_coding	Skipped Exon (SE)
chr1	155305059	155305060	0.02	0.02	0	0.04	-	1.55305e+17	1.55532e+17	se@1:155315998:155316174:-|1:155314064:155316174:-	ASH1L	protein_coding	Skipped Exon (SE)
chr1	235330210	235330211	0.01	0.02	-0.01	0.04	-	2.3533e+17	2.35492e+17	se@1:235451596:235490229:-|1:235424067:235490229:-	ARID4B	protein_coding	Skipped Exon (SE)
chr1	93913725	93913726	0.02	0.01	0.01	0.04	+	9391372593913720	9402021894020210	se@1:94000465:94001889:+|1:94000465:94009664:+	FNBP1L	protein_coding	Skipped Exon (SE)
chr1	40506433	40506434	0.02	0.02	0	0.04	+	4050643340506430	4053794340537940	se@1:40506473:40507101:+|1:40506473:40525009:+	CAP1	protein_coding	Skipped Exon (SE)
chr1	8071779	8071780	0.03	0.04	-0.01	0.04	-	80717798071779	80863688086368	se@1:8082527:8086218:-|1:8075752:8086218:-	ERRFI1	protein_coding	Skipped Exon (SE)
chr1	109756540	109756541	0.02	0.02	0	0.04	+	1.09757e+17	1.09781e+17	se@1:109779170:109779427:+|1:109779170:109779866:+	SARS	protein_coding	Skipped Exon (SE)
chr1	229577045	229577046	0.98	0.99	-0.01	0.04	-	2.29577e+17	2.29644e+17	se@1:229599423:229600371:-|1:229596516:229600371:-	NUP133	protein_coding	Skipped Exon (SE)
chr1	40029286	40029287	0.98	0.99	-0.01	0.04	-	4002928640029280	4003452940034520	se@1:40030445:40030778:-|1:40030214:40030778:-	PABPC4	protein_coding	Skipped Exon (SE)
chr1	23345986	23345987	0.02	0.02	0	0.04	+	2334598623345980	2341018123410180	se@1:23385660:23392553:+|1:23385660:23395032:+	KDM1A	protein_coding	Skipped Exon (SE)
chr1	155158424	155158425	0.99	1	-0.01	0.04	-	1.55158e+17	1.55163e+17	se@1:155160334:155160484:-|1:155159850:155160484:-	MUC1	protein_coding	Skipped Exon (SE)
chr1	155158424	155158425	0.99	1	-0.01	0.04	-	1.55158e+17	1.55163e+17	se@1:155160334:155160484:-|1:155159850:155160484:-	RP11-201K10.3	protein_coding	Skipped Exon (SE)
chr1	201453805	201453806	0.98	0.98	0	0.04	-	2.01454e+17	2.01476e+17	se@1:201459472:201465320:-|1:201454504:201465320:-	CSRP1	protein_coding	Skipped Exon (SE)
chr1	212899495	212899496	0.99	0.98	0.01	0.04	-	2.12899e+17	2.12965e+17	se@1:212960979:212964872:-|1:212957835:212964872:-	NSL1	protein_coding	Skipped Exon (SE)
chr1	109941653	109941654	0.98	0.99	-0.01	0.04	-	1.09942e+17	1.09969e+17	se@1:109964548:109968924:-|1:109957985:109968924:-	PSMA5	protein_coding	Skipped Exon (SE)
chr1	155158599	155158600	0.98	0.99	-0.01	0.04	-	1.55159e+17	1.55163e+17	se@1:155160707:155161974:-|1:155160539:155161974:-	MUC1	protein_coding	Skipped Exon (SE)
chr1	155158599	155158600	0.98	0.99	-0.01	0.04	-	1.55159e+17	1.55163e+17	se@1:155160707:155161974:-|1:155160539:155161974:-	RP11-201K10.3	protein_coding	Skipped Exon (SE)
chr1	249104650	249104651	0.02	0.02	0	0.04	-	2.49105e+17	2.49121e+17	se@1:249109076:249110733:-|1:249108809:249110733:-	SH3BP5L	protein_coding	Skipped Exon (SE)
chr1	226033237	226033238	0.02	0.02	0	0.04	-	2.26033e+17	2.2607e+17	se@1:226036085:226036193:-|1:226034914:226036193:-	EPHX1	protein_coding	Skipped Exon (SE)
chr1	226033237	226033238	0.02	0.02	0	0.04	-	2.26033e+17	2.2607e+17	se@1:226036085:226036193:-|1:226034914:226036193:-	RP11-285F7.2	antisense	Skipped Exon (SE)
chr1	226033237	226033238	0.02	0.02	0	0.04	-	2.26033e+17	2.2607e+17	se@1:226036085:226036193:-|1:226034914:226036193:-	TMEM63A	protein_coding	Skipped Exon (SE)
chr1	32830704	32830705	0.98	0.98	0	0.04	-	3283070432830700	3286004932860040	se@1:32852496:32859681:-|1:32849598:32859681:-	BSDC1	protein_coding	Skipped Exon (SE)
chr1	93913688	93913689	0.02	0.02	0	0.04	+	9391368893913680	9402021694020210	se@1:94000465:94001889:+|1:94000465:94006599:+	FNBP1L	protein_coding	Skipped Exon (SE)
chr1	225685101	225685102	0.03	0.03	0	0.04	-	2.25685e+17	2.2584e+17	se@1:225723265:225742608:-|1:225718340:225742608:-	ENAH	protein_coding	Skipped Exon (SE)
chr1	52521797	52521798	0.02	0.01	0.01	0.04	+	5252179752521790	5255638852556380	se@1:52530610:52536822:+|1:52530610:52549012:+	TXNDC12	protein_coding	Skipped Exon (SE)
chr1	52521797	52521798	0.02	0.01	0.01	0.04	+	5252179752521790	5255638852556380	se@1:52530610:52536822:+|1:52530610:52549012:+	BTF3L4	protein_coding	Skipped Exon (SE)
chr1	6694228	6694229	0.98	0.99	-0.01	0.04	-	66942286694228	67619846761984	se@1:6738527:6740968:-|1:6727870:6740968:-	THAP3	protein_coding	Skipped Exon (SE)
chr1	6694228	6694229	0.98	0.99	-0.01	0.04	-	66942286694228	67619846761984	se@1:6738527:6740968:-|1:6727870:6740968:-	DNAJC11	protein_coding	Skipped Exon (SE)
chr1	151313116	151313117	0.98	0.98	0	0.04	-	1.51313e+17	1.5132e+17	se@1:151317323:151317582:-|1:151317012:151317582:-	RFX5	protein_coding	Skipped Exon (SE)
chr1	151745970	151745971	0.02	0.01	0.01	0.04	-	1.51746e+17	1.51764e+17	se@1:151754495:151755375:-|1:151754063:151755375:-	TDRKH	protein_coding	Skipped Exon (SE)
chr1	150293925	150293926	0.02	0.01	0.01	0.04	+	1.50294e+17	1.50326e+17	se@1:150312953:150314506:+|1:150312953:150315785:+	PRPF3	protein_coding	Skipped Exon (SE)
chr1	36921319	36921320	0.99	0.98	0.01	0.04	-	3692131936921310	3693003836930030	se@1:36926377:36926865:-|1:36923582:36926865:-	MRPS15	protein_coding	Skipped Exon (SE)
chr1	222885895	222885896	0.98	0.98	0	0.04	+	2.22886e+17	2.22909e+17	se@1:222903519:222904699:+|1:222903519:222905970:+	AIDA	protein_coding	Skipped Exon (SE)
chr1	222885895	222885896	0.98	0.98	0	0.04	+	2.22886e+17	2.22909e+17	se@1:222903519:222904699:+|1:222903519:222905970:+	BROX	protein_coding	Skipped Exon (SE)
chr1	9789084	9789085	0.05	0.04	0.01	0.04	-	97890849789084	98845849884584	se@1:9869465:9883701:-|1:9833452:9883701:-	PIK3CD	protein_coding	Skipped Exon (SE)
chr1	9789084	9789085	0.05	0.04	0.01	0.04	-	97890849789084	98845849884584	se@1:9869465:9883701:-|1:9833452:9883701:-	CLSTN1	protein_coding	Skipped Exon (SE)
chr1	86814421	86814422	0.02	0.01	0.01	0.04	-	8681442186814420	8686200386862000	se@1:86834405:86836701:-|1:86826219:86836701:-	ODF2L	protein_coding	Skipped Exon (SE)
chr1	155158300	155158301	0.02	0.01	0.01	0.04	-	1.55158e+17	1.55163e+17	se@1:155160539:155161974:-|1:155160052:155161974:-	MUC1	protein_coding	Skipped Exon (SE)
chr1	155158300	155158301	0.02	0.01	0.01	0.04	-	1.55158e+17	1.55163e+17	se@1:155160539:155161974:-|1:155160052:155161974:-	RP11-201K10.3	protein_coding	Skipped Exon (SE)
chr1	151171021	151171022	0.02	0.02	0	0.05	+	1.51171e+17	1.51222e+17	se@1:151205179:151205807:+|1:151205179:151206673:+	PIP5K1A	protein_coding	Skipped Exon (SE)
chr1	174982094	174982095	0.02	0.02	0	0.05	-	1.74982e+17	1.74993e+17	se@1:174990232:174992500:-|1:174987712:174992500:-	MRPS14	protein_coding	Skipped Exon (SE)
chr1	153777201	153777202	0.02	0.02	0	0.05	-	1.53777e+17	1.53895e+17	se@1:153858997:153895209:-|1:153800824:153895209:-	GATAD2B	protein_coding	Skipped Exon (SE)
chr1	41445007	41445008	0.03	0.02	0.01	0.05	+	4144500741445000	4147823541478230	se@1:41445501:41446558:+|1:41445501:41448950:+	CTPS1	protein_coding	Skipped Exon (SE)
chr1	151274724	151274725	0.98	0.98	0	0.05	-	1.51275e+17	1.513e+17	se@1:151288985:151298648:-|1:151280277:151298648:-	PI4KB	protein_coding	Skipped Exon (SE)
chr1	228327990	228327991	0.1	0.09	0.01	0.05	+	2.28328e+17	2.28337e+17	se@1:228328064:228328825:+|1:228328064:228333193:+	GUK1	protein_coding	Skipped Exon (SE)
chr1	201951752	201951753	0.98	0.98	0	0.05	+	2.01952e+17	2.01975e+17	se@1:201965391:201966447:+|1:201965391:201969030:+	RNPEP	protein_coding	Skipped Exon (SE)
chr1	19401000	19401001	0.03	0.02	0.01	0.05	-	1940100019401000	1953674619536740	se@1:19476289:19477071:-|1:19475120:19477071:-	RP5-1126H10.2	3prime_overlapping_ncrna	Skipped Exon (SE)
chr1	19401000	19401001	0.03	0.02	0.01	0.05	-	1940100019401000	1953674619536740	se@1:19476289:19477071:-|1:19475120:19477071:-	UBR4	protein_coding	Skipped Exon (SE)
chr1	179050512	179050513	0.02	0.02	0	0.05	+	1.79051e+17	1.79065e+17	se@1:179057224:179060800:+|1:179057224:179063228:+	TOR3A	protein_coding	Skipped Exon (SE)
chr1	243287730	243287731	0.99	0.97	0.02	0.05	-	2.43288e+17	2.43418e+17	se@1:243336148:243349081:-|1:243333056:243349081:-	CEP170	protein_coding	Skipped Exon (SE)
chr1	54387234	54387235	0.97	0.98	-0.01	0.05	-	5438723454387230	5441160254411600	se@1:54405770:54411228:-|1:54395818:54411228:-	HSPB11	protein_coding	Skipped Exon (SE)
chr1	6324333	6324334	0.03	0.02	0.01	0.05	-	63243336324333	64458736445873	se@1:6342856:6354924:-|1:6341346:6354924:-	ACOT7	protein_coding	Skipped Exon (SE)
chr1	150618701	150618702	0.03	0.02	0.01	0.05	-	1.50619e+17	1.5067e+17	se@1:150668321:150669468:-|1:150667326:150669468:-	GOLPH3L	protein_coding	Skipped Exon (SE)
chr1	15736391	15736392	0.95	0.96	-0.01	0.05	+	1573639115736390	1575683915756830	se@1:15752514:15753646:+|1:15752514:15755089:+	EFHD2	protein_coding	Skipped Exon (SE)
chr1	9908334	9908335	0.03	0.01	0.02	0.05	-	99083349908334	99703219970321	se@1:9932450:9937963:-|1:9932146:9937963:-	CTNNBIP1	protein_coding	Skipped Exon (SE)
chr1	41157388	41157389	0.03	0.02	0.01	0.05	+	4115738841157380	4123681141236810	se@1:41157539:41178359:+|1:41157539:41204508:+	NFYC	protein_coding	Skipped Exon (SE)
chr1	41157388	41157389	0.03	0.02	0.01	0.05	+	4115738841157380	4123681141236810	se@1:41157539:41178359:+|1:41157539:41204508:+	NFYC-AS1	antisense	Skipped Exon (SE)
chr1	224415036	224415037	0.99	0.98	0.01	0.05	-	2.24415e+17	2.24518e+17	se@1:224495965:224499502:-|1:224492868:224499502:-	RP11-365O16.6	antisense	Skipped Exon (SE)
chr1	224415036	224415037	0.99	0.98	0.01	0.05	-	2.24415e+17	2.24518e+17	se@1:224495965:224499502:-|1:224492868:224499502:-	NVL	protein_coding	Skipped Exon (SE)
chr1	67390578	67390579	0.02	0.02	0	0.05	+	6739057867390570	6745430267454300	se@1:67411978:67412772:+|1:67411978:67423742:+	MIER1	protein_coding	Skipped Exon (SE)
chr1	203595689	203595690	0.02	0.02	0	0.05	+	2.03596e+17	2.03713e+17	se@1:203683405:203688057:+|1:203683405:203689677:+	ATP2B4	protein_coding	Skipped Exon (SE)
chr1	242011482	242011483	0.02	0.01	0.01	0.05	+	2.42011e+17	2.42053e+17	se@1:242016783:242017875:+|1:242016783:242020647:+	EXO1	protein_coding	Skipped Exon (SE)
chr1	169890467	169890468	0.03	0.03	0	0.05	-	1.6989e+17	1.70044e+17	se@1:170010981:170015853:-|1:170008429:170015853:-	KIFAP3	protein_coding	Skipped Exon (SE)
chr1	32256025	32256026	0.03	0.03	0	0.05	-	3225602532256020	3228165232281650	se@1:32266218:32267265:-|1:32265742:32267265:-	RP11-84A19.3	antisense	Skipped Exon (SE)
chr1	32256025	32256026	0.03	0.03	0	0.05	-	3225602532256020	3228165232281650	se@1:32266218:32267265:-|1:32265742:32267265:-	SPOCD1	protein_coding	Skipped Exon (SE)
chr1	214522039	214522040	0.98	0.99	-0.01	0.05	-	2.14522e+17	2.14725e+17	se@1:214638300:214724526:-|1:214625317:214724526:-	RP11-176D17.3	sense_overlapping	Skipped Exon (SE)
chr1	214522039	214522040	0.98	0.99	-0.01	0.05	-	2.14522e+17	2.14725e+17	se@1:214638300:214724526:-|1:214625317:214724526:-	PTPN14	protein_coding	Skipped Exon (SE)
chr1	212899495	212899496	0.98	0.97	0.01	0.05	-	2.12899e+17	2.12965e+17	se@1:212912943:212957705:-|1:212912028:212957705:-	NSL1	protein_coding	Skipped Exon (SE)
chr1	120454176	120454177	0.97	0.97	0	0.05	-	1.20454e+17	1.20612e+17	se@1:120572610:120611948:-|1:120548211:120611948:-	NOTCH2	protein_coding	Skipped Exon (SE)
chr1	165600110	165600111	0.98	0.98	0	0.05	+	1.656e+17	1.65625e+17	se@1:165619201:165620251:+|1:165619201:165621215:+	MGST3	protein_coding	Skipped Exon (SE)
chr1	185087230	185087231	0.02	0.02	0	0.05	-	1.85087e+17	1.85126e+17	se@1:185123714:185125610:-|1:185121067:185125610:-	TRMT1L	protein_coding	Skipped Exon (SE)
chr1	24742245	24742246	0.02	0.02	0	0.05	+	2474224524742240	2479947324799470	se@1:24746130:24759594:+|1:24746130:24766662:+	STPG1	protein_coding	Skipped Exon (SE)
chr1	54665840	54665841	0.01	0.02	-0.01	0.05	+	5466584054665840	5468405154684050	se@1:54671083:54673033:+|1:54671083:54675619:+	MRPL37	protein_coding	Skipped Exon (SE)
chr1	53392901	53392902	0.98	0.99	-0.01	0.05	+	5339290153392900	5351737553517370	se@1:53480715:53493641:+|1:53480715:53504589:+	SCP2	protein_coding	Skipped Exon (SE)
chr1	11126675	11126676	0.98	0.98	0	0.05	-	1112667511126670	1115993811159930	se@1:11134065:11134288:-|1:11132228:11134288:-	EXOSC10	protein_coding	Skipped Exon (SE)
chr1	9988997	9988998	0.98	0.98	0	0.05	-	99889979988997	1000338710003380	se@1:9996685:10002682:-|1:9995685:10002682:-	LZIC	protein_coding	Skipped Exon (SE)
chr1	24171567	24171568	0.03	0.02	0.01	0.05	-	2417156724171560	2419478424194780	se@1:24192461:24194388:-|1:24192115:24194388:-	FUCA1	protein_coding	Skipped Exon (SE)
chr1	167905946	167905947	0.98	0.99	-0.01	0.05	+	1.67906e+17	1.68045e+17	se@1:167974031:168007609:+|1:167974031:168012263:+	MPC2	protein_coding	Skipped Exon (SE)
chr1	167905946	167905947	0.98	0.99	-0.01	0.05	+	1.67906e+17	1.68045e+17	se@1:167974031:168007609:+|1:167974031:168012263:+	DCAF6	protein_coding	Skipped Exon (SE)
chr1	226074396	226074397	0.97	0.99	-0.02	0.05	-	2.26074e+17	2.26112e+17	se@1:226109776:226109904:-|1:226109344:226109904:-	LEFTY1	protein_coding	Skipped Exon (SE)
chr1	226074396	226074397	0.97	0.99	-0.02	0.05	-	2.26074e+17	2.26112e+17	se@1:226109776:226109904:-|1:226109344:226109904:-	RP4-559A3.7	protein_coding	Skipped Exon (SE)
chr1	113161795	113161796	0.02	0.01	0.01	0.05	+	1.13162e+17	1.13214e+17	se@1:113162505:113189377:+|1:113162505:113189832:+	CAPZA1	protein_coding	Skipped Exon (SE)
chr1	113161795	113161796	0.02	0.01	0.01	0.05	+	1.13162e+17	1.13214e+17	se@1:113162505:113189377:+|1:113162505:113189832:+	ST7L	protein_coding	Skipped Exon (SE)
chr1	1246977	1246978	0.02	0.03	-0.01	0.05	-	12469771246977	12600711260071	se@1:1258667:1259961:-|1:1256473:1259961:-	CPSF3L	protein_coding	Skipped Exon (SE)
chr1	1246977	1246978	0.02	0.03	-0.01	0.05	-	12469771246977	12600711260071	se@1:1258667:1259961:-|1:1256473:1259961:-	PUSL1	protein_coding	Skipped Exon (SE)
chr1	243287808	243287809	0.03	0.03	0	0.05	-	2.43288e+17	2.43329e+17	se@1:243289796:243289915:-|1:243289436:243289915:-	CEP170	protein_coding	Skipped Exon (SE)
chr1	67390578	67390579	0.98	0.99	-0.01	0.05	+	6739057867390570	6745430267454300	se@1:67405735:67411833:+|1:67405735:67423742:+	MIER1	protein_coding	Skipped Exon (SE)
chr1	51819935	51819936	0.97	0.99	-0.02	0.05	-	5181993551819930	5198491351984910	se@1:51871780:51875207:-|1:51869204:51875207:-	EPS15	protein_coding	Skipped Exon (SE)
chr1	52870236	52870237	0.02	0.02	0	0.05	+	5287023652870230	5288399252883990	se@1:52870551:52870932:+|1:52870551:52871352:+	PRPF38A	protein_coding	Skipped Exon (SE)
chr1	226332380	226332381	0.99	0.98	0.01	0.05	-	2.26332e+17	2.26374e+17	se@1:226347059:226349232:-|1:226342534:226349232:-	ACBD3	protein_coding	Skipped Exon (SE)
chr1	6694228	6694229	0.02	0.01	0.01	0.05	-	66942286694228	67619846761984	se@1:6716158:6727769:-|1:6714099:6727769:-	THAP3	protein_coding	Skipped Exon (SE)
chr1	6694228	6694229	0.02	0.01	0.01	0.05	-	66942286694228	67619846761984	se@1:6716158:6727769:-|1:6714099:6727769:-	DNAJC11	protein_coding	Skipped Exon (SE)
chr1	207495046	207495047	0.04	0.05	-0.01	0.05	+	2.07495e+17	2.07534e+17	se@1:207512762:207513736:+|1:207512762:207532891:+	CD55	protein_coding	Skipped Exon (SE)
chr1	28844745	28844746	0.03	0.04	-0.01	0.05	+	2884474528844740	2886570828865700	se@1:28858862:28859186:+|1:28858862:28861562:+	RCC1	protein_coding	Skipped Exon (SE)
chr1	100652478	100652479	0.98	0.98	0	0.05	-	1.00652e+17	1.00715e+17	se@1:100681755:100684182:-|1:100680539:100684182:-	DBT	protein_coding	Skipped Exon (SE)
chr1	202696571	202696572	0.01	0.02	-0.01	0.05	-	2.02697e+17	2.02778e+17	se@1:202745348:202746145:-|1:202743863:202746145:-	KDM5B	protein_coding	Skipped Exon (SE)
chr1	212458879	212458880	0.02	0.02	0	0.05	+	2.12459e+17	2.12535e+17	se@1:212506940:212507294:+|1:212506940:212515530:+	PPP2R5A	protein_coding	Skipped Exon (SE)
chr1	235330210	235330211	0.01	0.02	-0.01	0.05	-	2.3533e+17	2.35492e+17	se@1:235340218:235341115:-|1:235338714:235341115:-	ARID4B	protein_coding	Skipped Exon (SE)
chr1	24086872	24086873	0.01	0.02	-0.01	0.05	-	2408687224086870	2410477724104770	se@1:24098916:24104689:-|1:24098656:24104689:-	TCEB3	protein_coding	Skipped Exon (SE)
chr1	24086872	24086873	0.01	0.02	-0.01	0.05	-	2408687224086870	2410477724104770	se@1:24098916:24104689:-|1:24098656:24104689:-	RP5-886K2.3	antisense	Skipped Exon (SE)
chr1	24104895	24104896	0.97	0.97	0	0.05	+	2410489524104890	2411472224114720	se@1:24105203:24105928:+|1:24105203:24106354:+	PITHD1	protein_coding	Skipped Exon (SE)
chr1	93913688	93913689	0.02	0.03	-0.01	0.05	+	9391368893913680	9402021694020210	se@1:94000465:94006599:+|1:94000465:94009664:+	FNBP1L	protein_coding	Skipped Exon (SE)
chr1	156182798	156182799	0.02	0.03	-0.01	0.05	+	1.56183e+17	1.56213e+17	se@1:156182967:156195348:+|1:156182967:156202111:+	PMF1-BGLAP	protein_coding	Skipped Exon (SE)
chr1	156182798	156182799	0.02	0.03	-0.01	0.05	+	1.56183e+17	1.56213e+17	se@1:156182967:156195348:+|1:156182967:156202111:+	PMF1	protein_coding	Skipped Exon (SE)
chr1	91966665	91966666	0.02	0.02	0	0.05	+	9196666591966660	9199132191991320	se@1:91967388:91969849:+|1:91967388:91973411:+	CDC7	protein_coding	Skipped Exon (SE)
chr1	54497639	54497640	0.03	0.02	0.01	0.05	-	5449763954497630	5451917754519170	se@1:54514355:54519029:-|1:54513045:54519029:-	TMEM59	protein_coding	Skipped Exon (SE)
chr1	46049717	46049718	0.97	0.99	-0.02	0.05	+	4604971746049710	4608391646083910	se@1:46082065:46082298:+|1:46082065:46083135:+	NASP	protein_coding	Skipped Exon (SE)
chr1	50905150	50905151	0.02	0.03	-0.01	0.05	-	5090515050905150	5142593551425930	se@1:50917865:50941136:-|1:50907195:50941136:-	FAF1	protein_coding	Skipped Exon (SE)
chr1	26560693	26560694	0.98	0.98	0	0.05	+	2656069326560690	2660529926605290	se@1:26570809:26581662:+|1:26570809:26584088:+	CEP85	protein_coding	Skipped Exon (SE)
chr1	156433519	156433520	0.01	0.02	-0.01	0.05	-	1.56434e+17	1.56471e+17	se@1:156469352:156470278:-|1:156453222:156470278:-	MEF2D	protein_coding	Skipped Exon (SE)
chr1	33789227	33789228	0.03	0.01	0.02	0.05	-	3378922733789220	3381541233815410	se@1:33799533:33799786:-|1:33798005:33799786:-	RP11-415J8.3	antisense	Skipped Exon (SE)
chr1	33789227	33789228	0.03	0.01	0.02	0.05	-	3378922733789220	3381541233815410	se@1:33799533:33799786:-|1:33798005:33799786:-	PHC2	protein_coding	Skipped Exon (SE)
chr1	112162405	112162406	0.02	0.02	0	0.05	+	1.12162e+17	1.12259e+17	se@1:112240119:112242109:+|1:112240119:112245958:+	RAP1A	protein_coding	Skipped Exon (SE)
chr1	100598719	100598720	0.97	0.98	-0.01	0.05	+	1.00599e+17	1.00616e+17	se@1:100609699:100613450:+|1:100609699:100614181:+	TRMT13	protein_coding	Skipped Exon (SE)
chr1	155916645	155916646	0.98	0.98	0	0.05	-	1.55917e+17	1.55948e+17	se@1:155924760:155927504:-|1:155922619:155927504:-	ARHGEF2	protein_coding	Skipped Exon (SE)
chr1	22379161	22379162	0.02	0.03	-0.01	0.05	+	2237916122379160	2241943722419430	se@1:22379235:22400587:+|1:22379235:22404922:+	CDC42	protein_coding	Skipped Exon (SE)
chr1	115259926	115259927	0.96	0.97	-0.01	0.05	-	1.1526e+17	1.15301e+17	se@1:115292828:115300546:-|1:115280693:115300546:-	CSDE1	protein_coding	Skipped Exon (SE)
chr1	155658882	155658883	0.97	0.98	-0.01	0.05	+	1.55659e+17	1.55709e+17	se@1:155697529:155698833:+|1:155697529:155698999:+	DAP3	protein_coding	Skipped Exon (SE)
chr1	155658882	155658883	0.97	0.98	-0.01	0.05	+	1.55659e+17	1.55709e+17	se@1:155697529:155698833:+|1:155697529:155698999:+	MSTO1	protein_coding	Skipped Exon (SE)
chr1	155658882	155658883	0.97	0.98	-0.01	0.05	+	1.55659e+17	1.55709e+17	se@1:155697529:155698833:+|1:155697529:155698999:+	MSTO2P	pseudogene	Skipped Exon (SE)
chr1	119573844	119573845	0.03	0.02	0.01	0.05	-	1.19574e+17	1.19683e+17	se@1:119683081:119683178:-|1:119619230:119683178:-	WARS2	protein_coding	Skipped Exon (SE)
chr1	108676658	108676659	0.98	0.99	-0.01	0.05	-	1.08677e+17	1.08743e+17	se@1:108724650:108728450:-|1:108703915:108728450:-	SLC25A24	protein_coding	Skipped Exon (SE)
chr1	2336236	2336237	0.02	0.03	-0.01	0.05	-	23362362336236	23439692343969	se@1:2342307:2343830:-|1:2341890:2343830:-	RER1	protein_coding	Skipped Exon (SE)
chr1	2336236	2336237	0.02	0.03	-0.01	0.05	-	23362362336236	23439692343969	se@1:2342307:2343830:-|1:2341890:2343830:-	PEX10	protein_coding	Skipped Exon (SE)
chr1	91380897	91380898	0.04	0.03	0.01	0.05	-	9138089791380890	9148777091487770	se@1:91486758:91487547:-|1:91447927:91487547:-	ZNF644	protein_coding	Skipped Exon (SE)
chr1	68564156	68564157	0.98	0.99	-0.01	0.05	-	6856415668564150	6869822868698220	se@1:68659904:68697877:-|1:68624930:68697877:-	GNG12-AS1	antisense	Skipped Exon (SE)
chr1	68564156	68564157	0.98	0.99	-0.01	0.05	-	6856415668564150	6869822868698220	se@1:68659904:68697877:-|1:68624930:68697877:-	WLS	protein_coding	Skipped Exon (SE)
chr1	161169105	161169106	0.02	0.02	0	0.05	+	1.61169e+17	1.61184e+17	se@1:161182270:161182382:+|1:161182270:161183170:+	NDUFS2	protein_coding	Skipped Exon (SE)
chr1	20825943	20825944	0.02	0.02	0	0.05	-	2082594320825940	2083465420834650	se@1:20833339:20834398:-|1:20829802:20834398:-	MUL1	protein_coding	Skipped Exon (SE)
chr1	203764799	203764800	0.03	0.02	0.01	0.05	+	2.03765e+17	2.03823e+17	se@1:203764922:203765579:+|1:203764922:203770703:+	ZC3H11A	protein_coding	Skipped Exon (SE)
chr1	70671407	70671408	0.03	0.01	0.02	0.05	+	7067140770671400	7071873570718730	se@1:70694238:70696778:+|1:70694238:70697951:+	SRSF11	protein_coding	Skipped Exon (SE)
chr1	19542158	19542159	0.02	0.01	0.01	0.05	-	1954215819542150	1957804619578040	se@1:19570009:19570108:-|1:19568967:19570108:-	RP1-43E13.2	antisense	Skipped Exon (SE)
chr1	19542158	19542159	0.02	0.01	0.01	0.05	-	1954215819542150	1957804619578040	se@1:19570009:19570108:-|1:19568967:19570108:-	EMC1	protein_coding	Skipped Exon (SE)
chr1	111992106	111992107	0.02	0.02	0	0.05	+	1.11992e+17	1.12004e+17	se@1:111992203:111992459:+|1:111992203:111998708:+	ATP5F1	protein_coding	Skipped Exon (SE)
chr1	78161676	78161677	0.98	0.98	0	0.05	-	7816167678161670	7822553778225530	se@1:78180468:78181427:-|1:78178966:78181427:-	USP33	protein_coding	Skipped Exon (SE)
chr1	87328132	87328133	0.97	0.97	0	0.05	-	8732813287328130	8738004887380040	se@1:87369131:87379711:-|1:87346408:87379711:-	42993	protein_coding	Skipped Exon (SE)
chr1	184659365	184659366	0.02	0.01	0.01	0.05	-	1.84659e+17	1.84724e+17	se@1:184670678:184671945:-|1:184663606:184671945:-	EDEM3	protein_coding	Skipped Exon (SE)
chr1	109234945	109234946	0.05	0.05	0	0.05	+	1.09235e+17	1.09244e+17	se@1:109235489:109236212:+|1:109235489:109238324:+	PRPF38B	protein_coding	Skipped Exon (SE)
chr1	52254863	52254864	0.98	0.97	0.01	0.05	-	5225486352254860	5234447752344470	se@1:52257333:52257718:-|1:52256662:52257718:-	OSBPL9	protein_coding	Skipped Exon (SE)
chr1	52254863	52254864	0.98	0.97	0.01	0.05	-	5225486352254860	5234447752344470	se@1:52257333:52257718:-|1:52256662:52257718:-	NRD1	protein_coding	Skipped Exon (SE)
chr1	153946745	153946746	0.97	0.98	-0.01	0.05	-	1.53947e+17	1.5395e+17	se@1:153949251:153949452:-|1:153948381:153949452:-	JTB	protein_coding	Skipped Exon (SE)
chr1	153946745	153946746	0.97	0.98	-0.01	0.05	-	1.53947e+17	1.5395e+17	se@1:153949251:153949452:-|1:153948381:153949452:-	CREB3L4	protein_coding	Skipped Exon (SE)
chr1	36690017	36690018	0.02	0.02	0	0.05	+	3669001736690010	3677095836770950	se@1:36690106:36691013:+|1:36690106:36724983:+	THRAP3	protein_coding	Skipped Exon (SE)
chr1	32687185	32687186	0.98	0.98	0	0.05	+	3268718532687180	3269720532697200	se@1:32690076:32691772:+|1:32690076:32692004:+	TMEM234	protein_coding	Skipped Exon (SE)
chr1	151375200	151375201	0.03	0.03	0	0.05	-	1.51375e+17	1.51432e+17	se@1:151423523:151431628:-|1:151414681:151431628:-	POGZ	protein_coding	Skipped Exon (SE)
chr1	192981496	192981497	0.98	0.99	-0.01	0.05	-	1.92981e+17	1.93029e+17	se@1:193018981:193020884:-|1:192998787:193020884:-	UCHL5	protein_coding	Skipped Exon (SE)
chr1	228294381	228294382	0.03	0.03	0	0.05	-	2.28294e+17	2.28297e+17	se@1:228296209:228296656:-|1:228296019:228296656:-	MRPL55	protein_coding	Skipped Exon (SE)
chr1	35734568	35734569	0.02	0.02	0	0.05	+	3573456835734560	3588754535887540	se@1:35825047:35825197:+|1:35825047:35826795:+	ZMYM4	protein_coding	Skipped Exon (SE)
chr1	229577045	229577046	0.98	0.99	-0.01	0.05	-	2.29577e+17	2.29644e+17	se@1:229588390:229593908:-|1:229586352:229593908:-	NUP133	protein_coding	Skipped Exon (SE)
chr1	220141943	220141944	0.98	0.98	0	0.05	-	2.20142e+17	2.2022e+17	se@1:220213611:220219685:-|1:220208355:220219685:-	EPRS	protein_coding	Skipped Exon (SE)
chr1	224415156	224415157	0.98	0.98	0	0.05	-	2.24415e+17	2.24518e+17	se@1:224495965:224505396:-|1:224492868:224505396:-	RP11-365O16.6	antisense	Skipped Exon (SE)
chr1	224415156	224415157	0.98	0.98	0	0.05	-	2.24415e+17	2.24518e+17	se@1:224495965:224505396:-|1:224492868:224505396:-	NVL	protein_coding	Skipped Exon (SE)
chr1	169101769	169101770	0.02	0.02	0	0.05	-	1.69102e+17	1.69337e+17	se@1:169216298:169256541:-|1:169206925:169256541:-	ATP1B1	protein_coding	Skipped Exon (SE)
chr1	169101769	169101770	0.02	0.02	0	0.05	-	1.69102e+17	1.69337e+17	se@1:169216298:169256541:-|1:169206925:169256541:-	NME7	protein_coding	Skipped Exon (SE)
chr1	113454469	113454470	0.03	0.02	0.01	0.05	-	1.13454e+17	1.13499e+17	se@1:113478741:113498657:-|1:113471974:113498657:-	SLC16A1	protein_coding	Skipped Exon (SE)
chr1	101455180	101455181	0.98	0.98	0	0.05	-	1.01455e+17	1.01491e+17	se@1:101460705:101467023:-|1:101458296:101467023:-	DPH5	protein_coding	Skipped Exon (SE)
chr1	94027348	94027349	0.02	0.01	0.01	0.05	-	9402734894027340	9431270694312700	se@1:94055935:94057822:-|1:94054976:94057822:-	BCAR3	protein_coding	Skipped Exon (SE)
chr1	236681514	236681515	0.03	0.02	0.01	0.05	+	2.36682e+17	2.36716e+17	se@1:236681800:236688724:+|1:236681800:236689268:+	LGALS8	protein_coding	Skipped Exon (SE)
chr1	53708041	53708042	0.97	0.96	0.01	0.05	-	5370804153708040	5379382153793820	se@1:53723136:53723991:-|1:53720857:53723991:-	RP5-1024G6.8	lincRNA	Skipped Exon (SE)
chr1	53708041	53708042	0.97	0.96	0.01	0.05	-	5370804153708040	5379382153793820	se@1:53723136:53723991:-|1:53720857:53723991:-	RP5-1024G6.5	antisense	Skipped Exon (SE)
chr1	23636276	23636277	0.96	0.95	0.01	0.05	-	2363627623636270	2367080323670800	se@1:23660124:23664247:-|1:23650225:23664247:-	HNRNPR	protein_coding	Skipped Exon (SE)
chr1	115312100	115312101	0.02	0.02	0	0.06	-	1.15312e+17	1.15323e+17	se@1:115321675:115321763:-|1:115319080:115321763:-	SIKE1	protein_coding	Skipped Exon (SE)
chr1	161141100	161141101	0.04	0.03	0.01	0.06	-	1.61141e+17	1.61148e+17	se@1:161146896:161147213:-|1:161146369:161147213:-	B4GALT3	protein_coding	Skipped Exon (SE)
chr1	161141100	161141101	0.04	0.03	0.01	0.06	-	1.61141e+17	1.61148e+17	se@1:161146896:161147213:-|1:161146369:161147213:-	PPOX	protein_coding	Skipped Exon (SE)
chr1	22379161	22379162	0.98	0.97	0.01	0.06	+	2237916122379160	2241943722419430	se@1:22405076:22408215:+|1:22405076:22412932:+	CDC42	protein_coding	Skipped Exon (SE)
chr1	150336990	150336991	0.03	0.02	0.01	0.06	+	1.50337e+17	1.50449e+17	se@1:150337395:150343096:+|1:150337395:150390072:+	RPRD2	protein_coding	Skipped Exon (SE)
chr1	151264273	151264274	0.98	0.97	0.01	0.06	-	1.51264e+17	1.513e+17	se@1:151288985:151299747:-|1:151280277:151299747:-	PI4KB	protein_coding	Skipped Exon (SE)
chr1	151264273	151264274	0.98	0.97	0.01	0.06	-	1.51264e+17	1.513e+17	se@1:151288985:151299747:-|1:151280277:151299747:-	ZNF687	protein_coding	Skipped Exon (SE)
chr1	63906444	63906445	0.01	0.03	-0.02	0.06	-	6390644463906440	6398886563988860	se@1:63929619:63944435:-|1:63920639:63944435:-	ITGB3BP	protein_coding	Skipped Exon (SE)
chr1	47098413	47098414	0.97	0.99	-0.02	0.06	-	4709841347098410	4713409947134090	se@1:47119539:47123799:-|1:47118300:47123799:-	ATPAF1	protein_coding	Skipped Exon (SE)
chr1	155629237	155629238	0.97	0.97	0	0.06	-	1.55629e+17	1.55658e+17	se@1:155638568:155640111:-|1:155631214:155640111:-	RP11-29H23.5	pseudogene	Skipped Exon (SE)
chr1	155629237	155629238	0.97	0.97	0	0.06	-	1.55629e+17	1.55658e+17	se@1:155638568:155640111:-|1:155631214:155640111:-	YY1AP1	protein_coding	Skipped Exon (SE)
chr1	155629237	155629238	0.97	0.97	0	0.06	-	1.55629e+17	1.55658e+17	se@1:155638568:155640111:-|1:155631214:155640111:-	MSTO1	protein_coding	Skipped Exon (SE)
chr1	155629237	155629238	0.97	0.97	0	0.06	-	1.55629e+17	1.55658e+17	se@1:155638568:155640111:-|1:155631214:155640111:-	MSTO2P	pseudogene	Skipped Exon (SE)
chr1	236681573	236681574	0.03	0.02	0.01	0.06	+	2.36682e+17	2.36716e+17	se@1:236687361:236688724:+|1:236687361:236689268:+	LGALS8	protein_coding	Skipped Exon (SE)
chr1	160175127	160175128	0.97	0.99	-0.02	0.06	+	1.60175e+17	1.60185e+17	se@1:160175312:160181333:+|1:160175312:160182900:+	RP11-536C5.7	antisense	Skipped Exon (SE)
chr1	160175127	160175128	0.97	0.99	-0.02	0.06	+	1.60175e+17	1.60185e+17	se@1:160175312:160181333:+|1:160175312:160182900:+	PEA15	protein_coding	Skipped Exon (SE)
chr1	41157388	41157389	0.02	0.02	0	0.06	+	4115738841157380	4123681141236810	se@1:41157539:41201273:+|1:41157539:41204508:+	NFYC	protein_coding	Skipped Exon (SE)
chr1	41157388	41157389	0.02	0.02	0	0.06	+	4115738841157380	4123681141236810	se@1:41157539:41201273:+|1:41157539:41204508:+	NFYC-AS1	antisense	Skipped Exon (SE)
chr1	19542158	19542159	0.03	0.02	0.01	0.06	-	1954215819542150	1957804619578040	se@1:19560682:19561624:-|1:19559629:19561624:-	RP1-43E13.2	antisense	Skipped Exon (SE)
chr1	19542158	19542159	0.03	0.02	0.01	0.06	-	1954215819542150	1957804619578040	se@1:19560682:19561624:-|1:19559629:19561624:-	EMC1	protein_coding	Skipped Exon (SE)
chr1	52082546	52082547	0.03	0.02	0.01	0.06	+	5208254652082540	5225489152254890	se@1:52215867:52218175:+|1:52215867:52226362:+	OSBPL9	protein_coding	Skipped Exon (SE)
chr1	35932211	35932212	0.97	0.98	-0.01	0.06	-	3593221135932210	3602297636022970	se@1:35944813:36019951:-|1:35940507:36019951:-	KIAA0319L	protein_coding	Skipped Exon (SE)
chr1	158979717	158979718	0.08	0.07	0.01	0.06	+	1.5898e+17	1.59025e+17	se@1:159002481:159015087:+|1:159002481:159019222:+	IFI16	protein_coding	Skipped Exon (SE)
chr1	226107578	226107579	0.97	0.98	-0.01	0.06	-	2.26108e+17	2.26112e+17	se@1:226109344:226109558:-|1:226109071:226109558:-	PYCR2	protein_coding	Skipped Exon (SE)
chr1	226107578	226107579	0.97	0.98	-0.01	0.06	-	2.26108e+17	2.26112e+17	se@1:226109344:226109558:-|1:226109071:226109558:-	RP4-559A3.7	protein_coding	Skipped Exon (SE)
chr1	39549804	39549805	0.97	0.98	-0.01	0.06	+	3954980439549800	3995265239952650	se@1:39901433:39902154:+|1:39901433:39903449:+	MACF1	protein_coding	Skipped Exon (SE)
chr1	47023090	47023091	0.03	0.02	0.01	0.06	-	4702309047023090	4706988647069880	se@1:47051646:47059785:-|1:47049001:47059785:-	MKNK1-AS1	antisense	Skipped Exon (SE)
chr1	47023090	47023091	0.03	0.02	0.01	0.06	-	4702309047023090	4706988647069880	se@1:47051646:47059785:-|1:47049001:47059785:-	MKNK1	protein_coding	Skipped Exon (SE)
chr1	110527308	110527309	0.03	0.02	0.01	0.06	+	1.10527e+17	1.10566e+17	se@1:110527794:110538268:+|1:110527794:110551656:+	AHCYL1	protein_coding	Skipped Exon (SE)
chr1	231762561	231762562	0.03	0.03	0	0.06	+	2.31763e+17	2.32177e+17	se@1:231906816:231910385:+|1:231906816:231930988:+	DISC1	protein_coding	Skipped Exon (SE)
chr1	231762561	231762562	0.03	0.03	0	0.06	+	2.31763e+17	2.32177e+17	se@1:231906816:231910385:+|1:231906816:231930988:+	TSNAX-DISC1	protein_coding	Skipped Exon (SE)
chr1	184020811	184020812	0.03	0.01	0.02	0.06	+	1.84021e+17	1.84043e+17	se@1:184023997:184039750:+|1:184023997:184041291:+	TSEN15	protein_coding	Skipped Exon (SE)
chr1	29474255	29474256	0.02	0.04	-0.02	0.06	-	2947425529474250	2950849929508490	se@1:29495150:29508158:-|1:29487029:29508158:-	SRSF4	protein_coding	Skipped Exon (SE)
chr1	180054739	180054740	0.02	0.03	-0.01	0.06	+	1.80055e+17	1.8008e+17	se@1:180055063:180056300:+|1:180055063:180056713:+	CEP350	protein_coding	Skipped Exon (SE)
chr1	28303784	28303785	0.97	0.98	-0.01	0.06	-	2830378428303780	2841507528415070	se@1:28362191:28365350:-|1:28343750:28365350:-	EYA3	protein_coding	Skipped Exon (SE)
chr1	45205492	45205493	0.02	0.02	0	0.06	+	4520549245205490	4523343945233430	se@1:45205674:45206332:+|1:45205674:45206585:+	KIF2C	protein_coding	Skipped Exon (SE)
chr1	151043080	151043081	0.97	0.98	-0.01	0.06	+	1.51043e+17	1.51098e+17	se@1:151079698:151089868:+|1:151079698:151090433:+	GABPB2	protein_coding	Skipped Exon (SE)
chr1	33240840	33240841	0.97	0.98	-0.01	0.06	-	3324084033240840	3328375433283750	se@1:33276658:33282789:-|1:33276367:33282789:-	YARS	protein_coding	Skipped Exon (SE)
chr1	145293371	145293372	0.99	0.97	0.02	0.06	+	1.45293e+17	1.45369e+17	se@1:145293580:145295423:+|1:145293580:145296357:+	RP11-458D21.5	protein_coding	Skipped Exon (SE)
chr1	145293371	145293372	0.99	0.97	0.02	0.06	+	1.45293e+17	1.45369e+17	se@1:145293580:145295423:+|1:145293580:145296357:+	NBPF10	protein_coding	Skipped Exon (SE)
chr1	205577071	205577072	0.03	0.01	0.02	0.06	-	2.05577e+17	2.05602e+17	se@1:205597002:205600760:-|1:205593019:205600760:-	ELK4	protein_coding	Skipped Exon (SE)
chr1	77554675	77554676	0.98	0.98	0	0.06	-	7755467577554670	7768511177685110	se@1:77632515:77634945:-|1:77629627:77634945:-	PIGK	protein_coding	Skipped Exon (SE)
chr1	28832455	28832456	0.03	0.02	0.01	0.06	+	2883245528832450	2886570828865700	se@1:28832596:28832732:+|1:28832596:28834640:+	RCC1	protein_coding	Skipped Exon (SE)
chr1	179851420	179851421	0.03	0.02	0.01	0.06	+	1.79851e+17	1.79889e+17	se@1:179873157:179873787:+|1:179873157:179876958:+	RP11-533E19.7	lincRNA	Skipped Exon (SE)
chr1	179851420	179851421	0.03	0.02	0.01	0.06	+	1.79851e+17	1.79889e+17	se@1:179873157:179873787:+|1:179873157:179876958:+	TOR1AIP1	protein_coding	Skipped Exon (SE)
chr1	156262479	156262480	0.98	0.98	0	0.06	-	1.56262e+17	1.56265e+17	se@1:156264356:156264550:-|1:156264027:156264550:-	C1orf85	protein_coding	Skipped Exon (SE)
chr1	156262479	156262480	0.98	0.98	0	0.06	-	1.56262e+17	1.56265e+17	se@1:156264356:156264550:-|1:156264027:156264550:-	TMEM79	protein_coding	Skipped Exon (SE)
chr1	234527059	234527060	0.03	0.02	0.01	0.06	-	2.34527e+17	2.34615e+17	se@1:234541226:234541649:-|1:234537008:234541649:-	TARBP1	protein_coding	Skipped Exon (SE)
chr1	101455180	101455181	0.03	0.02	0.01	0.06	-	1.01455e+17	1.01491e+17	se@1:101488885:101490865:-|1:101487321:101490865:-	DPH5	protein_coding	Skipped Exon (SE)
chr1	3696784	3696785	0.02	0.03	-0.01	0.06	-	36967843696784	37130683713068	se@1:3700475:3700560:-|1:3699327:3700560:-	LRRC47	protein_coding	Skipped Exon (SE)
chr1	225685101	225685102	0.07	0.08	-0.01	0.06	-	2.25685e+17	2.2584e+17	se@1:225705692:225706900:-|1:225702602:225706900:-	ENAH	protein_coding	Skipped Exon (SE)
chr1	1981909	1981910	0.03	0.02	0.01	0.06	+	19819091981909	21168342116834	se@1:2101043:2102992:+|1:2101043:2103494:+	PRKCZ	protein_coding	Skipped Exon (SE)
chr1	54692305	54692306	0.02	0.03	-0.01	0.06	-	5469230554692300	5487209254872090	se@1:54721358:54722800:-|1:54717533:54722800:-	SSBP3	protein_coding	Skipped Exon (SE)
chr1	224415036	224415037	0.03	0.02	0.01	0.06	-	2.24415e+17	2.24518e+17	se@1:224490723:224491425:-|1:224488365:224491425:-	RP11-365O16.6	antisense	Skipped Exon (SE)
chr1	224415036	224415037	0.03	0.02	0.01	0.06	-	2.24415e+17	2.24518e+17	se@1:224490723:224491425:-|1:224488365:224491425:-	NVL	protein_coding	Skipped Exon (SE)
chr1	154934774	154934775	0.96	0.96	0	0.06	-	1.54935e+17	1.54943e+17	se@1:154940733:154940971:-|1:154940507:154940971:-	PYGO2	protein_coding	Skipped Exon (SE)
chr1	154934774	154934775	0.96	0.96	0	0.06	-	1.54935e+17	1.54943e+17	se@1:154940733:154940971:-|1:154940507:154940971:-	RP11-307C12.12	antisense	Skipped Exon (SE)
chr1	154934774	154934775	0.96	0.96	0	0.06	-	1.54935e+17	1.54943e+17	se@1:154940733:154940971:-|1:154940507:154940971:-	SHC1	protein_coding	Skipped Exon (SE)
chr1	53392901	53392902	0.15	0.16	-0.01	0.06	+	5339290153392900	5351737553517370	se@1:53453808:53458930:+|1:53453808:53480562:+	SCP2	protein_coding	Skipped Exon (SE)
chr1	78161676	78161677	0.05	0.04	0.01	0.06	-	7816167678161670	7822553778225530	se@1:78212241:78225328:-|1:78211284:78225328:-	USP33	protein_coding	Skipped Exon (SE)
chr1	24291294	24291295	0.95	0.96	-0.01	0.06	-	2429129424291290	2430682124306820	se@1:24298116:24298340:-|1:24294213:24298340:-	SRSF10	protein_coding	Skipped Exon (SE)
chr1	94027348	94027349	0.97	0.98	-0.01	0.06	-	9402734894027340	9431270694312700	se@1:94057950:94107860:-|1:94054976:94107860:-	BCAR3	protein_coding	Skipped Exon (SE)
chr1	145764411	145764412	0.97	0.97	0	0.06	-	1.45764e+17	1.45827e+17	se@1:145804365:145811342:-|1:145803388:145811342:-	GPR89A	protein_coding	Skipped Exon (SE)
chr1	94994781	94994782	0.08	0.07	0.01	0.06	-	9499478194994780	9500735695007350	se@1:95006622:95007093:-|1:95005924:95007093:-	F3	protein_coding	Skipped Exon (SE)
chr1	109419603	109419604	0.98	0.99	-0.01	0.06	+	1.0942e+17	1.09477e+17	se@1:109441616:109444412:+|1:109441616:109445748:+	AKNAD1	protein_coding	Skipped Exon (SE)
chr1	109419603	109419604	0.98	0.99	-0.01	0.06	+	1.0942e+17	1.09477e+17	se@1:109441616:109444412:+|1:109441616:109445748:+	GPSM2	protein_coding	Skipped Exon (SE)
chr1	52254863	52254864	0.96	0.98	-0.02	0.06	-	5225486352254860	5234447752344470	se@1:52277770:52279707:-|1:52276076:52279707:-	OSBPL9	protein_coding	Skipped Exon (SE)
chr1	52254863	52254864	0.96	0.98	-0.02	0.06	-	5225486352254860	5234447752344470	se@1:52277770:52279707:-|1:52276076:52279707:-	NRD1	protein_coding	Skipped Exon (SE)
chr1	147121946	147121947	0.97	0.97	0	0.06	-	1.47122e+17	1.47143e+17	se@1:147131641:147141952:-|1:147131154:147141952:-	ACP6	protein_coding	Skipped Exon (SE)
chr1	154916556	154916557	0.02	0.03	-0.01	0.06	-	1.54917e+17	1.54929e+17	se@1:154925430:154926147:-|1:154924397:154926147:-	PBXIP1	protein_coding	Skipped Exon (SE)
chr1	32573639	32573640	0.03	0.02	0.01	0.06	+	3257363932573630	3264216932642160	se@1:32573735:32614191:+|1:32573735:32620189:+	KPNA6	protein_coding	Skipped Exon (SE)
chr1	226013055	226013056	0.97	0.97	0	0.06	+	2.26013e+17	2.26033e+17	se@1:226019660:226026355:+|1:226019660:226026918:+	EPHX1	protein_coding	Skipped Exon (SE)
chr1	155023762	155023763	0.06	0.06	0	0.06	+	1.55024e+17	1.55035e+17	se@1:155033965:155034380:+|1:155033965:155034721:+	ADAM15	protein_coding	Skipped Exon (SE)
chr1	10459130	10459131	0.96	0.98	-0.02	0.06	+	1045913010459130	1046433310464330	se@1:10459761:10460433:+|1:10459761:10463128:+	PGD	protein_coding	Skipped Exon (SE)
chr1	184020811	184020812	0.03	0.03	0	0.06	+	1.84021e+17	1.84043e+17	se@1:184023997:184027295:+|1:184023997:184041291:+	TSEN15	protein_coding	Skipped Exon (SE)
chr1	3805689	3805690	0.03	0.04	-0.01	0.06	-	38056893805689	38168493816849	se@1:3812747:3816736:-|1:3809560:3816736:-	C1orf174	protein_coding	Skipped Exon (SE)
chr1	27022524	27022525	0.03	0.01	0.02	0.06	+	2702252427022520	2710859527108590	se@1:27102198:27102308:+|1:27102198:27105514:+	ARID1A	protein_coding	Skipped Exon (SE)
chr1	33086421	33086422	0.01	0.03	-0.02	0.06	-	3308642133086420	3311618533116180	se@1:33097946:33099246:-|1:33097480:33099246:-	ZBTB8OS	protein_coding	Skipped Exon (SE)
chr1	111659955	111659956	0.02	0.03	-0.01	0.06	-	1.1166e+17	1.11683e+17	se@1:111662303:111662499:-|1:111661519:111662499:-	DRAM2	protein_coding	Skipped Exon (SE)
chr1	1189292	1189293	0.98	0.97	0.01	0.06	-	11892921189292	12092341209234	se@1:1191505:1192372:-|1:1190867:1192372:-	UBE2J2	protein_coding	Skipped Exon (SE)
chr1	229577045	229577046	0.02	0.03	-0.01	0.06	-	2.29577e+17	2.29644e+17	se@1:229639017:229641787:-|1:229637849:229641787:-	NUP133	protein_coding	Skipped Exon (SE)
chr1	23345941	23345942	0.03	0.03	0	0.06	+	2334594123345940	2341018223410180	se@1:23385660:23385840:+|1:23385660:23395032:+	KDM1A	protein_coding	Skipped Exon (SE)
chr1	153931586	153931587	0.97	0.98	-0.01	0.06	-	1.53932e+17	1.53936e+17	se@1:153934826:153935005:-|1:153933230:153935005:-	SLC39A1	protein_coding	Skipped Exon (SE)
chr1	162531323	162531324	0.04	0.04	0	0.06	+	1.62531e+17	1.6257e+17	se@1:162531567:162532216:+|1:162531567:162535802:+	UAP1	protein_coding	Skipped Exon (SE)
chr1	235330210	235330211	0.96	0.97	-0.01	0.06	-	2.3533e+17	2.35492e+17	se@1:235377341:235383108:-|1:235359430:235383108:-	ARID4B	protein_coding	Skipped Exon (SE)
chr1	29213603	29213604	0.03	0.01	0.02	0.06	+	2921360329213600	2944653229446530	se@1:29314417:29315868:+|1:29314417:29319842:+	EPB41	protein_coding	Skipped Exon (SE)
chr1	1682671	1682672	0.01	0.03	-0.02	0.06	-	16826711682671	17099091709909	se@1:1688321:1688620:-|1:1688047:1688620:-	NADK	protein_coding	Skipped Exon (SE)
chr1	28879597	28879598	0.02	0.03	-0.01	0.06	+	2887959728879590	2890505128905050	se@1:28898412:28901101:+|1:28898412:28904012:+	TRNAU1AP	protein_coding	Skipped Exon (SE)
chr1	230778238	230778239	0.02	0.02	0	0.06	+	2.30778e+17	2.3083e+17	se@1:230796569:230797071:+|1:230796569:230798887:+	COG2	protein_coding	Skipped Exon (SE)
chr1	207191866	207191867	0.91	0.89	0.02	0.06	-	2.07192e+17	2.07206e+17	se@1:207198409:207205924:-|1:207196825:207205924:-	C1orf116	protein_coding	Skipped Exon (SE)
chr1	32757687	32757688	0.97	0.98	-0.01	0.06	+	3275768732757680	3279923632799230	se@1:32797843:32798302:+|1:32797843:32798618:+	HDAC1	protein_coding	Skipped Exon (SE)
chr1	226107578	226107579	0.98	0.98	0	0.06	-	2.26108e+17	2.26112e+17	se@1:226111471:226111744:-|1:226110083:226111744:-	PYCR2	protein_coding	Skipped Exon (SE)
chr1	226107578	226107579	0.98	0.98	0	0.06	-	2.26108e+17	2.26112e+17	se@1:226111471:226111744:-|1:226110083:226111744:-	RP4-559A3.7	protein_coding	Skipped Exon (SE)
chr1	55505221	55505222	0.02	0.03	-0.01	0.06	+	5550522155505220	5553052555530520	se@1:55512319:55516865:+|1:55512319:55517951:+	PCSK9	protein_coding	Skipped Exon (SE)
chr1	40505905	40505906	0.02	0.02	0	0.06	+	4050590540505900	4053832140538320	se@1:40506455:40507101:+|1:40506455:40525009:+	CAP1	protein_coding	Skipped Exon (SE)
chr1	150237804	150237805	0.99	0.98	0.01	0.06	-	1.50238e+17	1.50241e+17	se@1:150239602:150239756:-|1:150239056:150239756:-	APH1A	protein_coding	Skipped Exon (SE)
chr1	11114646	11114647	0.99	0.98	0.01	0.06	-	1111464611114640	1112008111120080	se@1:11115983:11116068:-|1:11115141:11116068:-	SRM	protein_coding	Skipped Exon (SE)
chr1	226107578	226107579	0.97	0.98	-0.01	0.06	-	2.26108e+17	2.26112e+17	se@1:226109779:226109904:-|1:226109344:226109904:-	PYCR2	protein_coding	Skipped Exon (SE)
chr1	226107578	226107579	0.97	0.98	-0.01	0.06	-	2.26108e+17	2.26112e+17	se@1:226109779:226109904:-|1:226109344:226109904:-	RP4-559A3.7	protein_coding	Skipped Exon (SE)
chr1	1189292	1189293	0.03	0.01	0.02	0.06	-	11892921189292	12092341209234	se@1:1207017:1209046:-|1:1203372:1209046:-	UBE2J2	protein_coding	Skipped Exon (SE)
chr1	225685101	225685102	0.04	0.03	0.01	0.06	-	2.25685e+17	2.2584e+17	se@1:225788064:225840388:-|1:225755116:225840388:-	ENAH	protein_coding	Skipped Exon (SE)
chr1	155658882	155658883	0.03	0.02	0.01	0.06	+	1.55659e+17	1.55709e+17	se@1:155658965:155678824:+|1:155658965:155679564:+	DAP3	protein_coding	Skipped Exon (SE)
chr1	155658882	155658883	0.03	0.02	0.01	0.06	+	1.55659e+17	1.55709e+17	se@1:155658965:155678824:+|1:155658965:155679564:+	MSTO1	protein_coding	Skipped Exon (SE)
chr1	155658882	155658883	0.03	0.02	0.01	0.06	+	1.55659e+17	1.55709e+17	se@1:155658965:155678824:+|1:155658965:155679564:+	MSTO2P	pseudogene	Skipped Exon (SE)
chr1	225965531	225965532	0.04	0.03	0.01	0.06	+	2.25966e+17	2.25978e+17	se@1:225971070:225974564:+|1:225971070:225976942:+	SRP9	protein_coding	Skipped Exon (SE)
chr1	227177567	227177568	0.03	0.03	0	0.06	-	2.27178e+17	2.27506e+17	se@1:227247112:227257478:-|1:227235711:227257478:-	CDC42BPA	protein_coding	Skipped Exon (SE)
chr1	111659955	111659956	0.03	0.03	0	0.06	-	1.1166e+17	1.11683e+17	se@1:111675967:111680145:-|1:111674190:111680145:-	DRAM2	protein_coding	Skipped Exon (SE)
chr1	231376956	231376957	0.03	0.03	0	0.06	+	2.31377e+17	2.31414e+17	se@1:231386889:231393968:+|1:231386889:231396253:+	GNPAT	protein_coding	Skipped Exon (SE)
chr1	161169105	161169106	0.03	0.01	0.02	0.06	+	1.61169e+17	1.61184e+17	se@1:161182270:161182880:+|1:161182270:161183170:+	NDUFS2	protein_coding	Skipped Exon (SE)
chr1	1981909	1981910	0.03	0.02	0.01	0.06	+	19819091981909	21168342116834	se@1:2106752:2113271:+|1:2106752:2116022:+	PRKCZ	protein_coding	Skipped Exon (SE)
chr1	212458879	212458880	0.02	0.02	0	0.06	+	2.12459e+17	2.12535e+17	se@1:212506940:212507295:+|1:212506940:212515530:+	PPP2R5A	protein_coding	Skipped Exon (SE)
chr1	22148738	22148739	0.97	0.97	0	0.06	-	2214873822148730	2226379022263790	se@1:22163499:22165318:-|1:22162130:22165318:-	LDLRAD2	protein_coding	Skipped Exon (SE)
chr1	22148738	22148739	0.97	0.97	0	0.06	-	2214873822148730	2226379022263790	se@1:22163499:22165318:-|1:22162130:22165318:-	HSPG2	protein_coding	Skipped Exon (SE)
chr1	89149905	89149906	0.98	0.97	0.01	0.06	+	8914990589149900	8930193889301930	se@1:89150311:89206671:+|1:89150311:89225905:+	PKN2	protein_coding	Skipped Exon (SE)
chr1	89149905	89149906	0.98	0.97	0.01	0.06	+	8914990589149900	8930193889301930	se@1:89150311:89206671:+|1:89150311:89225905:+	RP11-76N22.2	antisense	Skipped Exon (SE)
chr1	222886737	222886738	0.03	0.02	0.01	0.06	+	2.22887e+17	2.22906e+17	se@1:222886758:222888487:+|1:222886758:222889026:+	BROX	protein_coding	Skipped Exon (SE)
chr1	202930997	202930998	0.97	0.98	-0.01	0.06	-	2.02931e+17	2.02936e+17	se@1:202935728:202935877:-|1:202935121:202935877:-	CYB5R1	protein_coding	Skipped Exon (SE)
chr1	155158599	155158600	0.04	0.02	0.02	0.06	-	1.55159e+17	1.55163e+17	se@1:155160688:155161974:-|1:155160020:155161974:-	MUC1	protein_coding	Skipped Exon (SE)
chr1	155158599	155158600	0.04	0.02	0.02	0.06	-	1.55159e+17	1.55163e+17	se@1:155160688:155161974:-|1:155160020:155161974:-	RP11-201K10.3	protein_coding	Skipped Exon (SE)
chr1	161141102	161141103	0.04	0.02	0.02	0.06	-	1.61141e+17	1.61147e+17	se@1:161146527:161147213:-|1:161146298:161147213:-	B4GALT3	protein_coding	Skipped Exon (SE)
chr1	161141102	161141103	0.04	0.02	0.02	0.06	-	1.61141e+17	1.61147e+17	se@1:161146527:161147213:-|1:161146298:161147213:-	PPOX	protein_coding	Skipped Exon (SE)
chr1	25071848	25071849	0.03	0.02	0.01	0.06	+	2507184825071840	2517081525170810	se@1:25072116:25091332:+|1:25072116:25124233:+	CLIC4	protein_coding	Skipped Exon (SE)
chr1	40306723	40306724	0.02	0.02	0	0.06	-	4030672340306720	4034917840349170	se@1:40328607:40348990:-|1:40323089:40348990:-	TRIT1	protein_coding	Skipped Exon (SE)
chr1	28218035	28218036	0.97	0.97	0	0.06	-	2821803528218030	2824125428241250	se@1:28240680:28240945:-|1:28233793:28240945:-	RPA2	protein_coding	Skipped Exon (SE)
chr1	77554675	77554676	0.98	0.97	0.01	0.06	-	7755467577554670	7768511177685110	se@1:77635080:77672325:-|1:77632515:77672325:-	PIGK	protein_coding	Skipped Exon (SE)
chr1	163291744	163291745	0.99	0.98	0.01	0.06	+	1.63292e+17	1.63326e+17	se@1:163313660:163315468:+|1:163313660:163317553:+	NUF2	protein_coding	Skipped Exon (SE)
chr1	44686742	44686743	0.03	0.04	-0.01	0.06	-	4468674244686740	4482088044820880	se@1:44707752:44713611:-|1:44687312:44713611:-	ERI3	protein_coding	Skipped Exon (SE)
chr1	233086370	233086371	0.96	0.98	-0.02	0.07	+	2.33086e+17	2.33115e+17	se@1:233092189:233105655:+|1:233092189:233113909:+	NTPCR	protein_coding	Skipped Exon (SE)
chr1	226033237	226033238	0.97	0.97	0	0.07	-	2.26033e+17	2.2607e+17	se@1:226054863:226055588:-|1:226054382:226055588:-	EPHX1	protein_coding	Skipped Exon (SE)
chr1	226033237	226033238	0.97	0.97	0	0.07	-	2.26033e+17	2.2607e+17	se@1:226054863:226055588:-|1:226054382:226055588:-	RP11-285F7.2	antisense	Skipped Exon (SE)
chr1	226033237	226033238	0.97	0.97	0	0.07	-	2.26033e+17	2.2607e+17	se@1:226054863:226055588:-|1:226054382:226055588:-	TMEM63A	protein_coding	Skipped Exon (SE)
chr1	225685101	225685102	0.98	0.97	0.01	0.07	-	2.25685e+17	2.2584e+17	se@1:225688772:225695653:-|1:225686106:225695653:-	ENAH	protein_coding	Skipped Exon (SE)
chr1	179068462	179068463	0.04	0.02	0.02	0.07	-	1.79068e+17	1.79199e+17	se@1:179193983:179198376:-|1:179102509:179198376:-	ABL2	protein_coding	Skipped Exon (SE)
chr1	32688008	32688009	0.97	0.98	-0.01	0.07	+	3268800832688000	3269207332692070	se@1:32690076:32691750:+|1:32690076:32692004:+	EIF3I	protein_coding	Skipped Exon (SE)
chr1	21132976	21132977	0.04	0.05	-0.01	0.07	-	2113297621132970	2150334321503340	se@1:21267888:21267984:-|1:21231464:21267984:-	EIF4G3	protein_coding	Skipped Exon (SE)
chr1	119683048	119683049	0.96	0.98	-0.02	0.07	+	1.19683e+17	1.19726e+17	se@1:119683416:119689576:+|1:119683416:119693188:+	WARS2	protein_coding	Skipped Exon (SE)
chr1	119683048	119683049	0.96	0.98	-0.02	0.07	+	1.19683e+17	1.19726e+17	se@1:119683416:119689576:+|1:119683416:119693188:+	RP11-418J17.1	antisense	Skipped Exon (SE)
chr1	231499497	231499498	0.96	0.94	0.02	0.07	-	2.31499e+17	2.31561e+17	se@1:231503382:231506308:-|1:231502221:231506308:-	EGLN1	protein_coding	Skipped Exon (SE)
chr1	212899495	212899496	0.99	0.97	0.02	0.07	-	2.12899e+17	2.12965e+17	se@1:212912943:212955714:-|1:212912028:212955714:-	NSL1	protein_coding	Skipped Exon (SE)
chr1	220230826	220230827	0.95	0.94	0.01	0.07	-	2.20231e+17	2.20264e+17	se@1:220246299:220247309:-|1:220242774:220247309:-	BPNT1	protein_coding	Skipped Exon (SE)
chr1	52082546	52082547	0.03	0.04	-0.01	0.07	+	5208254652082540	5225489152254890	se@1:52215867:52221193:+|1:52215867:52226362:+	OSBPL9	protein_coding	Skipped Exon (SE)
chr1	31404353	31404354	0.06	0.05	0.01	0.07	-	3140435331404350	3153854531538540	se@1:31528227:31532051:-|1:31501711:31532051:-	PUM1	protein_coding	Skipped Exon (SE)
chr1	28296855	28296856	0.96	0.98	-0.02	0.07	-	2829685528296850	2841520728415200	se@1:28374937:28384505:-|1:28369161:28384505:-	EYA3	protein_coding	Skipped Exon (SE)
chr1	247002400	247002401	0.05	0.04	0.01	0.07	-	2.47002e+17	2.47095e+17	se@1:247015340:247016393:-|1:247014744:247016393:-	AHCTF1	protein_coding	Skipped Exon (SE)
chr1	171454651	171454652	0.02	0.04	-0.02	0.07	+	1.71455e+17	1.71561e+17	se@1:171557644:171558508:+|1:171557644:171560726:+	PRRC2C	protein_coding	Skipped Exon (SE)
chr1	228294380	228294381	0.04	0.05	-0.01	0.07	-	2.28294e+17	2.28297e+17	se@1:228296722:228296850:-|1:228296209:228296850:-	MRPL55	protein_coding	Skipped Exon (SE)
chr1	55532032	55532033	0.98	0.98	0	0.07	-	5553203255532030	5568103955681030	se@1:55619590:55619792:-|1:55614243:55619792:-	USP24	protein_coding	Skipped Exon (SE)
chr1	212113743	212113744	0.03	0.03	0	0.07	-	2.12114e+17	2.12209e+17	se@1:212194096:212194425:-|1:212193610:212194425:-	INTS7	protein_coding	Skipped Exon (SE)
chr1	193028552	193028553	0.01	0.02	-0.01	0.07	+	1.93029e+17	1.93055e+17	se@1:193038764:193039684:+|1:193038764:193044950:+	UCHL5	protein_coding	Skipped Exon (SE)
chr1	193028552	193028553	0.01	0.02	-0.01	0.07	+	1.93029e+17	1.93055e+17	se@1:193038764:193039684:+|1:193038764:193044950:+	TROVE2	protein_coding	Skipped Exon (SE)
chr1	160313062	160313063	0.03	0.03	0	0.07	+	1.60313e+17	1.60329e+17	se@1:160323027:160323113:+|1:160323027:160323908:+	NCSTN	protein_coding	Skipped Exon (SE)
chr1	160313062	160313063	0.03	0.03	0	0.07	+	1.60313e+17	1.60329e+17	se@1:160323027:160323113:+|1:160323027:160323908:+	COPA	protein_coding	Skipped Exon (SE)
chr1	31769855	31769856	0.97	0.98	-0.01	0.07	+	3176985531769850	3183778331837780	se@1:31819587:31821676:+|1:31819587:31836879:+	ZCCHC17	protein_coding	Skipped Exon (SE)
chr1	35899091	35899092	0.98	0.96	0.02	0.07	-	3589909135899090	3602301436023010	se@1:35913933:35915468:-|1:35909904:35915468:-	KIAA0319L	protein_coding	Skipped Exon (SE)
chr1	180601140	180601141	0.97	0.97	0	0.07	+	1.80601e+17	1.80859e+17	se@1:180843078:180849212:+|1:180843078:180853142:+	XPR1	protein_coding	Skipped Exon (SE)
chr1	144614840	144614841	0.03	0.03	0	0.07	+	1.44615e+17	1.44829e+17	se@1:144618296:144618513:+|1:144618296:144619347:+	RP11-640M9.2	pseudogene	Skipped Exon (SE)
chr1	19923484	19923485	0.04	0.02	0.02	0.07	+	1992348419923480	1995631419956310	se@1:19923603:19927281:+|1:19923603:19948594:+	MINOS1-NBL1	protein_coding	Skipped Exon (SE)
chr1	19923484	19923485	0.04	0.02	0.02	0.07	+	1992348419923480	1995631419956310	se@1:19923603:19927281:+|1:19923603:19948594:+	MINOS1	protein_coding	Skipped Exon (SE)
chr1	24122089	24122090	0.03	0.01	0.02	0.07	-	2412208924122080	2412606024126060	se@1:24124974:24125105:-|1:24124720:24125105:-	GALE	protein_coding	Skipped Exon (SE)
chr1	185014496	185014497	0.03	0.04	-0.01	0.07	+	1.85014e+17	1.85072e+17	se@1:185014781:185040712:+|1:185014781:185056684:+	RNF2	protein_coding	Skipped Exon (SE)
chr1	113217043	113217044	0.03	0.02	0.01	0.07	+	1.13217e+17	1.13243e+17	se@1:113217671:113227657:+|1:113217671:113231557:+	MOV10	protein_coding	Skipped Exon (SE)
chr1	47124366	47124367	0.03	0.03	0	0.07	-	4712436647124360	4718482447184820	se@1:47129595:47130928:-|1:47124409:47130928:-	ATPAF1	protein_coding	Skipped Exon (SE)
chr1	47124366	47124367	0.03	0.03	0	0.07	-	4712436647124360	4718482447184820	se@1:47129595:47130928:-|1:47124409:47130928:-	EFCAB14	protein_coding	Skipped Exon (SE)
chr1	101455180	101455181	0.03	0.02	0.01	0.07	-	1.01455e+17	1.01491e+17	se@1:101477205:101479266:-|1:101467143:101479266:-	DPH5	protein_coding	Skipped Exon (SE)
chr1	185014496	185014497	0.97	0.99	-0.02	0.07	+	1.85014e+17	1.85072e+17	se@1:185062408:185067204:+|1:185062408:185068923:+	RNF2	protein_coding	Skipped Exon (SE)
chr1	156288661	156288662	0.23	0.23	0	0.07	-	1.56289e+17	1.56338e+17	se@1:156305679:156337535:-|1:156304709:156337535:-	CCT3	protein_coding	Skipped Exon (SE)
chr1	46049717	46049718	0.05	0.03	0.02	0.07	+	4604971746049710	4608391646083910	se@1:46056942:46060366:+|1:46056942:46066057:+	NASP	protein_coding	Skipped Exon (SE)
chr1	60280533	60280534	0.04	0.02	0.02	0.07	+	6028053360280530	6034205060342050	se@1:60328549:60329497:+|1:60328549:60330304:+	HOOK1	protein_coding	Skipped Exon (SE)
chr1	245912865	245912866	0.03	0.04	-0.01	0.07	-	2.45913e+17	2.46671e+17	se@1:245977717:246021798:-|1:245927451:246021798:-	SMYD3	protein_coding	Skipped Exon (SE)
chr1	6581407	6581408	0.96	0.98	-0.02	0.07	-	65814076581407	66145956614595	se@1:6610675:6614167:-|1:6609758:6614167:-	NOL9	protein_coding	Skipped Exon (SE)
chr1	156182798	156182799	0.98	0.97	0.01	0.07	+	1.56183e+17	1.56213e+17	se@1:156182967:156202111:+|1:156182967:156203419:+	PMF1-BGLAP	protein_coding	Skipped Exon (SE)
chr1	156182798	156182799	0.98	0.97	0.01	0.07	+	1.56183e+17	1.56213e+17	se@1:156182967:156202111:+|1:156182967:156203419:+	PMF1	protein_coding	Skipped Exon (SE)
chr1	150237804	150237805	0.97	0.98	-0.01	0.07	-	1.50238e+17	1.50241e+17	se@1:150240189:150240357:-|1:150239878:150240357:-	APH1A	protein_coding	Skipped Exon (SE)
chr1	43996547	43996548	0.04	0.02	0.02	0.07	+	4399654743996540	4408933744089330	se@1:44035449:44041581:+|1:44035449:44044481:+	PTPRF	protein_coding	Skipped Exon (SE)
chr1	155158599	155158600	0.03	0.02	0.01	0.07	-	1.55159e+17	1.55163e+17	se@1:155160530:155161974:-|1:155160020:155161974:-	MUC1	protein_coding	Skipped Exon (SE)
chr1	155158599	155158600	0.03	0.02	0.01	0.07	-	1.55159e+17	1.55163e+17	se@1:155160530:155161974:-|1:155160020:155161974:-	RP11-201K10.3	protein_coding	Skipped Exon (SE)
chr1	100503653	100503654	0.04	0.03	0.01	0.07	+	1.00504e+17	1.00549e+17	se@1:100503872:100508629:+|1:100503872:100515465:+	HIAT1	protein_coding	Skipped Exon (SE)
chr1	16693578	16693579	0.02	0	0.02	0.07	+	1669357816693570	1672463716724630	se@1:16693803:16713997:+|1:16693803:16717870:+	SZRD1	protein_coding	Skipped Exon (SE)
chr1	247460714	247460715	0.04	0.03	0.01	0.07	-	2.47461e+17	2.47495e+17	se@1:247486108:247486456:-|1:247473758:247486456:-	ZNF496	protein_coding	Skipped Exon (SE)
chr1	160185505	160185506	0.04	0.03	0.01	0.07	-	1.60186e+17	1.60232e+17	se@1:160190481:160192441:-|1:160188758:160192441:-	DCAF8	protein_coding	Skipped Exon (SE)
chr1	161141100	161141101	0.05	0.03	0.02	0.07	-	1.61141e+17	1.61148e+17	se@1:161146893:161147213:-|1:161146369:161147213:-	B4GALT3	protein_coding	Skipped Exon (SE)
chr1	161141100	161141101	0.05	0.03	0.02	0.07	-	1.61141e+17	1.61148e+17	se@1:161146893:161147213:-|1:161146369:161147213:-	PPOX	protein_coding	Skipped Exon (SE)
chr1	19401000	19401001	0.96	0.96	0	0.07	-	1940100019401000	1953674619536740	se@1:19426171:19426870:-|1:19423774:19426870:-	RP5-1126H10.2	3prime_overlapping_ncrna	Skipped Exon (SE)
chr1	19401000	19401001	0.96	0.96	0	0.07	-	1940100019401000	1953674619536740	se@1:19426171:19426870:-|1:19423774:19426870:-	UBR4	protein_coding	Skipped Exon (SE)
chr1	16693578	16693579	0.04	0.03	0.01	0.07	+	1669357816693570	1672463716724630	se@1:16693803:16717045:+|1:16693803:16717870:+	SZRD1	protein_coding	Skipped Exon (SE)
chr1	38032417	38032418	0.06	0.05	0.01	0.07	-	3803241738032410	3806152238061520	se@1:38047146:38047824:-|1:38042157:38047824:-	DNALI1	protein_coding	Skipped Exon (SE)
chr1	38032417	38032418	0.06	0.05	0.01	0.07	-	3803241738032410	3806152238061520	se@1:38047146:38047824:-|1:38042157:38047824:-	GNL2	protein_coding	Skipped Exon (SE)
chr1	29474255	29474256	0.03	0.04	-0.01	0.07	-	2947425529474250	2950849929508490	se@1:29486603:29486887:-|1:29485998:29486887:-	SRSF4	protein_coding	Skipped Exon (SE)
chr1	19923484	19923485	0.04	0.03	0.01	0.07	+	1992348419923480	1995631419956310	se@1:19923603:19940995:+|1:19923603:19948594:+	MINOS1-NBL1	protein_coding	Skipped Exon (SE)
chr1	19923484	19923485	0.04	0.03	0.01	0.07	+	1992348419923480	1995631419956310	se@1:19923603:19940995:+|1:19923603:19948594:+	MINOS1	protein_coding	Skipped Exon (SE)
chr1	151227179	151227180	0.07	0.06	0.01	0.07	+	1.51227e+17	1.5124e+17	se@1:151239063:151239416:+|1:151239063:151239649:+	PSMD4	protein_coding	Skipped Exon (SE)
chr1	9789084	9789085	0.06	0.06	0	0.07	-	97890849789084	98845849884584	se@1:9816568:9833330:-|1:9815367:9833330:-	PIK3CD	protein_coding	Skipped Exon (SE)
chr1	9789084	9789085	0.06	0.06	0	0.07	-	97890849789084	98845849884584	se@1:9816568:9833330:-|1:9815367:9833330:-	CLSTN1	protein_coding	Skipped Exon (SE)
chr1	40506255	40506256	0.04	0.03	0.01	0.07	+	4050625540506250	4053832140538320	se@1:40506455:40507101:+|1:40506455:40525006:+	CAP1	protein_coding	Skipped Exon (SE)
chr1	70671407	70671408	0.03	0.02	0.01	0.07	+	7067140770671400	7071873570718730	se@1:70687522:70688449:+|1:70687522:70694105:+	SRSF11	protein_coding	Skipped Exon (SE)
chr1	233749750	233749751	0.02	0.04	-0.02	0.07	+	2.3375e+17	2.33808e+17	se@1:233750272:233773034:+|1:233750272:233802341:+	KCNK1	protein_coding	Skipped Exon (SE)
chr1	153700543	153700544	0.02	0.03	-0.01	0.07	+	1.53701e+17	1.53747e+17	se@1:153724884:153726177:+|1:153724884:153727118:+	INTS3	protein_coding	Skipped Exon (SE)
chr1	31404353	31404354	0.96	0.94	0.02	0.07	-	3140435331404350	3153854531538540	se@1:31437757:31438829:-|1:31426828:31438829:-	PUM1	protein_coding	Skipped Exon (SE)
chr1	29213603	29213604	0.96	0.98	-0.02	0.07	+	2921360329213600	2944655829446550	se@1:29314417:29319842:+|1:29314417:29338377:+	EPB41	protein_coding	Skipped Exon (SE)
chr1	115312100	115312101	0.97	0.98	-0.01	0.07	-	1.15312e+17	1.15323e+17	se@1:115319080:115321763:-|1:115316993:115321763:-	SIKE1	protein_coding	Skipped Exon (SE)
chr1	10093041	10093042	0.06	0.06	0	0.07	+	1009304110093040	1024129610241290	se@1:10165802:10166255:+|1:10165802:10177517:+	UBE4B	protein_coding	Skipped Exon (SE)
chr1	150898815	150898816	0.04	0.03	0.01	0.07	+	1.50899e+17	1.50937e+17	se@1:150923957:150930196:+|1:150923957:150931654:+	SETDB1	protein_coding	Skipped Exon (SE)
chr1	28929362	28929363	0.03	0.01	0.02	0.07	-	2892936228929360	2896957828969570	se@1:28950542:28969504:-|1:28948677:28969504:-	TAF12	protein_coding	Skipped Exon (SE)
chr1	21132976	21132977	0.03	0.04	-0.01	0.07	-	2113297621132970	2150334021503340	se@1:21324126:21329206:-|1:21307720:21329206:-	EIF4G3	protein_coding	Skipped Exon (SE)
chr1	70687145	70687146	0.04	0.03	0.01	0.07	+	7068714570687140	7070323970703230	se@1:70694238:70696778:+|1:70694238:70697542:+	SRSF11	protein_coding	Skipped Exon (SE)
chr1	38275239	38275240	0.04	0.02	0.02	0.07	-	3827523938275230	3832529238325290	se@1:38310660:38322923:-|1:38305830:38322923:-	MTF1	protein_coding	Skipped Exon (SE)
chr1	155158599	155158600	0.03	0.02	0.01	0.07	-	1.55159e+17	1.55163e+17	se@1:155160688:155161974:-|1:155160052:155161974:-	MUC1	protein_coding	Skipped Exon (SE)
chr1	155158599	155158600	0.03	0.02	0.01	0.07	-	1.55159e+17	1.55163e+17	se@1:155160688:155161974:-|1:155160052:155161974:-	RP11-201K10.3	protein_coding	Skipped Exon (SE)
chr1	153920151	153920152	0.03	0.02	0.01	0.07	-	1.5392e+17	1.53931e+17	se@1:153921376:153921591:-|1:153921120:153921591:-	CRTC2	protein_coding	Skipped Exon (SE)
chr1	24742245	24742246	0.03	0.02	0.01	0.07	+	2474224524742240	2479947324799470	se@1:24742394:24742515:+|1:24742394:24745781:+	STPG1	protein_coding	Skipped Exon (SE)
chr1	192981496	192981497	0.07	0.09	-0.02	0.07	-	1.92981e+17	1.93029e+17	se@1:192997085:192997215:-|1:192993076:192997215:-	UCHL5	protein_coding	Skipped Exon (SE)
chr1	167905899	167905900	0.09	0.09	0	0.07	+	1.67906e+17	1.68045e+17	se@1:167974031:167992226:+|1:167974031:168007609:+	MPC2	protein_coding	Skipped Exon (SE)
chr1	167905899	167905900	0.09	0.09	0	0.07	+	1.67906e+17	1.68045e+17	se@1:167974031:167992226:+|1:167974031:168007609:+	DCAF6	protein_coding	Skipped Exon (SE)
chr1	113454474	113454475	0.03	0.03	0	0.07	-	1.13454e+17	1.13499e+17	se@1:113472656:113497898:-|1:113471974:113497898:-	SLC16A1	protein_coding	Skipped Exon (SE)
chr1	173833040	173833041	0.97	0.96	0.01	0.07	-	1.73833e+17	1.73836e+17	se@1:173834420:173834648:-|1:173833842:173834648:-	GAS5-AS1	antisense	Skipped Exon (SE)
chr1	173833040	173833041	0.97	0.96	0.01	0.07	-	1.73833e+17	1.73836e+17	se@1:173834420:173834648:-|1:173833842:173834648:-	GAS5	processed_transcript	Skipped Exon (SE)
chr1	184760164	184760165	0.97	0.95	0.02	0.07	-	1.8476e+17	1.84944e+17	se@1:184792876:184800981:-|1:184792463:184800981:-	FAM129A	protein_coding	Skipped Exon (SE)
chr1	879584	879585	0.04	0.04	0	0.07	-	879584879584	894670894670	se@1:889903:891303:-|1:889462:891303:-	SAMD11	protein_coding	Skipped Exon (SE)
chr1	879584	879585	0.04	0.04	0	0.07	-	879584879584	894670894670	se@1:889903:891303:-|1:889462:891303:-	NOC2L	protein_coding	Skipped Exon (SE)
chr1	24122089	24122090	0.04	0.02	0.02	0.07	-	2412208924122080	2412729424127290	se@1:24126609:24127202:-|1:24125926:24127202:-	GALE	protein_coding	Skipped Exon (SE)
chr1	28844745	28844746	0.03	0.03	0	0.07	+	2884474528844740	2886570828865700	se@1:28861892:28862122:+|1:28861892:28862383:+	RCC1	protein_coding	Skipped Exon (SE)
chr1	38326369	38326370	0.97	0.97	0	0.07	-	3832636938326360	3841272938412720	se@1:38351497:38352560:-|1:38348590:38352560:-	RP11-109P14.10	antisense	Skipped Exon (SE)
chr1	38326369	38326370	0.97	0.97	0	0.07	-	3832636938326360	3841272938412720	se@1:38351497:38352560:-|1:38348590:38352560:-	INPP5B	protein_coding	Skipped Exon (SE)
chr1	158979717	158979718	0.09	0.07	0.02	0.07	+	1.5898e+17	1.59025e+17	se@1:159015254:159019222:+|1:159015254:159021469:+	IFI16	protein_coding	Skipped Exon (SE)
chr1	33789224	33789225	0.04	0.03	0.01	0.07	-	3378922433789220	3389621633896210	se@1:33797300:33797876:-|1:33797063:33797876:-	RP11-415J8.3	antisense	Skipped Exon (SE)
chr1	33789224	33789225	0.04	0.03	0.01	0.07	-	3378922433789220	3389621633896210	se@1:33797300:33797876:-|1:33797063:33797876:-	PHC2	protein_coding	Skipped Exon (SE)
chr1	52082546	52082547	0.03	0.02	0.01	0.07	+	5208254652082540	5225489152254890	se@1:52082893:52106495:+|1:52082893:52117663:+	OSBPL9	protein_coding	Skipped Exon (SE)
chr1	163291744	163291745	0.04	0.03	0.01	0.07	+	1.63292e+17	1.63326e+17	se@1:163292002:163292657:+|1:163292002:163295822:+	NUF2	protein_coding	Skipped Exon (SE)
chr1	203148059	203148060	0.97	0.97	0	0.07	-	2.03148e+17	2.03156e+17	se@1:203153760:203154312:-|1:203152919:203154312:-	CHI3L1	protein_coding	Skipped Exon (SE)
chr1	14407	14408	0.98	0.98	0	0.07	-	1440714407	2937029370	se@1:17742:17915:-|1:17368:17915:-	DDX11L1	pseudogene	Skipped Exon (SE)
chr1	14407	14408	0.98	0.98	0	0.07	-	1440714407	2937029370	se@1:17742:17915:-|1:17368:17915:-	WASH7P	pseudogene	Skipped Exon (SE)
chr1	151512781	151512782	0.02	0.01	0.01	0.07	+	1.51513e+17	1.51556e+17	se@1:151512902:151534194:+|1:151512902:151534567:+	TUFT1	protein_coding	Skipped Exon (SE)
chr1	50905150	50905151	0.03	0.01	0.02	0.07	-	5090515050905150	5142593551425930	se@1:51062228:51121114:-|1:51061888:51121114:-	FAF1	protein_coding	Skipped Exon (SE)
chr1	247002400	247002401	0.03	0.02	0.01	0.07	-	2.47002e+17	2.47095e+17	se@1:247028635:247030546:-|1:247027418:247030546:-	AHCTF1	protein_coding	Skipped Exon (SE)
chr1	151375200	151375201	0.96	0.97	-0.01	0.07	-	1.51375e+17	1.51432e+17	se@1:151397537:151400299:-|1:151396762:151400299:-	POGZ	protein_coding	Skipped Exon (SE)
chr1	36554476	36554477	0.96	0.97	-0.01	0.07	+	3655447636554470	3655953336559530	se@1:36554716:36556845:+|1:36554716:36557219:+	ADPRHL2	protein_coding	Skipped Exon (SE)
chr1	52254863	52254864	0.96	0.98	-0.02	0.07	-	5225486352254860	5234447752344470	se@1:52272585:52274987:-|1:52271233:52274987:-	OSBPL9	protein_coding	Skipped Exon (SE)
chr1	52254863	52254864	0.96	0.98	-0.02	0.07	-	5225486352254860	5234447752344470	se@1:52272585:52274987:-|1:52271233:52274987:-	NRD1	protein_coding	Skipped Exon (SE)
chr1	41157388	41157389	0.03	0.04	-0.01	0.07	+	4115738841157380	4123681141236810	se@1:41157539:41189361:+|1:41157539:41204508:+	NFYC	protein_coding	Skipped Exon (SE)
chr1	41157388	41157389	0.03	0.04	-0.01	0.07	+	4115738841157380	4123681141236810	se@1:41157539:41189361:+|1:41157539:41204508:+	NFYC-AS1	antisense	Skipped Exon (SE)
chr1	247463623	247463624	0.04	0.05	-0.01	0.07	-	2.47464e+17	2.47495e+17	se@1:247486107:247486456:-|1:247473758:247486456:-	ZNF496	protein_coding	Skipped Exon (SE)
chr1	155158300	155158301	0.96	0.99	-0.03	0.07	-	1.55158e+17	1.55163e+17	se@1:155160334:155160484:-|1:155160020:155160484:-	MUC1	protein_coding	Skipped Exon (SE)
chr1	155158300	155158301	0.96	0.99	-0.03	0.07	-	1.55158e+17	1.55163e+17	se@1:155160334:155160484:-|1:155160020:155160484:-	RP11-201K10.3	protein_coding	Skipped Exon (SE)
chr1	201924619	201924620	0.04	0.02	0.02	0.08	+	2.01925e+17	2.0194e+17	se@1:201926702:201927967:+|1:201926702:201932744:+	TIMM17A	protein_coding	Skipped Exon (SE)
chr1	228294380	228294381	0.04	0.04	0	0.08	-	2.28294e+17	2.28297e+17	se@1:228296175:228296850:-|1:228296019:228296850:-	MRPL55	protein_coding	Skipped Exon (SE)
chr1	17312453	17312454	0.97	0.97	0	0.08	-	1731245317312450	1733826717338260	se@1:17322991:17323515:-|1:17322795:17323515:-	RP1-37C10.3	antisense	Skipped Exon (SE)
chr1	17312453	17312454	0.97	0.97	0	0.08	-	1731245317312450	1733826717338260	se@1:17322991:17323515:-|1:17322795:17323515:-	ATP13A2	protein_coding	Skipped Exon (SE)
chr1	109852192	109852193	0.02	0.04	-0.02	0.08	-	1.09852e+17	1.09941e+17	se@1:109939962:109940209:-|1:109912211:109940209:-	SORT1	protein_coding	Skipped Exon (SE)
chr1	16693578	16693579	0.05	0.02	0.03	0.08	+	1669357816693570	1672463716724630	se@1:16693803:16706511:+|1:16693803:16717870:+	SZRD1	protein_coding	Skipped Exon (SE)
chr1	68939835	68939836	0.93	0.91	0.02	0.08	-	6893983568939830	6896279768962790	se@1:68960378:68962635:-|1:68955291:68962635:-	DEPDC1	protein_coding	Skipped Exon (SE)
chr1	227177567	227177568	0.97	0.96	0.01	0.08	-	2.27178e+17	2.27506e+17	se@1:227192812:227203781:-|1:227182681:227203781:-	CDC42BPA	protein_coding	Skipped Exon (SE)
chr1	115259538	115259539	0.92	0.93	-0.01	0.08	-	1.1526e+17	1.15301e+17	se@1:115292828:115300546:-|1:115282511:115300546:-	CSDE1	protein_coding	Skipped Exon (SE)
chr1	231114795	231114796	0.04	0.02	0.02	0.08	+	2.31115e+17	2.31136e+17	se@1:231126009:231128011:+|1:231126009:231131506:+	ARV1	protein_coding	Skipped Exon (SE)
chr1	155719510	155719511	0.04	0.04	0	0.08	-	1.5572e+17	1.55829e+17	se@1:155801411:155823067:-|1:155796819:155823067:-	GON4L	protein_coding	Skipped Exon (SE)
chr1	155719510	155719511	0.04	0.04	0	0.08	-	1.5572e+17	1.55829e+17	se@1:155801411:155823067:-|1:155796819:155823067:-	MSTO2P	pseudogene	Skipped Exon (SE)
chr1	165600110	165600111	0.04	0.03	0.01	0.08	+	1.656e+17	1.65625e+17	se@1:165600530:165604964:+|1:165600530:165619078:+	MGST3	protein_coding	Skipped Exon (SE)
chr1	231359509	231359510	0.97	0.96	0.01	0.08	-	2.3136e+17	2.31377e+17	se@1:231364955:231374603:-|1:231362814:231374603:-	C1orf131	protein_coding	Skipped Exon (SE)
chr1	21132976	21132977	0.04	0.03	0.01	0.08	-	2113297621132970	2150334321503340	se@1:21308901:21329206:-|1:21307720:21329206:-	EIF4G3	protein_coding	Skipped Exon (SE)
chr1	43629845	43629846	0.04	0.02	0.02	0.08	-	4362984543629840	4373660743736600	se@1:43677168:43680988:-|1:43638534:43680988:-	EBNA1BP2	protein_coding	Skipped Exon (SE)
chr1	218518676	218518677	0.05	0.03	0.02	0.08	+	2.18519e+17	2.18618e+17	se@1:218520389:218536676:+|1:218520389:218578511:+	RP11-224O19.2	antisense	Skipped Exon (SE)
chr1	29519385	29519386	0.03	0.02	0.01	0.08	-	2951938529519380	2955745429557450	se@1:29547433:29557243:-|1:29543197:29557243:-	MECR	protein_coding	Skipped Exon (SE)
chr1	63906444	63906445	0.05	0.03	0.02	0.08	-	6390644463906440	6398886563988860	se@1:63975852:63988800:-|1:63974241:63988800:-	ITGB3BP	protein_coding	Skipped Exon (SE)
chr1	28929613	28929614	0.96	0.98	-0.02	0.08	-	2892961328929610	2896951728969510	se@1:28944542:28948426:-|1:28939873:28948426:-	TAF12	protein_coding	Skipped Exon (SE)
chr1	35899091	35899092	0.97	0.96	0.01	0.08	-	3589909135899090	3602301436023010	se@1:35940507:35944567:-|1:35936561:35944567:-	KIAA0319L	protein_coding	Skipped Exon (SE)
chr1	22778344	22778345	0.05	0.05	0	0.08	+	2277834422778340	2285765022857650	se@1:22778497:22779152:+|1:22778497:22816373:+	ZBTB40	protein_coding	Skipped Exon (SE)
chr1	155158300	155158301	0.03	0.05	-0.02	0.08	-	1.55158e+17	1.55163e+17	se@1:155160774:155161974:-|1:155160052:155161974:-	MUC1	protein_coding	Skipped Exon (SE)
chr1	155158300	155158301	0.03	0.05	-0.02	0.08	-	1.55158e+17	1.55163e+17	se@1:155160774:155161974:-|1:155160052:155161974:-	RP11-201K10.3	protein_coding	Skipped Exon (SE)
chr1	231664399	231664400	0.06	0.04	0.02	0.08	+	2.31664e+17	2.31702e+17	se@1:231697001:231699211:+|1:231697001:231700274:+	TSNAX	protein_coding	Skipped Exon (SE)
chr1	231664399	231664400	0.06	0.04	0.02	0.08	+	2.31664e+17	2.31702e+17	se@1:231697001:231699211:+|1:231697001:231700274:+	TSNAX-DISC1	protein_coding	Skipped Exon (SE)
chr1	32830772	32830773	0.04	0.02	0.02	0.08	-	3283077232830770	3286002732860020	se@1:32834939:32841863:-|1:32834151:32841863:-	BSDC1	protein_coding	Skipped Exon (SE)
chr1	26856258	26856259	0.04	0.03	0.01	0.08	+	2685625826856250	2690151626901510	se@1:26856474:26857236:+|1:26856474:26863416:+	RPS6KA1	protein_coding	Skipped Exon (SE)
chr1	113243753	113243754	0.16	0.16	0	0.08	-	1.13244e+17	1.1325e+17	se@1:113247823:113249700:-|1:113246428:113249700:-	RHOC	protein_coding	Skipped Exon (SE)
chr1	35899091	35899092	0.02	0.03	-0.01	0.08	-	3589909135899090	3602301436023010	se@1:36004184:36019951:-|1:35972736:36019951:-	KIAA0319L	protein_coding	Skipped Exon (SE)
chr1	228294381	228294382	0.04	0.04	0	0.08	-	2.28294e+17	2.28297e+17	se@1:228296722:228296850:-|1:228296019:228296850:-	MRPL55	protein_coding	Skipped Exon (SE)
chr1	153533584	153533585	0.03	0.04	-0.01	0.08	-	1.53534e+17	1.53538e+17	se@1:153536012:153536210:-|1:153534067:153536210:-	S100A2	protein_coding	Skipped Exon (SE)
chr1	155719510	155719511	0.05	0.04	0.01	0.08	-	1.5572e+17	1.55829e+17	se@1:155802741:155823067:-|1:155796819:155823067:-	GON4L	protein_coding	Skipped Exon (SE)
chr1	155719510	155719511	0.05	0.04	0.01	0.08	-	1.5572e+17	1.55829e+17	se@1:155802741:155823067:-|1:155796819:155823067:-	MSTO2P	pseudogene	Skipped Exon (SE)
chr1	231762561	231762562	0.04	0.03	0.01	0.08	+	2.31763e+17	2.32177e+17	se@1:231837770:231881150:+|1:231837770:231885672:+	DISC1	protein_coding	Skipped Exon (SE)
chr1	231762561	231762562	0.04	0.03	0.01	0.08	+	2.31763e+17	2.32177e+17	se@1:231837770:231881150:+|1:231837770:231885672:+	TSNAX-DISC1	protein_coding	Skipped Exon (SE)
chr1	150336990	150336991	0.04	0.02	0.02	0.08	+	1.50337e+17	1.50449e+17	se@1:150390201:150390469:+|1:150390201:150413399:+	RPRD2	protein_coding	Skipped Exon (SE)
chr1	228294380	228294381	0.04	0.02	0.02	0.08	-	2.28294e+17	2.28297e+17	se@1:228296175:228296962:-|1:228296019:228296962:-	MRPL55	protein_coding	Skipped Exon (SE)
chr1	63906444	63906445	0.97	0.96	0.01	0.08	-	6390644463906440	6398888663988880	se@1:63974241:63988800:-|1:63955889:63988800:-	ITGB3BP	protein_coding	Skipped Exon (SE)
chr1	1321879	1321880	0.04	0.03	0.01	0.08	-	13218791321879	13346891334689	se@1:1324427:1325610:-|1:1324123:1325610:-	CCNL2	protein_coding	Skipped Exon (SE)
chr1	171750842	171750843	0.95	0.95	0	0.08	+	1.71751e+17	1.71767e+17	se@1:171757070:171759592:+|1:171757070:171761157:+	METTL13	protein_coding	Skipped Exon (SE)
chr1	247002400	247002401	0.96	0.95	0.01	0.08	-	2.47002e+17	2.47095e+17	se@1:247007230:247012917:-|1:247006078:247012917:-	AHCTF1	protein_coding	Skipped Exon (SE)
chr1	185087230	185087231	0.03	0.03	0	0.08	-	1.85087e+17	1.85126e+17	se@1:185106638:185106738:-|1:185097879:185106738:-	TRMT1L	protein_coding	Skipped Exon (SE)
chr1	32757687	32757688	0.04	0.02	0.02	0.08	+	3275768732757680	3279923632799230	se@1:32792678:32793007:+|1:32792678:32793137:+	HDAC1	protein_coding	Skipped Exon (SE)
chr1	33116835	33116836	0.03	0.04	-0.01	0.08	+	3311683533116830	3314625833146250	se@1:33138502:33145236:+|1:33138502:33146127:+	RBBP4	protein_coding	Skipped Exon (SE)
chr1	28764682	28764683	0.04	0.03	0.01	0.08	+	2876468228764680	2882682028826820	se@1:28815737:28816286:+|1:28815737:28817463:+	PHACTR4	protein_coding	Skipped Exon (SE)
chr1	114239827	114239828	0.05	0.02	0.03	0.08	-	1.1424e+17	1.14302e+17	se@1:114262548:114267381:-|1:114256060:114267381:-	PHTF1	protein_coding	Skipped Exon (SE)
chr1	160313062	160313063	0.04	0.04	0	0.08	+	1.60313e+17	1.60329e+17	se@1:160313271:160313494:+|1:160313271:160314512:+	NCSTN	protein_coding	Skipped Exon (SE)
chr1	160313062	160313063	0.04	0.04	0	0.08	+	1.60313e+17	1.60329e+17	se@1:160313271:160313494:+|1:160313271:160314512:+	COPA	protein_coding	Skipped Exon (SE)
chr1	35734568	35734569	0.04	0.03	0.01	0.08	+	3573456835734560	3588754535887540	se@1:35862271:35862653:+|1:35862271:35862978:+	ZMYM4	protein_coding	Skipped Exon (SE)
chr1	16767231	16767232	0.04	0.02	0.02	0.08	+	1676723116767230	1678657216786570	se@1:16775696:16776620:+|1:16775696:16778333:+	NECAP2	protein_coding	Skipped Exon (SE)
chr1	21069154	21069155	0.96	0.98	-0.02	0.08	-	2106915421069150	2111318121113180	se@1:21094157:21097423:-|1:21092024:21097423:-	HP1BP3	protein_coding	Skipped Exon (SE)
chr1	101455180	101455181	0.96	0.98	-0.02	0.08	-	1.01455e+17	1.01491e+17	se@1:101467143:101479266:-|1:101460705:101479266:-	DPH5	protein_coding	Skipped Exon (SE)
chr1	160313062	160313063	0.98	0.96	0.02	0.08	+	1.60313e+17	1.60329e+17	se@1:160320040:160321012:+|1:160320040:160321486:+	NCSTN	protein_coding	Skipped Exon (SE)
chr1	160313062	160313063	0.98	0.96	0.02	0.08	+	1.60313e+17	1.60329e+17	se@1:160320040:160321012:+|1:160320040:160321486:+	COPA	protein_coding	Skipped Exon (SE)
chr1	231664399	231664400	0.04	0.03	0.01	0.08	+	2.31664e+17	2.31955e+17	se@1:231697001:231752390:+|1:231697001:231829572:+	TSNAX	protein_coding	Skipped Exon (SE)
chr1	231664399	231664400	0.04	0.03	0.01	0.08	+	2.31664e+17	2.31955e+17	se@1:231697001:231752390:+|1:231697001:231829572:+	TSNAX-DISC1	protein_coding	Skipped Exon (SE)
chr1	155023762	155023763	0.94	0.96	-0.02	0.08	+	1.55024e+17	1.55035e+17	se@1:155025253:155025893:+|1:155025253:155026386:+	ADAM15	protein_coding	Skipped Exon (SE)
chr1	29474255	29474256	0.05	0.03	0.02	0.08	-	2947425529474250	2950849929508490	se@1:29486570:29486887:-|1:29485998:29486887:-	SRSF4	protein_coding	Skipped Exon (SE)
chr1	51701943	51701944	0.98	0.96	0.02	0.08	+	5170194351701940	5173912751739120	se@1:51702551:51735628:+|1:51702551:51736823:+	RNF11	protein_coding	Skipped Exon (SE)
chr1	179809102	179809103	0.91	0.89	0.02	0.08	-	1.79809e+17	1.79847e+17	se@1:179834989:179846374:-|1:179821946:179846374:-	TOR1AIP2	protein_coding	Skipped Exon (SE)
chr1	155289950	155289951	0.05	0.04	0.01	0.08	-	1.5529e+17	1.55294e+17	se@1:155292228:155293869:-|1:155291486:155293869:-	FDPS	protein_coding	Skipped Exon (SE)
chr1	155289950	155289951	0.05	0.04	0.01	0.08	-	1.5529e+17	1.55294e+17	se@1:155292228:155293869:-|1:155291486:155293869:-	RUSC1-AS1	antisense	Skipped Exon (SE)
chr1	29519385	29519386	0.96	0.97	-0.01	0.08	-	2951938529519380	2955745429557450	se@1:29529745:29533274:-|1:29528557:29533274:-	MECR	protein_coding	Skipped Exon (SE)
chr1	163291725	163291726	0.06	0.04	0.02	0.08	+	1.63292e+17	1.63326e+17	se@1:163291856:163292657:+|1:163291856:163295822:+	NUF2	protein_coding	Skipped Exon (SE)
chr1	19401000	19401001	0.04	0.04	0	0.08	-	1940100019401000	1953674619536740	se@1:19404341:19404470:-|1:19403396:19404470:-	RP5-1126H10.2	3prime_overlapping_ncrna	Skipped Exon (SE)
chr1	19401000	19401001	0.04	0.04	0	0.08	-	1940100019401000	1953674619536740	se@1:19404341:19404470:-|1:19403396:19404470:-	UBR4	protein_coding	Skipped Exon (SE)
chr1	94884011	94884012	0.03	0.03	0	0.08	+	9488401194884010	9498421994984210	se@1:94946162:94946965:+|1:94946162:94948726:+	ABCD3	protein_coding	Skipped Exon (SE)
chr1	231376956	231376957	0.97	0.96	0.01	0.08	+	2.31377e+17	2.31414e+17	se@1:231377202:231386707:+|1:231377202:231396253:+	GNPAT	protein_coding	Skipped Exon (SE)
chr1	167298281	167298282	0.04	0.02	0.02	0.08	+	1.67298e+17	1.67397e+17	se@1:167345392:167345790:+|1:167345392:167353094:+	POU2F1	protein_coding	Skipped Exon (SE)
chr1	201924619	201924620	0.04	0.02	0.02	0.08	+	2.01925e+17	2.0194e+17	se@1:201926702:201931932:+|1:201926702:201932744:+	TIMM17A	protein_coding	Skipped Exon (SE)
chr1	154377669	154377670	0.03	0.04	-0.01	0.08	+	1.54378e+17	1.54442e+17	se@1:154408586:154417523:+|1:154408586:154420601:+	RP11-350G8.5	antisense	Skipped Exon (SE)
chr1	154377669	154377670	0.03	0.04	-0.01	0.08	+	1.54378e+17	1.54442e+17	se@1:154408586:154417523:+|1:154408586:154420601:+	IL6R	protein_coding	Skipped Exon (SE)
chr1	246729748	246729749	0.04	0.02	0.02	0.08	+	2.4673e+17	2.46832e+17	se@1:246811339:246817407:+|1:246811339:246823501:+	CNST	protein_coding	Skipped Exon (SE)
chr1	38326369	38326370	0.95	0.96	-0.01	0.08	-	3832636938326360	3841272938412720	se@1:38348590:38351310:-|1:38345866:38351310:-	RP11-109P14.10	antisense	Skipped Exon (SE)
chr1	38326369	38326370	0.95	0.96	-0.01	0.08	-	3832636938326360	3841272938412720	se@1:38348590:38351310:-|1:38345866:38351310:-	INPP5B	protein_coding	Skipped Exon (SE)
chr1	1189292	1189293	0.96	0.97	-0.01	0.08	-	11892921189292	12092341209234	se@1:1192690:1198726:-|1:1192510:1198726:-	UBE2J2	protein_coding	Skipped Exon (SE)
chr1	89149905	89149906	0.96	0.95	0.01	0.08	+	8914990589149900	8930193889301930	se@1:89237562:89250322:+|1:89237562:89251787:+	PKN2	protein_coding	Skipped Exon (SE)
chr1	89149905	89149906	0.96	0.95	0.01	0.08	+	8914990589149900	8930193889301930	se@1:89237562:89250322:+|1:89237562:89251787:+	RP11-76N22.2	antisense	Skipped Exon (SE)
chr1	150039369	150039370	0.04	0.02	0.02	0.08	+	1.50039e+17	1.50118e+17	se@1:150082742:150115016:+|1:150082742:150116887:+	VPS45	protein_coding	Skipped Exon (SE)
chr1	193028552	193028553	0.82	0.81	0.01	0.08	+	1.93029e+17	1.93055e+17	se@1:193028906:193038164:+|1:193028906:193044950:+	UCHL5	protein_coding	Skipped Exon (SE)
chr1	193028552	193028553	0.82	0.81	0.01	0.08	+	1.93029e+17	1.93055e+17	se@1:193028906:193038164:+|1:193028906:193044950:+	TROVE2	protein_coding	Skipped Exon (SE)
chr1	155023762	155023763	0.92	0.92	0	0.08	+	1.55024e+17	1.55035e+17	se@1:155026982:155028266:+|1:155026982:155028408:+	ADAM15	protein_coding	Skipped Exon (SE)
chr1	85109390	85109391	0.04	0.02	0.02	0.08	-	8510939085109390	8515615185156150	se@1:85121271:85121515:-|1:85117680:85121515:-	SSX2IP	protein_coding	Skipped Exon (SE)
chr1	47023090	47023091	0.04	0.03	0.01	0.08	-	4702309047023090	4706988647069880	se@1:47037211:47037735:-|1:47034170:47037735:-	MKNK1-AS1	antisense	Skipped Exon (SE)
chr1	47023090	47023091	0.04	0.03	0.01	0.08	-	4702309047023090	4706988647069880	se@1:47037211:47037735:-|1:47034170:47037735:-	MKNK1	protein_coding	Skipped Exon (SE)
chr1	16573334	16573335	0.97	0.97	0	0.08	-	1657333416573330	1667894916678940	se@1:16632414:16641664:-|1:16621412:16641664:-	FBXO42	protein_coding	Skipped Exon (SE)
chr1	97543299	97543300	0.97	0.96	0.01	0.08	-	9754329997543290	9838657998386570	se@1:98293752:98348820:-|1:98206035:98348820:-	DPYD	protein_coding	Skipped Exon (SE)
chr1	12040369	12040370	0.96	0.95	0.01	0.08	+	1204036912040360	1207356512073560	se@1:12040541:12042027:+|1:12040541:12049222:+	MFN2	protein_coding	Skipped Exon (SE)
chr1	46640759	46640760	0.96	0.96	0	0.08	+	4664075946640750	4665163046651630	se@1:46641081:46646198:+|1:46641081:46646772:+	TSPAN1	protein_coding	Skipped Exon (SE)
chr1	46640759	46640760	0.96	0.96	0	0.08	+	4664075946640750	4665163046651630	se@1:46641081:46646198:+|1:46641081:46646772:+	PIK3R3	protein_coding	Skipped Exon (SE)
chr1	231041989	231041990	0.04	0.01	0.03	0.08	-	2.31042e+17	2.31115e+17	se@1:231063917:231064683:-|1:231061393:231064683:-	TTC13	protein_coding	Skipped Exon (SE)
chr1	244816237	244816238	0.01	0.04	-0.03	0.08	+	2.44816e+17	2.44872e+17	se@1:244816657:244845170:+|1:244816657:244849899:+	DESI2	protein_coding	Skipped Exon (SE)
chr1	200520628	200520629	0.95	0.98	-0.03	0.08	-	2.00521e+17	2.0059e+17	se@1:200583533:200584483:-|1:200578056:200584483:-	KIF14	protein_coding	Skipped Exon (SE)
chr1	111991558	111991559	0.93	0.93	0	0.08	+	1.11992e+17	1.12005e+17	se@1:111992495:111996833:+|1:111992495:111998708:+	WDR77	protein_coding	Skipped Exon (SE)
chr1	111991558	111991559	0.93	0.93	0	0.08	+	1.11992e+17	1.12005e+17	se@1:111992495:111996833:+|1:111992495:111998708:+	ATP5F1	protein_coding	Skipped Exon (SE)
chr1	14031350	14031351	0.04	0.04	0	0.09	+	1403135014031350	1415157414151570	se@1:14075982:14095534:+|1:14075982:14099573:+	PRDM2	protein_coding	Skipped Exon (SE)
chr1	21132976	21132977	0.94	0.95	-0.01	0.09	-	2113297621132970	2150334321503340	se@1:21276601:21295967:-|1:21268823:21295967:-	EIF4G3	protein_coding	Skipped Exon (SE)
chr1	1682671	1682672	0.97	0.96	0.01	0.09	-	16826711682671	17099091709909	se@1:1685088:1685490:-|1:1684499:1685490:-	NADK	protein_coding	Skipped Exon (SE)
chr1	17312453	17312454	0.96	0.98	-0.02	0.09	-	1731245317312450	1733826717338260	se@1:17316498:17316622:-|1:17316265:17316622:-	RP1-37C10.3	antisense	Skipped Exon (SE)
chr1	17312453	17312454	0.96	0.98	-0.02	0.09	-	1731245317312450	1733826717338260	se@1:17316498:17316622:-|1:17316265:17316622:-	ATP13A2	protein_coding	Skipped Exon (SE)
chr1	22005072	22005073	0.94	0.96	-0.02	0.09	-	2200507222005070	2211009922110090	se@1:22050588:22055063:-|1:22048257:22055063:-	USP48	protein_coding	Skipped Exon (SE)
chr1	6694228	6694229	0.98	0.97	0.01	0.09	-	66942286694228	67619846761984	se@1:6713011:6713971:-|1:6711662:6713971:-	THAP3	protein_coding	Skipped Exon (SE)
chr1	6694228	6694229	0.98	0.97	0.01	0.09	-	66942286694228	67619846761984	se@1:6713011:6713971:-|1:6711662:6713971:-	DNAJC11	protein_coding	Skipped Exon (SE)
chr1	201952503	201952504	0.97	0.95	0.02	0.09	+	2.01953e+17	2.01973e+17	se@1:201965391:201966533:+|1:201965391:201969030:+	RNPEP	protein_coding	Skipped Exon (SE)
chr1	3728645	3728646	0.95	0.97	-0.02	0.09	-	37286453728645	37737633773763	se@1:3765345:3768859:-|1:3764177:3768859:-	CEP104	protein_coding	Skipped Exon (SE)
chr1	32830772	32830773	0.97	0.96	0.01	0.09	-	3283077232830770	3286002732860020	se@1:32849649:32852380:-|1:32846869:32852380:-	BSDC1	protein_coding	Skipped Exon (SE)
chr1	231114795	231114796	0.02	0.03	-0.01	0.09	+	2.31115e+17	2.31136e+17	se@1:231133013:231135369:+|1:231133013:231135884:+	ARV1	protein_coding	Skipped Exon (SE)
chr1	165600110	165600111	0.04	0.04	0	0.09	+	1.656e+17	1.65625e+17	se@1:165600530:165601468:+|1:165600530:165619078:+	MGST3	protein_coding	Skipped Exon (SE)
chr1	84609954	84609955	0.05	0.02	0.03	0.09	+	8460995484609950	8470418184704180	se@1:84610231:84623018:+|1:84610231:84644860:+	PRKACB	protein_coding	Skipped Exon (SE)
chr1	45435660	45435661	0.05	0.04	0.01	0.09	-	4543566045435660	4545226745452260	se@1:45438246:45443987:-|1:45435716:45443987:-	EIF2B3	protein_coding	Skipped Exon (SE)
chr1	183441613	183441614	0.05	0.06	-0.01	0.09	+	1.83442e+17	1.83523e+17	se@1:183441784:183470266:+|1:183441784:183471388:+	SMG7	protein_coding	Skipped Exon (SE)
chr1	52254863	52254864	0.01	0.03	-0.02	0.09	-	5225486352254860	5234447752344470	se@1:52302110:52305898:-|1:52301884:52305898:-	OSBPL9	protein_coding	Skipped Exon (SE)
chr1	52254863	52254864	0.01	0.03	-0.02	0.09	-	5225486352254860	5234447752344470	se@1:52302110:52305898:-|1:52301884:52305898:-	NRD1	protein_coding	Skipped Exon (SE)
chr1	39549804	39549805	0.05	0.04	0.01	0.09	+	3954980439549800	3995265239952650	se@1:39924921:39925490:+|1:39924921:39926304:+	MACF1	protein_coding	Skipped Exon (SE)
chr1	224544595	224544596	0.96	0.95	0.01	0.09	+	2.24545e+17	2.24567e+17	se@1:224553693:224558985:+|1:224553693:224566771:+	CNIH4	protein_coding	Skipped Exon (SE)
chr1	155867599	155867600	0.04	0.03	0.01	0.09	-	1.55868e+17	1.55881e+17	se@1:155874401:155874522:-|1:155874293:155874522:-	RIT1	protein_coding	Skipped Exon (SE)
chr1	150782181	150782182	0.05	0.04	0.01	0.09	-	1.50782e+17	1.50849e+17	se@1:150833778:150849019:-|1:150830936:150849019:-	ARNT	protein_coding	Skipped Exon (SE)
chr1	39549804	39549805	0.05	0.03	0.02	0.09	+	3954980439549800	3995265239952650	se@1:39924921:39925493:+|1:39924921:39926304:+	MACF1	protein_coding	Skipped Exon (SE)
chr1	93615299	93615300	0.02	0.04	-0.02	0.09	-	9361529993615290	9364628593646280	se@1:93624442:93625686:-|1:93622040:93625686:-	TMED5	protein_coding	Skipped Exon (SE)
chr1	75171170	75171171	0.96	0.97	-0.01	0.09	-	7517117075171170	7519870275198700	se@1:75180314:75188802:-|1:75175931:75188802:-	CRYZ	protein_coding	Skipped Exon (SE)
chr1	151375200	151375201	0.96	0.95	0.01	0.09	-	1.51375e+17	1.51432e+17	se@1:151384247:151384772:-|1:151381304:151384772:-	POGZ	protein_coding	Skipped Exon (SE)
chr1	180123969	180123970	0.99	0.96	0.03	0.09	+	1.80124e+17	1.80173e+17	se@1:180144501:180145066:+|1:180144501:180147929:+	QSOX1	protein_coding	Skipped Exon (SE)
chr1	113217043	113217044	0.04	0.02	0.02	0.09	+	1.13217e+17	1.13243e+17	se@1:113217671:113229588:+|1:113217671:113231557:+	MOV10	protein_coding	Skipped Exon (SE)
chr1	40538379	40538380	0.97	0.96	0.01	0.09	-	4053837940538370	4056337540563370	se@1:40555184:40557001:-|1:40546159:40557001:-	PPT1	protein_coding	Skipped Exon (SE)
chr1	213224597	213224598	0.04	0.01	0.03	0.09	+	2.13225e+17	2.13448e+17	se@1:213224851:213234724:+|1:213224851:213244348:+	RPS6KC1	protein_coding	Skipped Exon (SE)
chr1	155278539	155278540	0.05	0.07	-0.02	0.09	+	1.55279e+17	1.5529e+17	se@1:155278756:155279544:+|1:155278756:155279834:+	FDPS	protein_coding	Skipped Exon (SE)
chr1	68939835	68939836	0.05	0.02	0.03	0.09	-	6893983568939830	6896279768962790	se@1:68948988:68949633:-|1:68948580:68949633:-	DEPDC1	protein_coding	Skipped Exon (SE)
chr1	146714334	146714335	0.98	0.95	0.03	0.09	+	1.46714e+17	1.46767e+17	se@1:146731572:146736081:+|1:146731572:146737591:+	CHD1L	protein_coding	Skipped Exon (SE)
chr1	146714334	146714335	0.98	0.95	0.03	0.09	+	1.46714e+17	1.46767e+17	se@1:146731572:146736081:+|1:146731572:146737591:+	RP11-337C18.10	processed_transcript	Skipped Exon (SE)
chr1	146714334	146714335	0.98	0.95	0.03	0.09	+	1.46714e+17	1.46767e+17	se@1:146731572:146736081:+|1:146731572:146737591:+	FMO5	protein_coding	Skipped Exon (SE)
chr1	16693760	16693761	0.05	0.03	0.02	0.09	+	1669376016693760	1672463716724630	se@1:16693803:16717870:+|1:16693803:16719726:+	SZRD1	protein_coding	Skipped Exon (SE)
chr1	224370873	224370874	0.97	0.97	0	0.09	+	2.24371e+17	2.24381e+17	se@1:224371120:224377279:+|1:224371120:224380034:+	DEGS1	protein_coding	Skipped Exon (SE)
chr1	167906056	167906057	0.03	0.05	-0.02	0.09	+	1.67906e+17	1.68045e+17	se@1:168037701:168040376:+|1:168037701:168044609:+	MPC2	protein_coding	Skipped Exon (SE)
chr1	167906056	167906057	0.03	0.05	-0.02	0.09	+	1.67906e+17	1.68045e+17	se@1:168037701:168040376:+|1:168037701:168044609:+	DCAF6	protein_coding	Skipped Exon (SE)
chr1	227922697	227922698	0.97	0.95	0.02	0.09	+	2.27923e+17	2.27969e+17	se@1:227923200:227935393:+|1:227923200:227946696:+	JMJD4	protein_coding	Skipped Exon (SE)
chr1	227922697	227922698	0.97	0.95	0.02	0.09	+	2.27923e+17	2.27969e+17	se@1:227923200:227935393:+|1:227923200:227946696:+	SNAP47	protein_coding	Skipped Exon (SE)
chr1	77554675	77554676	0.05	0.04	0.01	0.09	-	7755467577554670	7768511177685110	se@1:77678032:77684995:-|1:77676174:77684995:-	PIGK	protein_coding	Skipped Exon (SE)
chr1	24829387	24829388	0.96	0.96	0	0.09	+	2482938724829380	2486351024863510	se@1:24841057:24859573:+|1:24841057:24861583:+	RCAN3	protein_coding	Skipped Exon (SE)
chr1	31769842	31769843	0.05	0.02	0.03	0.09	+	3176984231769840	3183778331837780	se@1:31769922:31777464:+|1:31769922:31782891:+	ZCCHC17	protein_coding	Skipped Exon (SE)
chr1	46049717	46049718	0.92	0.9	0.02	0.09	+	4604971746049710	4608391646083910	se@1:46072263:46072993:+|1:46072263:46078841:+	NASP	protein_coding	Skipped Exon (SE)
chr1	179851420	179851421	0.06	0.03	0.03	0.09	+	1.79851e+17	1.79889e+17	se@1:179877808:179882721:+|1:179877808:179883133:+	RP11-533E19.7	lincRNA	Skipped Exon (SE)
chr1	179851420	179851421	0.06	0.03	0.03	0.09	+	1.79851e+17	1.79889e+17	se@1:179877808:179882721:+|1:179877808:179883133:+	TOR1AIP1	protein_coding	Skipped Exon (SE)
chr1	52082546	52082547	0.05	0.03	0.02	0.09	+	5208254652082540	5225489152254890	se@1:52135184:52139141:+|1:52135184:52179675:+	OSBPL9	protein_coding	Skipped Exon (SE)
chr1	8412457	8412458	0.07	0.05	0.02	0.09	-	84124578412457	88775248877524	se@1:8852647:8877219:-|1:8716500:8877219:-	RERE	protein_coding	Skipped Exon (SE)
chr1	5922878	5922879	0.04	0.04	0	0.09	-	59228785922878	60525316052531	se@1:5948670:5950928:-|1:5947526:5950928:-	NPHP4	protein_coding	Skipped Exon (SE)
chr1	11166592	11166593	0.05	0.03	0.02	0.09	-	1116659211166590	1132256411322560	se@1:11171810:11172909:-|1:11169786:11172909:-	MTOR	protein_coding	Skipped Exon (SE)
chr1	16892131	16892132	0.04	0.04	0	0.09	-	1689213116892130	1694008316940080	se@1:16897665:16899637:-|1:16895731:16899637:-	NBPF1	protein_coding	Skipped Exon (SE)
chr1	28764682	28764683	0.06	0.05	0.01	0.09	+	2876468228764680	2882682028826820	se@1:28819603:28820742:+|1:28819603:28823046:+	PHACTR4	protein_coding	Skipped Exon (SE)
chr1	54231133	54231134	0.95	0.96	-0.01	0.09	-	5423113354231130	5430453354304530	se@1:54273464:54275368:-|1:54272190:54275368:-	NDC1	protein_coding	Skipped Exon (SE)
chr1	25664808	25664809	0.97	0.97	0	0.09	+	2566480825664800	2568745825687450	se@1:25664947:25666965:+|1:25664947:25678117:+	TMEM50A	protein_coding	Skipped Exon (SE)
chr1	231762561	231762562	0.05	0.04	0.01	0.09	+	2.31763e+17	2.32177e+17	se@1:231935956:231948976:+|1:231935956:231954075:+	DISC1	protein_coding	Skipped Exon (SE)
chr1	231762561	231762562	0.05	0.04	0.01	0.09	+	2.31763e+17	2.32177e+17	se@1:231935956:231948976:+|1:231935956:231954075:+	TSNAX-DISC1	protein_coding	Skipped Exon (SE)
chr1	185265520	185265521	0.1	0.07	0.03	0.09	-	1.85266e+17	1.85286e+17	se@1:185275757:185276146:-|1:185274775:185276146:-	IVNS1ABP	protein_coding	Skipped Exon (SE)
chr1	150898815	150898816	0.97	0.95	0.02	0.09	+	1.50899e+17	1.50937e+17	se@1:150915164:150915328:+|1:150915164:150916396:+	SETDB1	protein_coding	Skipped Exon (SE)
chr1	167905911	167905912	0.05	0.04	0.01	0.09	+	1.67906e+17	1.67993e+17	se@1:167974031:167985019:+|1:167974031:167988783:+	MPC2	protein_coding	Skipped Exon (SE)
chr1	167905911	167905912	0.05	0.04	0.01	0.09	+	1.67906e+17	1.67993e+17	se@1:167974031:167985019:+|1:167974031:167988783:+	DCAF6	protein_coding	Skipped Exon (SE)
chr1	31404353	31404354	0.94	0.97	-0.03	0.09	-	3140435331404350	3153854531538540	se@1:31418330:31422980:-|1:31414970:31422980:-	PUM1	protein_coding	Skipped Exon (SE)
chr1	41204510	41204511	0.05	0.02	0.03	0.09	+	4120451041204510	4123727541237270	se@1:41228718:41229035:+|1:41228718:41232268:+	NFYC	protein_coding	Skipped Exon (SE)
chr1	23636276	23636277	0.45	0.44	0.01	0.09	-	2363627623636270	2367080323670800	se@1:23667510:23670704:-|1:23665101:23670704:-	HNRNPR	protein_coding	Skipped Exon (SE)
chr1	155719510	155719511	0.95	0.96	-0.01	0.09	-	1.5572e+17	1.55829e+17	se@1:155741008:155742857:-|1:155737332:155742857:-	GON4L	protein_coding	Skipped Exon (SE)
chr1	155719510	155719511	0.95	0.96	-0.01	0.09	-	1.5572e+17	1.55829e+17	se@1:155741008:155742857:-|1:155737332:155742857:-	MSTO2P	pseudogene	Skipped Exon (SE)
chr1	46654355	46654356	0.01	0.04	-0.03	0.09	-	4665435546654350	4666411546664110	se@1:46663221:46663374:-|1:46662756:46663374:-	POMGNT1	protein_coding	Skipped Exon (SE)
chr1	32256031	32256032	0.91	0.92	-0.01	0.09	-	3225603132256030	3228158032281580	se@1:32258002:32258279:-|1:32256853:32258279:-	RP11-84A19.3	antisense	Skipped Exon (SE)
chr1	32256031	32256032	0.91	0.92	-0.01	0.09	-	3225603132256030	3228158032281580	se@1:32258002:32258279:-|1:32256853:32258279:-	SPOCD1	protein_coding	Skipped Exon (SE)
chr1	161087891	161087892	0.95	0.95	0	0.09	+	1.61088e+17	1.61091e+17	se@1:161089402:161089609:+|1:161089402:161089897:+	NIT1	protein_coding	Skipped Exon (SE)
chr1	161087891	161087892	0.95	0.95	0	0.09	+	1.61088e+17	1.61091e+17	se@1:161089402:161089609:+|1:161089402:161089897:+	PFDN2	protein_coding	Skipped Exon (SE)
chr1	160175127	160175128	0.02	0	0.02	0.09	+	1.60175e+17	1.60185e+17	se@1:160175312:160176818:+|1:160175312:160181333:+	RP11-536C5.7	antisense	Skipped Exon (SE)
chr1	160175127	160175128	0.02	0	0.02	0.09	+	1.60175e+17	1.60185e+17	se@1:160175312:160176818:+|1:160175312:160181333:+	PEA15	protein_coding	Skipped Exon (SE)
chr1	38002142	38002143	0.06	0.07	-0.01	0.09	-	3800214238002140	3801990338019900	se@1:38014588:38018246:-|1:38006356:38018246:-	SNIP1	protein_coding	Skipped Exon (SE)
chr1	79115516	79115517	0.97	0.99	-0.02	0.09	+	7911551679115510	7912976379129760	se@1:79115590:79115871:+|1:79115590:79119928:+	IFI44	protein_coding	Skipped Exon (SE)
chr1	204218312	204218313	0.06	0.03	0.03	0.09	-	2.04218e+17	2.04227e+17	se@1:204220739:204225930:-|1:204219742:204225930:-	PLEKHA6	protein_coding	Skipped Exon (SE)
chr1	53708041	53708042	0.1	0.08	0.02	0.09	-	5370804153708040	5379382153793820	se@1:53723746:53723991:-|1:53723136:53723991:-	RP5-1024G6.8	lincRNA	Skipped Exon (SE)
chr1	53708041	53708042	0.1	0.08	0.02	0.09	-	5370804153708040	5379382153793820	se@1:53723746:53723991:-|1:53723136:53723991:-	RP5-1024G6.5	antisense	Skipped Exon (SE)
chr1	46505812	46505813	0.94	0.97	-0.03	0.09	-	4650581246505810	4659831446598310	se@1:46532763:46543187:-|1:46531851:46543187:-	PIK3R3	protein_coding	Skipped Exon (SE)
chr1	183441637	183441638	0.06	0.06	0	0.09	+	1.83442e+17	1.83523e+17	se@1:183515472:183516238:+|1:183515472:183518343:+	SMG7	protein_coding	Skipped Exon (SE)
chr1	78354200	78354201	0.96	0.96	0	0.09	+	7835420078354200	7840957878409570	se@1:78399164:78401508:+|1:78399164:78407708:+	NEXN-AS1	antisense	Skipped Exon (SE)
chr1	78354200	78354201	0.96	0.96	0	0.09	+	7835420078354200	7840957878409570	se@1:78399164:78401508:+|1:78399164:78407708:+	NEXN	protein_coding	Skipped Exon (SE)
chr1	24742245	24742246	0.04	0.04	0	0.09	+	2474224524742240	2479947324799470	se@1:24782763:24784224:+|1:24782763:24785378:+	STPG1	protein_coding	Skipped Exon (SE)
chr1	231359509	231359510	0.97	0.96	0.01	0.09	-	2.3136e+17	2.31377e+17	se@1:231364952:231374603:-|1:231362814:231374603:-	C1orf131	protein_coding	Skipped Exon (SE)
chr1	185126291	185126292	0.95	0.96	-0.01	0.09	+	1.85126e+17	1.85261e+17	se@1:185137530:185143504:+|1:185137530:185149523:+	SWT1	protein_coding	Skipped Exon (SE)
chr1	1246977	1246978	0.95	0.98	-0.03	0.09	-	12469771246977	12600711260071	se@1:1249745:1250204:-|1:1249301:1250204:-	CPSF3L	protein_coding	Skipped Exon (SE)
chr1	1246977	1246978	0.95	0.98	-0.03	0.09	-	12469771246977	12600711260071	se@1:1249745:1250204:-|1:1249301:1250204:-	PUSL1	protein_coding	Skipped Exon (SE)
chr1	204100190	204100191	0.95	0.96	-0.01	0.09	-	2.041e+17	2.04121e+17	se@1:204115892:204118831:-|1:204110585:204118831:-	RP11-74C13.4	antisense	Skipped Exon (SE)
chr1	204100190	204100191	0.95	0.96	-0.01	0.09	-	2.041e+17	2.04121e+17	se@1:204115892:204118831:-|1:204110585:204118831:-	ETNK2	protein_coding	Skipped Exon (SE)
chr1	75171170	75171171	0.04	0.03	0.01	0.09	-	7517117075171170	7519871475198710	se@1:75190735:75198640:-|1:75190518:75198640:-	CRYZ	protein_coding	Skipped Exon (SE)
chr1	222731244	222731245	0.95	0.96	-0.01	0.09	-	2.22731e+17	2.22763e+17	se@1:222757639:222761785:-|1:222753214:222761785:-	TAF1A	protein_coding	Skipped Exon (SE)
chr1	201452658	201452659	0.99	0.97	0.02	0.09	-	2.01453e+17	2.01479e+17	se@1:201465432:201476198:-|1:201459472:201476198:-	CSRP1	protein_coding	Skipped Exon (SE)
chr1	29063271	29063272	0.96	0.99	-0.03	0.09	+	2906327129063270	2909628729096280	se@1:29063659:29064170:+|1:29063659:29064771:+	YTHDF2	protein_coding	Skipped Exon (SE)
chr1	39328162	39328163	0.96	0.97	-0.01	0.09	-	3932816239328160	3934729839347290	se@1:39338762:39347104:-|1:39333282:39347104:-	RP5-864K19.4	antisense	Skipped Exon (SE)
chr1	160185505	160185506	0.01	0.04	-0.03	0.1	-	1.60186e+17	1.60255e+17	se@1:160251085:160251829:-|1:160250036:160251829:-	DCAF8	protein_coding	Skipped Exon (SE)
chr1	76190043	76190044	0.06	0.03	0.03	0.1	+	7619004376190040	7622935576229350	se@1:76216231:76216455:+|1:76216231:76226807:+	ACADM	protein_coding	Skipped Exon (SE)
chr1	154245096	154245097	0.93	0.94	-0.01	0.1	+	1.54245e+17	1.54248e+17	se@1:154245252:154245812:+|1:154245252:154246250:+	HAX1	protein_coding	Skipped Exon (SE)
chr1	92764522	92764523	0.05	0.03	0.02	0.1	+	9276452292764520	9285373092853730	se@1:92765796:92765894:+|1:92765796:92767033:+	GLMN	protein_coding	Skipped Exon (SE)
chr1	92764522	92764523	0.05	0.03	0.02	0.1	+	9276452292764520	9285373092853730	se@1:92765796:92765894:+|1:92765796:92767033:+	RPAP2	protein_coding	Skipped Exon (SE)
chr1	228327929	228327930	0.14	0.13	0.01	0.1	+	2.28328e+17	2.28337e+17	se@1:228328064:228328825:+|1:228328064:228333212:+	GUK1	protein_coding	Skipped Exon (SE)
chr1	155278707	155278708	0.96	0.95	0.01	0.1	+	1.55279e+17	1.5529e+17	se@1:155288082:155288456:+|1:155288082:155288647:+	FDPS	protein_coding	Skipped Exon (SE)
chr1	51819935	51819936	0.95	0.97	-0.02	0.1	-	5181993551819930	5198500051985000	se@1:51913807:51926763:-|1:51912777:51926763:-	EPS15	protein_coding	Skipped Exon (SE)
chr1	223714983	223714984	0.02	0.04	-0.02	0.1	-	2.23715e+17	2.23853e+17	se@1:223830535:223842032:-|1:223816482:223842032:-	CAPN8	protein_coding	Skipped Exon (SE)
chr1	91380859	91380860	0.07	0.09	-0.02	0.1	-	9138085991380850	9148703091487030	se@1:91401087:91403042:-|1:91383711:91403042:-	ZNF644	protein_coding	Skipped Exon (SE)
chr1	228294381	228294382	0.05	0.02	0.03	0.1	-	2.28294e+17	2.28297e+17	se@1:228296175:228296656:-|1:228296022:228296656:-	MRPL55	protein_coding	Skipped Exon (SE)
chr1	22148738	22148739	0.05	0.02	0.03	0.1	-	2214873822148730	2226379022263790	se@1:22215211:22216474:-|1:22214559:22216474:-	LDLRAD2	protein_coding	Skipped Exon (SE)
chr1	22148738	22148739	0.05	0.02	0.03	0.1	-	2214873822148730	2226379022263790	se@1:22215211:22216474:-|1:22214559:22216474:-	HSPG2	protein_coding	Skipped Exon (SE)
chr1	228294381	228294382	0.03	0.05	-0.02	0.1	-	2.28294e+17	2.28297e+17	se@1:228296722:228296962:-|1:228296175:228296962:-	MRPL55	protein_coding	Skipped Exon (SE)
chr1	33087436	33087437	0.02	0.04	-0.02	0.1	-	3308743633087430	3311616133116160	se@1:33098955:33099246:-|1:33093145:33099246:-	ZBTB8OS	protein_coding	Skipped Exon (SE)
chr1	46049717	46049718	0.04	0.05	-0.01	0.1	+	4604971746049710	4607068846070680	se@1:46060445:46066057:+|1:46060445:46067927:+	NASP	protein_coding	Skipped Exon (SE)
chr1	182542769	182542770	0.94	0.96	-0.02	0.1	-	1.82543e+17	1.82558e+17	se@1:182553301:182554462:-|1:182551393:182554462:-	RNASEL	protein_coding	Skipped Exon (SE)
chr1	47023090	47023091	0.04	0.04	0	0.1	-	4702309047023090	4706988647069880	se@1:47048577:47048900:-|1:47046299:47048900:-	MKNK1-AS1	antisense	Skipped Exon (SE)
chr1	47023090	47023091	0.04	0.04	0	0.1	-	4702309047023090	4706988647069880	se@1:47048577:47048900:-|1:47046299:47048900:-	MKNK1	protein_coding	Skipped Exon (SE)
chr1	212113743	212113744	0.93	0.94	-0.01	0.1	-	2.12114e+17	2.12209e+17	se@1:212193610:212194425:-|1:212190365:212194425:-	INTS7	protein_coding	Skipped Exon (SE)
chr1	955503	955504	0.04	0.04	0	0.1	+	955503955503	991496991496	se@1:987195:988841:+|1:987195:989133:+	AGRN	protein_coding	Skipped Exon (SE)
chr1	46654355	46654356	0.96	0.96	0	0.1	-	4665435546654350	4666411546664110	se@1:46660633:46661483:-|1:46660323:46661483:-	POMGNT1	protein_coding	Skipped Exon (SE)
chr1	10093041	10093042	0.03	0.05	-0.02	0.1	+	1009304110093040	1024129610241290	se@1:10221344:10226302:+|1:10221344:10228194:+	UBE4B	protein_coding	Skipped Exon (SE)
chr1	101455180	101455181	0.95	0.98	-0.03	0.1	-	1.01455e+17	1.01491e+17	se@1:101479374:101487197:-|1:101467143:101487197:-	DPH5	protein_coding	Skipped Exon (SE)
chr1	155023762	155023763	0.06	0.03	0.03	0.1	+	1.55024e+17	1.55035e+17	se@1:155033308:155033891:+|1:155033308:155034721:+	ADAM15	protein_coding	Skipped Exon (SE)
chr1	39351968	39351969	0.95	0.95	0	0.1	-	3935196839351960	3939250939392500	se@1:39353696:39358836:-|1:39352355:39358836:-	RP5-864K19.4	antisense	Skipped Exon (SE)
chr1	39351968	39351969	0.95	0.95	0	0.1	-	3935196839351960	3939250939392500	se@1:39353696:39358836:-|1:39352355:39358836:-	RHBDL2	protein_coding	Skipped Exon (SE)
chr1	228270361	228270362	0.49	0.5	-0.01	0.1	+	2.2827e+17	2.28287e+17	se@1:228270466:228284779:+|1:228270466:228285043:+	ARF1	protein_coding	Skipped Exon (SE)
chr1	214454576	214454577	0.95	0.98	-0.03	0.1	+	2.14455e+17	2.1451e+17	se@1:214505535:214507543:+|1:214505535:214510047:+	SMYD2	protein_coding	Skipped Exon (SE)
chr1	33116749	33116750	0.96	0.99	-0.03	0.1	+	3311674933116740	3315181233151810	se@1:33117662:33133826:+|1:33117662:33134340:+	RBBP4	protein_coding	Skipped Exon (SE)
chr1	155658882	155658883	0.03	0.05	-0.02	0.1	+	1.55659e+17	1.55709e+17	se@1:155701824:155706399:+|1:155701824:155706737:+	DAP3	protein_coding	Skipped Exon (SE)
chr1	155658882	155658883	0.03	0.05	-0.02	0.1	+	1.55659e+17	1.55709e+17	se@1:155701824:155706399:+|1:155701824:155706737:+	MSTO1	protein_coding	Skipped Exon (SE)
chr1	155658882	155658883	0.03	0.05	-0.02	0.1	+	1.55659e+17	1.55709e+17	se@1:155701824:155706399:+|1:155701824:155706737:+	MSTO2P	pseudogene	Skipped Exon (SE)
chr1	40306723	40306724	0.97	0.97	0	0.1	-	4030672340306720	4034917840349170	se@1:40313332:40313658:-|1:40312969:40313658:-	TRIT1	protein_coding	Skipped Exon (SE)
chr1	63249806	63249807	0.04	0.05	-0.01	0.1	+	6324980663249800	6333118463331180	se@1:63249944:63267908:+|1:63249944:63269390:+	ATG4C	protein_coding	Skipped Exon (SE)
chr1	160313062	160313063	0.95	0.97	-0.02	0.1	+	1.60313e+17	1.60329e+17	se@1:160321996:160322677:+|1:160321996:160322950:+	NCSTN	protein_coding	Skipped Exon (SE)
chr1	160313062	160313063	0.95	0.97	-0.02	0.1	+	1.60313e+17	1.60329e+17	se@1:160321996:160322677:+|1:160321996:160322950:+	COPA	protein_coding	Skipped Exon (SE)
chr1	45316450	45316451	0.03	0.05	-0.02	0.1	-	4531645045316450	4545228245452280	se@1:45435716:45443987:-|1:45407337:45443987:-	EIF2B3	protein_coding	Skipped Exon (SE)
chr1	16573334	16573335	0.04	0.06	-0.02	0.1	-	1657333416573330	1667894916678940	se@1:16636852:16641664:-|1:16632414:16641664:-	FBXO42	protein_coding	Skipped Exon (SE)
chr1	231359509	231359510	0.04	0.02	0.02	0.1	-	2.3136e+17	2.31377e+17	se@1:231362238:231362485:-|1:231361269:231362485:-	C1orf131	protein_coding	Skipped Exon (SE)
chr1	40306723	40306724	0.05	0.02	0.03	0.1	-	4030672340306720	4034917840349170	se@1:40341804:40348990:-|1:40323089:40348990:-	TRIT1	protein_coding	Skipped Exon (SE)
chr1	113615831	113615832	0.05	0.05	0	0.1	+	1.13616e+17	1.13668e+17	se@1:113616267:113616743:+|1:113616267:113633940:+	LRIG2	protein_coding	Skipped Exon (SE)
chr1	160209892	160209893	0.14	0.15	-0.01	0.1	-	1.6021e+17	1.60232e+17	se@1:160231187:160232066:-|1:160213824:160232066:-	DCAF8	protein_coding	Skipped Exon (SE)
chr1	160209892	160209893	0.14	0.15	-0.01	0.1	-	1.6021e+17	1.60232e+17	se@1:160231187:160232066:-|1:160213824:160232066:-	DCAF8	protein_coding	Skipped Exon (SE)
chr1	43148098	43148099	0.79	0.81	-0.02	0.1	+	4314809843148090	4316802043168020	se@1:43159194:43161870:+|1:43159194:43162313:+	YBX1	protein_coding	Skipped Exon (SE)
chr1	210406144	210406145	0.94	0.96	-0.02	0.1	+	2.10406e+17	2.1042e+17	se@1:210411480:210412838:+|1:210411480:210414903:+	SERTAD4-AS1	antisense	Skipped Exon (SE)
chr1	210406144	210406145	0.94	0.96	-0.02	0.1	+	2.10406e+17	2.1042e+17	se@1:210411480:210412838:+|1:210411480:210414903:+	SERTAD4	protein_coding	Skipped Exon (SE)
chr1	32042143	32042144	0.95	0.97	-0.02	0.1	+	3204214332042140	3205063732050630	se@1:32042196:32042701:+|1:32042196:32044805:+	TINAGL1	protein_coding	Skipped Exon (SE)
chr1	11734537	11734538	0.96	0.97	-0.01	0.1	-	1173453711734530	1175170711751700	se@1:11737671:11740410:-|1:11737005:11740410:-	MAD2L2	protein_coding	Skipped Exon (SE)
chr1	155158300	155158301	0.12	0.13	-0.01	0.1	-	1.55158e+17	1.55163e+17	se@1:155160334:155160639:-|1:155160020:155160639:-	MUC1	protein_coding	Skipped Exon (SE)
chr1	155158300	155158301	0.12	0.13	-0.01	0.1	-	1.55158e+17	1.55163e+17	se@1:155160334:155160639:-|1:155160020:155160639:-	RP11-201K10.3	protein_coding	Skipped Exon (SE)
chr1	206764977	206764978	0.96	0.98	-0.02	0.1	-	2.06765e+17	2.06786e+17	se@1:206772966:206773087:-|1:206772446:206773087:-	EIF2D	protein_coding	Skipped Exon (SE)
chr1	16693578	16693579	0.05	0.02	0.03	0.1	+	1669357816693570	1672463716724630	se@1:16693803:16713550:+|1:16693803:16717870:+	SZRD1	protein_coding	Skipped Exon (SE)
chr1	145611036	145611037	0.01	0.04	-0.03	0.1	+	1.45611e+17	1.45691e+17	se@1:145611341:145615661:+|1:145611341:145646115:+	RNF115	protein_coding	Skipped Exon (SE)
chr1	6281253	6281254	0.07	0.06	0.01	0.1	-	62812536281253	62960006296000	se@1:6294571:6294946:-|1:6293703:6294946:-	RNF207	protein_coding	Skipped Exon (SE)
chr1	6281253	6281254	0.07	0.06	0.01	0.1	-	62812536281253	62960006296000	se@1:6294571:6294946:-|1:6293703:6294946:-	ICMT	protein_coding	Skipped Exon (SE)
chr1	24829387	24829388	0.97	0.95	0.02	0.1	+	2482938724829380	2486350624863500	se@1:24857881:24859573:+|1:24857881:24861583:+	RCAN3	protein_coding	Skipped Exon (SE)
chr1	46049717	46049718	0.02	0.05	-0.03	0.1	+	4604971746049710	4608391646083910	se@1:46056942:46066057:+|1:46056942:46067927:+	NASP	protein_coding	Skipped Exon (SE)
chr1	19401000	19401001	0.95	0.94	0.01	0.1	-	1940100019401000	1953674619536740	se@1:19467386:19467841:-|1:19465714:19467841:-	RP5-1126H10.2	3prime_overlapping_ncrna	Skipped Exon (SE)
chr1	19401000	19401001	0.95	0.94	0.01	0.1	-	1940100019401000	1953674619536740	se@1:19467386:19467841:-|1:19465714:19467841:-	UBR4	protein_coding	Skipped Exon (SE)
chr1	21069171	21069172	0.31	0.29	0.02	0.1	-	2106917121069170	2111379921113790	se@1:21107033:21113688:-|1:21106404:21113688:-	HP1BP3	protein_coding	Skipped Exon (SE)
chr1	155719510	155719511	0.97	0.95	0.02	0.1	-	1.5572e+17	1.55829e+17	se@1:155743001:155744793:-|1:155741008:155744793:-	GON4L	protein_coding	Skipped Exon (SE)
chr1	155719510	155719511	0.97	0.95	0.02	0.1	-	1.5572e+17	1.55829e+17	se@1:155743001:155744793:-|1:155741008:155744793:-	MSTO2P	pseudogene	Skipped Exon (SE)
chr1	35447134	35447135	0.96	0.98	-0.02	0.1	-	3544713435447130	3549734235497340	se@1:35449548:35457835:-|1:35447720:35457835:-	RP11-244H3.1	processed_transcript	Skipped Exon (SE)
chr1	35447134	35447135	0.96	0.98	-0.02	0.1	-	3544713435447130	3549734235497340	se@1:35449548:35457835:-|1:35447720:35457835:-	RP11-244H3.4	protein_coding	Skipped Exon (SE)
chr1	100549119	100549120	0.96	0.96	0	0.1	-	1.00549e+17	1.00599e+17	se@1:100553792:100568511:-|1:100551186:100568511:-	SASS6	protein_coding	Skipped Exon (SE)
chr1	100549119	100549120	0.96	0.96	0	0.1	-	1.00549e+17	1.00599e+17	se@1:100553792:100568511:-|1:100551186:100568511:-	RP4-714D9.2	antisense	Skipped Exon (SE)
chr1	160175127	160175128	0.03	0.01	0.02	0.1	+	1.60175e+17	1.60185e+17	se@1:160175312:160176920:+|1:160175312:160181333:+	RP11-536C5.7	antisense	Skipped Exon (SE)
chr1	160175127	160175128	0.03	0.01	0.02	0.1	+	1.60175e+17	1.60185e+17	se@1:160175312:160176920:+|1:160175312:160181333:+	PEA15	protein_coding	Skipped Exon (SE)
chr1	223967601	223967602	0.06	0.03	0.03	0.1	-	2.23968e+17	2.24034e+17	se@1:224006039:224008922:-|1:224002055:224008922:-	TP53BP2	protein_coding	Skipped Exon (SE)
chr1	167298281	167298282	0.04	0.05	-0.01	0.1	+	1.67298e+17	1.67397e+17	se@1:167353188:167356418:+|1:167353188:167358825:+	POU2F1	protein_coding	Skipped Exon (SE)
chr1	167691187	167691188	0.1	0.09	0.01	0.1	+	1.67691e+17	1.67761e+17	se@1:167734986:167742473:+|1:167734986:167757057:+	MPZL1	protein_coding	Skipped Exon (SE)
chr1	155158300	155158301	0.02	0.04	-0.02	0.1	-	1.55158e+17	1.55163e+17	se@1:155160539:155160639:-|1:155160020:155160639:-	MUC1	protein_coding	Skipped Exon (SE)
chr1	155158300	155158301	0.02	0.04	-0.02	0.1	-	1.55158e+17	1.55163e+17	se@1:155160539:155160639:-|1:155160020:155160639:-	RP11-201K10.3	protein_coding	Skipped Exon (SE)
chr1	54317392	54317393	0.94	0.96	-0.02	0.1	-	5431739254317390	5435548754355480	se@1:54348949:54354580:-|1:54344395:54354580:-	YIPF1	protein_coding	Skipped Exon (SE)
chr1	161169105	161169106	0.98	0.96	0.02	0.1	+	1.61169e+17	1.61184e+17	se@1:161172270:161173227:+|1:161172270:161176197:+	NDUFS2	protein_coding	Skipped Exon (SE)
chr1	25071848	25071849	0.03	0.06	-0.03	0.1	+	2507184825071840	2517081525170810	se@1:25072116:25119668:+|1:25072116:25124233:+	CLIC4	protein_coding	Skipped Exon (SE)
chr1	227058264	227058265	0.04	0.04	0	0.1	+	2.27058e+17	2.27084e+17	se@1:227063251:227068170:+|1:227063251:227069589:+	PSEN2	protein_coding	Skipped Exon (SE)
chr1	204218312	204218313	0.94	0.97	-0.03	0.1	-	2.04218e+17	2.04227e+17	se@1:204219742:204225930:-|1:204218392:204225930:-	PLEKHA6	protein_coding	Skipped Exon (SE)
chr1	85784169	85784170	0.08	0.1	-0.02	0.1	-	8578416985784160	8604404686044040	se@1:85961964:86043667:-|1:85824530:86043667:-	RP11-131L23.1	antisense	Skipped Exon (SE)
chr1	85784169	85784170	0.08	0.1	-0.02	0.1	-	8578416985784160	8604404686044040	se@1:85961964:86043667:-|1:85824530:86043667:-	DDAH1	protein_coding	Skipped Exon (SE)
chr1	52254863	52254864	0.97	0.95	0.02	0.11	-	5225486352254860	5234447752344470	se@1:52266355:52269486:-|1:52264083:52269486:-	OSBPL9	protein_coding	Skipped Exon (SE)
chr1	52254863	52254864	0.97	0.95	0.02	0.11	-	5225486352254860	5234447752344470	se@1:52266355:52269486:-|1:52264083:52269486:-	NRD1	protein_coding	Skipped Exon (SE)
chr1	160209892	160209893	0.13	0.15	-0.02	0.11	-	1.6021e+17	1.60232e+17	se@1:160231190:160232066:-|1:160213824:160232066:-	DCAF8	protein_coding	Skipped Exon (SE)
chr1	160209892	160209893	0.13	0.15	-0.02	0.11	-	1.6021e+17	1.60232e+17	se@1:160231190:160232066:-|1:160213824:160232066:-	DCAF8	protein_coding	Skipped Exon (SE)
chr1	156278760	156278761	0.24	0.25	-0.01	0.11	-	1.56279e+17	1.56308e+17	se@1:156304709:156305618:-|1:156303434:156305618:-	CCT3	protein_coding	Skipped Exon (SE)
chr1	150293925	150293926	0.95	0.98	-0.03	0.11	+	1.50294e+17	1.50326e+17	se@1:150298339:150300779:+|1:150298339:150305155:+	PRPF3	protein_coding	Skipped Exon (SE)
chr1	235294949	235294950	0.93	0.93	0	0.11	-	2.35295e+17	2.35357e+17	se@1:235316080:235318196:-|1:235311762:235318196:-	RBM34	protein_coding	Skipped Exon (SE)
chr1	235294949	235294950	0.93	0.93	0	0.11	-	2.35295e+17	2.35357e+17	se@1:235316080:235318196:-|1:235311762:235318196:-	ARID4B	protein_coding	Skipped Exon (SE)
chr1	54231133	54231134	0.94	0.97	-0.03	0.11	-	5423113354231130	5430453354304530	se@1:54293846:54298163:-|1:54291609:54298163:-	NDC1	protein_coding	Skipped Exon (SE)
chr1	1571100	1571101	0.05	0.06	-0.01	0.11	-	15711001571100	16557751655775	se@1:1643866:1647785:-|1:1577869:1647785:-	CDK11B	protein_coding	Skipped Exon (SE)
chr1	227127989	227127990	0.05	0.03	0.02	0.11	+	2.27128e+17	2.27175e+17	se@1:227128100:227137184:+|1:227128100:227149078:+	ADCK3	protein_coding	Skipped Exon (SE)
chr1	92974253	92974254	0.04	0.03	0.01	0.11	-	9297425392974250	9325796193257960	se@1:93087897:93089733:-|1:93073284:93089733:-	EVI5	protein_coding	Skipped Exon (SE)
chr1	162760536	162760537	0.95	0.96	-0.01	0.11	+	1.62761e+17	1.62782e+17	se@1:162774113:162775184:+|1:162774113:162782088:+	HSD17B7	protein_coding	Skipped Exon (SE)
chr1	26126684	26126685	0.05	0.03	0.02	0.11	+	2612668426126680	2614471226144710	se@1:26139283:26140066:+|1:26139283:26140372:+	SEPN1	protein_coding	Skipped Exon (SE)
chr1	60358980	60358981	0.05	0.05	0	0.11	-	6035898060358980	6039246260392460	se@1:60370188:60370543:-|1:60366775:60370543:-	CYP2J2	protein_coding	Skipped Exon (SE)
chr1	97543299	97543300	0.05	0.05	0	0.11	-	9754329997543290	9838657998386570	se@1:98186482:98187066:-|1:98165103:98187066:-	DPYD	protein_coding	Skipped Exon (SE)
chr1	154916556	154916557	0.95	0.95	0	0.11	-	1.54917e+17	1.54929e+17	se@1:154924397:154926147:-|1:154924011:154926147:-	PBXIP1	protein_coding	Skipped Exon (SE)
chr1	160185505	160185506	0.9	0.93	-0.03	0.11	-	1.60186e+17	1.60232e+17	se@1:160213824:160231075:-|1:160210160:160231075:-	DCAF8	protein_coding	Skipped Exon (SE)
chr1	167691187	167691188	0.94	0.97	-0.03	0.11	+	1.67691e+17	1.67761e+17	se@1:167734986:167741512:+|1:167734986:167742473:+	MPZL1	protein_coding	Skipped Exon (SE)
chr1	19401000	19401001	0.08	0.05	0.03	0.11	-	1940100019401000	1953674619536740	se@1:19472600:19473320:-|1:19472427:19473320:-	RP5-1126H10.2	3prime_overlapping_ncrna	Skipped Exon (SE)
chr1	19401000	19401001	0.08	0.05	0.03	0.11	-	1940100019401000	1953674619536740	se@1:19472600:19473320:-|1:19472427:19473320:-	UBR4	protein_coding	Skipped Exon (SE)
chr1	46505812	46505813	0.06	0.03	0.03	0.11	-	4650581246505810	4659831446598310	se@1:46550805:46597519:-|1:46546422:46597519:-	PIK3R3	protein_coding	Skipped Exon (SE)
chr1	45316450	45316451	0.05	0.07	-0.02	0.11	-	4531645045316450	4545228245452280	se@1:45403020:45407178:-|1:45392411:45407178:-	EIF2B3	protein_coding	Skipped Exon (SE)
chr1	223900034	223900035	0.94	0.92	0.02	0.11	+	2.239e+17	2.23964e+17	se@1:223931920:223933008:+|1:223931920:223934699:+	CAPN2	protein_coding	Skipped Exon (SE)
chr1	198126093	198126094	0.07	0.09	-0.02	0.11	+	1.98126e+17	1.98292e+17	se@1:198126406:198190129:+|1:198126406:198201683:+	NEK7	protein_coding	Skipped Exon (SE)
chr1	150980953	150980954	0.05	0.03	0.02	0.11	+	1.50981e+17	1.51008e+17	se@1:151001420:151003848:+|1:151001420:151006282:+	PRUNE	protein_coding	Skipped Exon (SE)
chr1	179262937	179262938	0.95	0.97	-0.02	0.11	+	1.79263e+17	1.79328e+17	se@1:179271937:179292572:+|1:179271937:179304641:+	SOAT1	protein_coding	Skipped Exon (SE)
chr1	39549804	39549805	0.07	0.06	0.01	0.11	+	3954980439549800	3995265239952650	se@1:39934404:39935219:+|1:39934404:39945470:+	MACF1	protein_coding	Skipped Exon (SE)
chr1	37961475	37961476	0.06	0.04	0.02	0.11	-	3796147537961470	3798034737980340	se@1:37962337:37967405:-|1:37962205:37967405:-	MEAF6	protein_coding	Skipped Exon (SE)
chr1	155023827	155023828	0.1	0.13	-0.03	0.11	+	1.55024e+17	1.55035e+17	se@1:155033308:155034380:+|1:155033308:155034721:+	ADAM15	protein_coding	Skipped Exon (SE)
chr1	155158599	155158600	0.04	0.06	-0.02	0.11	-	1.55159e+17	1.55163e+17	se@1:155160774:155161974:-|1:155160020:155161974:-	MUC1	protein_coding	Skipped Exon (SE)
chr1	155158599	155158600	0.04	0.06	-0.02	0.11	-	1.55159e+17	1.55163e+17	se@1:155160774:155161974:-|1:155160020:155161974:-	RP11-201K10.3	protein_coding	Skipped Exon (SE)
chr1	11994810	11994811	0.05	0.04	0.01	0.11	+	1199481011994810	1203559412035590	se@1:12017071:12017147:+|1:12017071:12017899:+	PLOD1	protein_coding	Skipped Exon (SE)
chr1	75171170	75171171	0.05	0.03	0.02	0.11	-	7517117075171170	7519871475198710	se@1:75198522:75198640:-|1:75190518:75198640:-	CRYZ	protein_coding	Skipped Exon (SE)
chr1	156495197	156495198	0.95	0.98	-0.03	0.11	-	1.56495e+17	1.56542e+17	se@1:156539255:156542285:-|1:156536338:156542285:-	IQGAP3	protein_coding	Skipped Exon (SE)
chr1	155158300	155158301	0.13	0.13	0	0.11	-	1.55158e+17	1.55163e+17	se@1:155160329:155160484:-|1:155160020:155160484:-	MUC1	protein_coding	Skipped Exon (SE)
chr1	155158300	155158301	0.13	0.13	0	0.11	-	1.55158e+17	1.55163e+17	se@1:155160329:155160484:-|1:155160020:155160484:-	RP11-201K10.3	protein_coding	Skipped Exon (SE)
chr1	229577045	229577046	0.01	0.04	-0.03	0.11	-	2.29577e+17	2.29644e+17	se@1:229605242:229606327:-|1:229602503:229606327:-	NUP133	protein_coding	Skipped Exon (SE)
chr1	1634320	1634321	0.04	0.06	-0.02	0.11	-	16343201634320	16557631655763	se@1:1654073:1654147:-|1:1653150:1654147:-	CDK11A	protein_coding	Skipped Exon (SE)
chr1	1634320	1634321	0.04	0.06	-0.02	0.11	-	16343201634320	16557631655763	se@1:1654073:1654147:-|1:1653150:1654147:-	RP1-283E3.8	processed_transcript	Skipped Exon (SE)
chr1	183441637	183441638	0.1	0.08	0.02	0.11	+	1.83442e+17	1.83523e+17	se@1:183441784:183471388:+|1:183441784:183481972:+	SMG7	protein_coding	Skipped Exon (SE)
chr1	215740735	215740736	0.03	0.05	-0.02	0.11	+	2.15741e+17	2.15795e+17	se@1:215785263:215791430:+|1:215785263:215792228:+	KCTD3	protein_coding	Skipped Exon (SE)
chr1	68939835	68939836	0.57	0.58	-0.01	0.11	-	6893983568939830	6896279768962790	se@1:68948580:68949633:-|1:68947295:68949633:-	DEPDC1	protein_coding	Skipped Exon (SE)
chr1	76190043	76190044	0.06	0.05	0.01	0.11	+	7619004376190040	7622935576229350	se@1:76198607:76198736:+|1:76198607:76199213:+	ACADM	protein_coding	Skipped Exon (SE)
chr1	150618701	150618702	0.92	0.9	0.02	0.11	-	1.50619e+17	1.5067e+17	se@1:150636239:150667132:-|1:150634404:150667132:-	GOLPH3L	protein_coding	Skipped Exon (SE)
chr1	161169105	161169106	0.95	0.96	-0.01	0.11	+	1.61169e+17	1.61184e+17	se@1:161179721:161179901:+|1:161179721:161180094:+	NDUFS2	protein_coding	Skipped Exon (SE)
chr1	53708041	53708042	0.06	0.05	0.01	0.11	-	5370804153708040	5379382153793820	se@1:53740492:53741303:-|1:53737018:53741303:-	RP5-1024G6.8	lincRNA	Skipped Exon (SE)
chr1	53708041	53708042	0.06	0.05	0.01	0.11	-	5370804153708040	5379382153793820	se@1:53740492:53741303:-|1:53737018:53741303:-	RP5-1024G6.5	antisense	Skipped Exon (SE)
chr1	92764522	92764523	0.06	0.03	0.03	0.11	+	9276452292764520	9285373092853730	se@1:92765796:92765976:+|1:92765796:92767033:+	GLMN	protein_coding	Skipped Exon (SE)
chr1	92764522	92764523	0.06	0.03	0.03	0.11	+	9276452292764520	9285373092853730	se@1:92765796:92765976:+|1:92765796:92767033:+	RPAP2	protein_coding	Skipped Exon (SE)
chr1	110453227	110453228	0.94	0.96	-0.02	0.11	+	1.10453e+17	1.1046e+17	se@1:110453254:110453435:+|1:110453254:110456881:+	CSF1	protein_coding	Skipped Exon (SE)
chr1	89472349	89472350	0.16	0.15	0.01	0.11	-	8947234989472340	8948856589488560	se@1:89485894:89486215:-|1:89481097:89486215:-	GBP3	protein_coding	Skipped Exon (SE)
chr1	52816269	52816270	0.05	0.04	0.01	0.11	-	5281626952816260	5283186552831860	se@1:52820126:52820280:-|1:52819319:52820280:-	CC2D1B	protein_coding	Skipped Exon (SE)
chr1	86814421	86814422	0.97	0.95	0.02	0.11	-	8681442186814420	8686200386862000	se@1:86852769:86861716:-|1:86851273:86861716:-	ODF2L	protein_coding	Skipped Exon (SE)
chr1	227177567	227177568	0.95	0.95	0	0.11	-	2.27178e+17	2.27506e+17	se@1:227235711:227257478:-|1:227227937:227257478:-	CDC42BPA	protein_coding	Skipped Exon (SE)
chr1	175126123	175126124	0.06	0.04	0.02	0.11	-	1.75126e+17	1.75162e+17	se@1:175145610:175146747:-|1:175135873:175146747:-	KIAA0040	protein_coding	Skipped Exon (SE)
chr1	213224597	213224598	0.04	0.05	-0.01	0.11	+	2.13225e+17	2.13448e+17	se@1:213244383:213246212:+|1:213244383:213251038:+	RPS6KC1	protein_coding	Skipped Exon (SE)
chr1	161284166	161284167	0.04	0.06	-0.02	0.11	+	1.61284e+17	1.61335e+17	se@1:161293460:161296441:+|1:161293460:161298186:+	SDHC	protein_coding	Skipped Exon (SE)
chr1	154975202	154975203	0.06	0.06	0	0.11	+	1.54975e+17	1.54991e+17	se@1:154982873:154983392:+|1:154982873:154987131:+	ZBTB7B	protein_coding	Skipped Exon (SE)
chr1	32645666	32645667	0.97	0.94	0.03	0.11	+	3264566632645660	3266388632663880	se@1:32647178:32650126:+|1:32647178:32653555:+	TXLNA	protein_coding	Skipped Exon (SE)
chr1	246887349	246887350	0.97	0.95	0.02	0.11	+	2.46887e+17	2.46931e+17	se@1:246890306:246899277:+|1:246890306:246903474:+	SCCPDH	protein_coding	Skipped Exon (SE)
chr1	1246981	1246982	0.06	0.03	0.03	0.11	-	12469811246981	12600531260053	se@1:1258667:1259961:-|1:1250998:1259961:-	CPSF3L	protein_coding	Skipped Exon (SE)
chr1	1246981	1246982	0.06	0.03	0.03	0.11	-	12469811246981	12600531260053	se@1:1258667:1259961:-|1:1250998:1259961:-	PUSL1	protein_coding	Skipped Exon (SE)
chr1	119573844	119573845	0.95	0.96	-0.01	0.11	-	1.19574e+17	1.19683e+17	se@1:119584972:119588205:-|1:119576836:119588205:-	WARS2	protein_coding	Skipped Exon (SE)
chr1	21132976	21132977	0.96	0.95	0.01	0.11	-	2113297621132970	2150334321503340	se@1:21377487:21415631:-|1:21329301:21415631:-	EIF4G3	protein_coding	Skipped Exon (SE)
chr1	100503653	100503654	0.94	0.98	-0.04	0.11	+	1.00504e+17	1.00549e+17	se@1:100533751:100534029:+|1:100533751:100535170:+	HIAT1	protein_coding	Skipped Exon (SE)
chr1	234527059	234527060	0.94	0.97	-0.03	0.11	-	2.34527e+17	2.34615e+17	se@1:234529232:234529392:-|1:234528298:234529392:-	TARBP1	protein_coding	Skipped Exon (SE)
chr1	85109390	85109391	0.04	0.07	-0.03	0.11	-	8510939085109390	8515615185156150	se@1:85115631:85116045:-|1:85113290:85116045:-	SSX2IP	protein_coding	Skipped Exon (SE)
chr1	52082546	52082547	0.94	0.97	-0.03	0.11	+	5208254652082540	5225489152254890	se@1:52231653:52237742:+|1:52231653:52238277:+	OSBPL9	protein_coding	Skipped Exon (SE)
chr1	112938803	112938804	0.97	0.95	0.02	0.11	+	1.12939e+17	1.13004e+17	se@1:112991794:112997071:+|1:112991794:112998553:+	CTTNBP2NL	protein_coding	Skipped Exon (SE)
chr1	222791428	222791429	0.95	0.97	-0.02	0.11	+	2.22791e+17	2.22841e+17	se@1:222819027:222822171:+|1:222819027:222823634:+	MIA3	protein_coding	Skipped Exon (SE)
chr1	28995244	28995245	0.95	0.96	-0.01	0.11	+	2899524428995240	2904586529045860	se@1:29010252:29016616:+|1:29010252:29018097:+	GMEB1	protein_coding	Skipped Exon (SE)
chr1	28296855	28296856	0.96	0.96	0	0.11	-	2829685528296850	2841520728415200	se@1:28369161:28374894:-|1:28365416:28374894:-	EYA3	protein_coding	Skipped Exon (SE)
chr1	155023762	155023763	0.12	0.11	0.01	0.11	+	1.55024e+17	1.55035e+17	se@1:155033308:155033894:+|1:155033308:155034380:+	ADAM15	protein_coding	Skipped Exon (SE)
chr1	212537824	212537825	0.06	0.04	0.02	0.11	-	2.12538e+17	2.12588e+17	se@1:212587422:212588064:-|1:212583863:212588064:-	TMEM206	protein_coding	Skipped Exon (SE)
chr1	167937749	167937750	0.05	0.05	0	0.11	+	1.67938e+17	1.68045e+17	se@1:167937771:167938442:+|1:167937771:167944068:+	DCAF6	protein_coding	Skipped Exon (SE)
chr1	21543740	21543741	0.93	0.96	-0.03	0.11	-	2154374021543740	2161698221616980	se@1:21548335:21551743:-|1:21546624:21551743:-	ECE1	protein_coding	Skipped Exon (SE)
chr1	150293925	150293926	0.09	0.08	0.01	0.12	+	1.50294e+17	1.50326e+17	se@1:150298339:150300016:+|1:150298339:150300779:+	PRPF3	protein_coding	Skipped Exon (SE)
chr1	9908334	9908335	0.95	0.95	0	0.12	-	99083349908334	99703169970316	se@1:9938047:9970153:-|1:9932146:9970153:-	CTNNBIP1	protein_coding	Skipped Exon (SE)
chr1	171454651	171454652	0.82	0.8	0.02	0.12	+	1.71455e+17	1.71561e+17	se@1:171556360:171556787:+|1:171556360:171557518:+	PRRC2C	protein_coding	Skipped Exon (SE)
chr1	173684123	173684124	0.96	0.96	0	0.12	+	1.73684e+17	1.73756e+17	se@1:173685205:173702852:+|1:173685205:173720903:+	KLHL20	protein_coding	Skipped Exon (SE)
chr1	42642210	42642211	0.07	0.04	0.03	0.12	-	4264221042642210	4280063642800630	se@1:42781126:42789355:-|1:42776781:42789355:-	FOXJ3	protein_coding	Skipped Exon (SE)
chr1	201798269	201798270	0.06	0.03	0.03	0.12	+	2.01798e+17	2.01853e+17	se@1:201798500:201804082:+|1:201798500:201816407:+	IPO9-AS1	antisense	Skipped Exon (SE)
chr1	201798269	201798270	0.06	0.03	0.03	0.12	+	2.01798e+17	2.01853e+17	se@1:201798500:201804082:+|1:201798500:201816407:+	IPO9	protein_coding	Skipped Exon (SE)
chr1	38022607	38022608	0.94	0.98	-0.04	0.12	+	3802260738022600	3803123438031230	se@1:38023349:38027158:+|1:38023349:38027682:+	DNALI1	protein_coding	Skipped Exon (SE)
chr1	245912653	245912654	0.93	0.93	0	0.12	-	2.45913e+17	2.46093e+17	se@1:245927451:245977644:-|1:245912966:245977644:-	SMYD3	protein_coding	Skipped Exon (SE)
chr1	37958176	37958177	0.15	0.14	0.01	0.12	-	3795817637958170	3798036437980360	se@1:37962205:37967405:-|1:37961519:37967405:-	MEAF6	protein_coding	Skipped Exon (SE)
chr1	155183616	155183617	0.06	0.03	0.03	0.12	-	1.55184e+17	1.55189e+17	se@1:155187637:155187755:-|1:155187164:155187755:-	GBAP1	pseudogene	Skipped Exon (SE)
chr1	236681573	236681574	0.04	0.01	0.03	0.12	+	2.36682e+17	2.36716e+17	se@1:236681800:236686689:+|1:236681800:236687270:+	LGALS8	protein_coding	Skipped Exon (SE)
chr1	25664408	25664409	0.07	0.03	0.04	0.12	+	2566440825664400	2568885225688850	se@1:25679465:25682624:+|1:25679465:25683284:+	C1orf63	protein_coding	Skipped Exon (SE)
chr1	25664408	25664409	0.07	0.03	0.04	0.12	+	2566440825664400	2568885225688850	se@1:25679465:25682624:+|1:25679465:25683284:+	TMEM50A	protein_coding	Skipped Exon (SE)
chr1	43391052	43391053	0.93	0.98	-0.05	0.12	-	4339105243391050	4342450143424500	se@1:43408992:43424305:-|1:43396877:43424305:-	SLC2A1	protein_coding	Skipped Exon (SE)
chr1	224415036	224415037	0.05	0.03	0.02	0.12	-	2.24415e+17	2.24518e+17	se@1:224420674:224420903:-|1:224418998:224420903:-	RP11-365O16.6	antisense	Skipped Exon (SE)
chr1	224415036	224415037	0.05	0.03	0.02	0.12	-	2.24415e+17	2.24518e+17	se@1:224420674:224420903:-|1:224418998:224420903:-	NVL	protein_coding	Skipped Exon (SE)
chr1	155629237	155629238	0.96	0.99	-0.03	0.12	-	1.55629e+17	1.55659e+17	se@1:155644887:155646339:-|1:155642522:155646339:-	RP11-29H23.5	pseudogene	Skipped Exon (SE)
chr1	155629237	155629238	0.96	0.99	-0.03	0.12	-	1.55629e+17	1.55659e+17	se@1:155644887:155646339:-|1:155642522:155646339:-	YY1AP1	protein_coding	Skipped Exon (SE)
chr1	155629237	155629238	0.96	0.99	-0.03	0.12	-	1.55629e+17	1.55659e+17	se@1:155644887:155646339:-|1:155642522:155646339:-	MSTO1	protein_coding	Skipped Exon (SE)
chr1	155629237	155629238	0.96	0.99	-0.03	0.12	-	1.55629e+17	1.55659e+17	se@1:155644887:155646339:-|1:155642522:155646339:-	MSTO2P	pseudogene	Skipped Exon (SE)
chr1	115312105	115312106	0.79	0.81	-0.02	0.12	-	1.15312e+17	1.15323e+17	se@1:115322836:115323070:-|1:115321905:115323070:-	SIKE1	protein_coding	Skipped Exon (SE)
chr1	21132976	21132977	0.93	0.95	-0.02	0.12	-	2113297621132970	2150334021503340	se@1:21276604:21295967:-|1:21268823:21295967:-	EIF4G3	protein_coding	Skipped Exon (SE)
chr1	28099694	28099695	0.06	0.03	0.03	0.12	+	2809969428099690	2815096328150960	se@1:28136800:28138503:+|1:28136800:28138674:+	STX12	protein_coding	Skipped Exon (SE)
chr1	223967601	223967602	0.06	0.03	0.03	0.12	-	2.23968e+17	2.24034e+17	se@1:224006036:224008922:-|1:224002055:224008922:-	TP53BP2	protein_coding	Skipped Exon (SE)
chr1	229728868	229728869	0.1	0.11	-0.01	0.12	-	2.29729e+17	2.29762e+17	se@1:229741940:229745853:-|1:229738666:229745853:-	TAF5L	protein_coding	Skipped Exon (SE)
chr1	16268366	16268367	0.96	0.93	0.03	0.12	-	1626836616268360	1630262716302620	se@1:16273618:16274786:-|1:16272789:16274786:-	ZBTB17	protein_coding	Skipped Exon (SE)
chr1	11072679	11072680	0.02	0.01	0.01	0.12	+	1107267911072670	1108554911085540	se@1:11074022:11075581:+|1:11074022:11076901:+	TARDBP	protein_coding	Skipped Exon (SE)
chr1	150782181	150782182	0.94	0.98	-0.04	0.12	-	1.50782e+17	1.50849e+17	se@1:150795821:150799019:-|1:150790506:150799019:-	ARNT	protein_coding	Skipped Exon (SE)
chr1	227918890	227918891	0.95	0.98	-0.03	0.12	-	2.27919e+17	2.27923e+17	se@1:227922517:227922713:-|1:227921733:227922713:-	JMJD4	protein_coding	Skipped Exon (SE)
chr1	227918890	227918891	0.95	0.98	-0.03	0.12	-	2.27919e+17	2.27923e+17	se@1:227922517:227922713:-|1:227921733:227922713:-	SNAP47	protein_coding	Skipped Exon (SE)
chr1	54317392	54317393	0.06	0.07	-0.01	0.12	-	5431739254317390	5435548754355480	se@1:54348704:54348786:-|1:54344395:54348786:-	YIPF1	protein_coding	Skipped Exon (SE)
chr1	1447555	1447556	0.08	0.05	0.03	0.12	+	14475551447555	14700651470065	se@1:1447853:1451014:+|1:1447853:1451392:+	ATAD3A	protein_coding	Skipped Exon (SE)
chr1	101455619	101455620	0.94	0.96	-0.02	0.12	-	1.01456e+17	1.01492e+17	se@1:101467100:101479266:-|1:101460705:101479266:-	DPH5	protein_coding	Skipped Exon (SE)
chr1	52521797	52521798	0.06	0.03	0.03	0.12	+	5252179752521790	5255638852556380	se@1:52525573:52526100:+|1:52525573:52530497:+	TXNDC12	protein_coding	Skipped Exon (SE)
chr1	52521797	52521798	0.06	0.03	0.03	0.12	+	5252179752521790	5255638852556380	se@1:52525573:52526100:+|1:52525573:52530497:+	BTF3L4	protein_coding	Skipped Exon (SE)
chr1	200708907	200708908	0.08	0.06	0.02	0.12	+	2.00709e+17	2.0083e+17	se@1:200784772:200797701:+|1:200784772:200801328:+	CAMSAP2	protein_coding	Skipped Exon (SE)
chr1	158979800	158979801	0.11	0.13	-0.02	0.12	+	1.5898e+17	1.59025e+17	se@1:158985777:158986408:+|1:158985777:158988019:+	IFI16	protein_coding	Skipped Exon (SE)
chr1	1571100	1571101	0.05	0.05	0	0.12	-	15711001571100	15889351588935	se@1:1588752:1588825:-|1:1586938:1588825:-	CDK11B	protein_coding	Skipped Exon (SE)
chr1	44435676	44435677	0.96	0.96	0	0.12	+	4443567644435670	4443904144439040	se@1:44436861:44437059:+|1:44436861:44437830:+	DPH2	protein_coding	Skipped Exon (SE)
chr1	47715814	47715815	0.06	0.03	0.03	0.12	-	4771581447715810	4777981247779810	se@1:47778828:47779708:-|1:47776034:47779708:-	STIL	protein_coding	Skipped Exon (SE)
chr1	53708041	53708042	0.94	0.94	0	0.12	-	5370804153708040	5379382153793820	se@1:53728236:53729841:-|1:53727879:53729841:-	RP5-1024G6.8	lincRNA	Skipped Exon (SE)
chr1	53708041	53708042	0.94	0.94	0	0.12	-	5370804153708040	5379382153793820	se@1:53728236:53729841:-|1:53727879:53729841:-	RP5-1024G6.5	antisense	Skipped Exon (SE)
chr1	203595689	203595690	0.93	0.97	-0.04	0.12	+	2.03596e+17	2.03713e+17	se@1:203670051:203671172:+|1:203670051:203672780:+	ATP2B4	protein_coding	Skipped Exon (SE)
chr1	27216980	27216981	0.94	0.97	-0.03	0.12	-	2721698027216980	2722695727226950	se@1:27220901:27223792:-|1:27219939:27223792:-	GPATCH3	protein_coding	Skipped Exon (SE)
chr1	196621008	196621009	0.96	0.98	-0.02	0.12	+	1.96621e+17	1.96717e+17	se@1:196645195:196646606:+|1:196645195:196648753:+	CFH	protein_coding	Skipped Exon (SE)
chr1	207191866	207191867	0.46	0.43	0.03	0.12	-	2.07192e+17	2.07206e+17	se@1:207201024:207205924:-|1:207198409:207205924:-	C1orf116	protein_coding	Skipped Exon (SE)
chr1	155158599	155158600	0.93	0.91	0.02	0.12	-	1.55159e+17	1.55163e+17	se@1:155160052:155160198:-|1:155159850:155160198:-	MUC1	protein_coding	Skipped Exon (SE)
chr1	155158599	155158600	0.93	0.91	0.02	0.12	-	1.55159e+17	1.55163e+17	se@1:155160052:155160198:-|1:155159850:155160198:-	RP11-201K10.3	protein_coding	Skipped Exon (SE)
chr1	101337943	101337944	0.06	0.03	0.03	0.12	-	1.01338e+17	1.01362e+17	se@1:101346607:101354309:-|1:101343459:101354309:-	EXTL2	protein_coding	Skipped Exon (SE)
chr1	231376956	231376957	0.95	0.92	0.03	0.12	+	2.31377e+17	2.31414e+17	se@1:231401166:231401458:+|1:231401166:231401760:+	GNPAT	protein_coding	Skipped Exon (SE)
chr1	1246981	1246982	0.06	0.05	0.01	0.12	-	12469811246981	12600531260053	se@1:1256473:1258561:-|1:1250998:1258561:-	CPSF3L	protein_coding	Skipped Exon (SE)
chr1	1246981	1246982	0.06	0.05	0.01	0.12	-	12469811246981	12600531260053	se@1:1256473:1258561:-|1:1250998:1258561:-	PUSL1	protein_coding	Skipped Exon (SE)
chr1	222885895	222885896	0.02	0.04	-0.02	0.12	+	2.22886e+17	2.22909e+17	se@1:222889142:222891200:+|1:222889142:222892267:+	AIDA	protein_coding	Skipped Exon (SE)
chr1	222885895	222885896	0.02	0.04	-0.02	0.12	+	2.22886e+17	2.22909e+17	se@1:222889142:222891200:+|1:222889142:222892267:+	BROX	protein_coding	Skipped Exon (SE)
chr1	145611036	145611037	0.08	0.08	0	0.12	+	1.45611e+17	1.45691e+17	se@1:145646173:145648016:+|1:145646173:145650483:+	RNF115	protein_coding	Skipped Exon (SE)
chr1	23636279	23636280	0.43	0.46	-0.03	0.12	-	2363627923636270	2367081523670810	se@1:23667513:23670704:-|1:23665101:23670704:-	HNRNPR	protein_coding	Skipped Exon (SE)
chr1	161087891	161087892	0.93	0.95	-0.02	0.12	+	1.61088e+17	1.61091e+17	se@1:161089178:161089299:+|1:161089178:161089609:+	NIT1	protein_coding	Skipped Exon (SE)
chr1	161087891	161087892	0.93	0.95	-0.02	0.12	+	1.61088e+17	1.61091e+17	se@1:161089178:161089299:+|1:161089178:161089609:+	PFDN2	protein_coding	Skipped Exon (SE)
chr1	43212046	43212047	0.04	0.06	-0.02	0.12	-	4321204643212040	4323268343232680	se@1:43222126:43223454:-|1:43221308:43223454:-	LEPRE1	protein_coding	Skipped Exon (SE)
chr1	114419436	114419437	0.95	0.97	-0.02	0.12	-	1.14419e+17	1.1443e+17	se@1:114424619:114429159:-|1:114423762:114429159:-	AP4B1-AS1	antisense	Skipped Exon (SE)
chr1	109472130	109472131	0.93	0.93	0	0.12	-	1.09472e+17	1.09506e+17	se@1:109493070:109505983:-|1:109492543:109505983:-	CLCC1	protein_coding	Skipped Exon (SE)
chr1	109472130	109472131	0.93	0.93	0	0.12	-	1.09472e+17	1.09506e+17	se@1:109493070:109505983:-|1:109492543:109505983:-	AKNAD1	protein_coding	Skipped Exon (SE)
chr1	109472130	109472131	0.93	0.93	0	0.12	-	1.09472e+17	1.09506e+17	se@1:109493070:109505983:-|1:109492543:109505983:-	GPSM2	protein_coding	Skipped Exon (SE)
chr1	145611036	145611037	0.93	0.95	-0.02	0.12	+	1.45611e+17	1.45691e+17	se@1:145611341:145646115:+|1:145611341:145650483:+	RNF115	protein_coding	Skipped Exon (SE)
chr1	1682671	1682672	0.92	0.94	-0.02	0.12	-	16826711682671	17099091709909	se@1:1685647:1685723:-|1:1685088:1685723:-	NADK	protein_coding	Skipped Exon (SE)
chr1	27114686	27114687	0.94	0.94	0	0.12	+	2711468627114680	2712488427124880	se@1:27117384:27120604:+|1:27117384:27124054:+	PIGV	protein_coding	Skipped Exon (SE)
chr1	76190043	76190044	0.05	0.03	0.02	0.12	+	7619004376190040	7622935576229350	se@1:76216231:76220618:+|1:76216231:76226807:+	ACADM	protein_coding	Skipped Exon (SE)
chr1	97543299	97543300	0.06	0.05	0.01	0.12	-	9754329997543290	9838657998386570	se@1:98165858:98187066:-|1:98165103:98187066:-	DPYD	protein_coding	Skipped Exon (SE)
chr1	180601140	180601141	0.95	0.94	0.01	0.12	+	1.80601e+17	1.80859e+17	se@1:180804181:180805658:+|1:180804181:180832844:+	XPR1	protein_coding	Skipped Exon (SE)
chr1	211432708	211432709	0.02	0.05	-0.03	0.12	+	2.11433e+17	2.1149e+17	se@1:211433506:211441117:+|1:211433506:211444574:+	RCOR3	protein_coding	Skipped Exon (SE)
chr1	38326369	38326370	0.06	0.07	-0.01	0.12	-	3832636938326360	3841272938412720	se@1:38407936:38409312:-|1:38406470:38409312:-	RP11-109P14.10	antisense	Skipped Exon (SE)
chr1	38326369	38326370	0.06	0.07	-0.01	0.12	-	3832636938326360	3841272938412720	se@1:38407936:38409312:-|1:38406470:38409312:-	INPP5B	protein_coding	Skipped Exon (SE)
chr1	53361904	53361905	0.05	0.06	-0.01	0.12	-	5336190453361900	5338737553387370	se@1:53378206:53379567:-|1:53377693:53379567:-	ECHDC2	protein_coding	Skipped Exon (SE)
chr1	16693578	16693579	0.07	0.07	0	0.12	+	1669357816693570	1672463716724630	se@1:16693803:16717870:+|1:16693803:16719723:+	SZRD1	protein_coding	Skipped Exon (SE)
chr1	2439972	2439973	0.07	0.06	0.01	0.12	-	24399722439972	24580392458039	se@1:2446840:2447001:-|1:2445905:2447001:-	PANK4	protein_coding	Skipped Exon (SE)
chr1	28696114	28696115	0.06	0.06	0	0.12	+	2869611428696110	2882688128826880	se@1:28733974:28773928:+|1:28733974:28785596:+	PHACTR4	protein_coding	Skipped Exon (SE)
chr1	242011482	242011483	0.97	0.95	0.02	0.12	+	2.42011e+17	2.42053e+17	se@1:242042645:242045218:+|1:242042645:242048616:+	EXO1	protein_coding	Skipped Exon (SE)
chr1	160185505	160185506	0.97	0.94	0.03	0.12	-	1.60186e+17	1.60232e+17	se@1:160194909:160195381:-|1:160194339:160195381:-	DCAF8	protein_coding	Skipped Exon (SE)
chr1	110577238	110577239	0.07	0.05	0.02	0.12	+	1.10577e+17	1.10597e+17	se@1:110582137:110582446:+|1:110582137:110583257:+	STRIP1	protein_coding	Skipped Exon (SE)
chr1	151264608	151264609	0.12	0.1	0.02	0.13	-	1.51265e+17	1.513e+17	se@1:151297393:151299747:-|1:151288985:151299747:-	PI4KB	protein_coding	Skipped Exon (SE)
chr1	151264608	151264609	0.12	0.1	0.02	0.13	-	1.51265e+17	1.513e+17	se@1:151297393:151299747:-|1:151288985:151299747:-	ZNF687	protein_coding	Skipped Exon (SE)
chr1	155158599	155158600	0.97	0.94	0.03	0.13	-	1.55159e+17	1.55163e+17	se@1:155160020:155160639:-|1:155159850:155160639:-	MUC1	protein_coding	Skipped Exon (SE)
chr1	155158599	155158600	0.97	0.94	0.03	0.13	-	1.55159e+17	1.55163e+17	se@1:155160020:155160639:-|1:155159850:155160639:-	RP11-201K10.3	protein_coding	Skipped Exon (SE)
chr1	28261504	28261505	0.05	0.08	-0.03	0.13	+	2826150428261500	2828566828285660	se@1:28261755:28268786:+|1:28261755:28271743:+	SMPDL3B	protein_coding	Skipped Exon (SE)
chr1	236958610	236958611	0.07	0.09	-0.02	0.13	+	2.36959e+17	2.37067e+17	se@1:236973895:236974945:+|1:236973895:236976038:+	MTR	protein_coding	Skipped Exon (SE)
chr1	19230775	19230776	0.95	0.93	0.02	0.13	-	1923077519230770	1928318019283180	se@1:19244996:19246172:-|1:19243536:19246172:-	RP13-279N23.2	protein_coding	Skipped Exon (SE)
chr1	19230775	19230776	0.95	0.93	0.02	0.13	-	1923077519230770	1928318019283180	se@1:19244996:19246172:-|1:19243536:19246172:-	IFFO2	protein_coding	Skipped Exon (SE)
chr1	145611036	145611037	0.09	0.06	0.03	0.13	+	1.45611e+17	1.45691e+17	se@1:145646173:145646279:+|1:145646173:145650483:+	RNF115	protein_coding	Skipped Exon (SE)
chr1	228294380	228294381	0.03	0.07	-0.04	0.13	-	2.28294e+17	2.28297e+17	se@1:228296722:228296850:-|1:228296175:228296850:-	MRPL55	protein_coding	Skipped Exon (SE)
chr1	1247007	1247008	0.08	0.04	0.04	0.13	-	12470071247007	12600081260008	se@1:1250998:1256376:-|1:1250342:1256376:-	CPSF3L	protein_coding	Skipped Exon (SE)
chr1	1247007	1247008	0.08	0.04	0.04	0.13	-	12470071247007	12600081260008	se@1:1250998:1256376:-|1:1250342:1256376:-	PUSL1	protein_coding	Skipped Exon (SE)
chr1	93297582	93297583	0.18	0.21	-0.03	0.13	+	9329758293297580	9330748193307480	se@1:93297674:93298946:+|1:93297674:93299102:+	RPL5	protein_coding	Skipped Exon (SE)
chr1	179923873	179923874	0.1	0.07	0.03	0.13	+	1.79924e+17	1.80084e+17	se@1:180017840:180021359:+|1:180017840:180022105:+	CEP350	protein_coding	Skipped Exon (SE)
chr1	113933581	113933582	0.07	0.04	0.03	0.13	+	1.13934e+17	1.14229e+17	se@1:114196640:114198340:+|1:114196640:114201702:+	MAGI3	protein_coding	Skipped Exon (SE)
chr1	171669300	171669301	0.05	0.05	0	0.13	-	1.71669e+17	1.71711e+17	se@1:171697222:171697664:-|1:171688361:171697664:-	VAMP4	protein_coding	Skipped Exon (SE)
chr1	89401499	89401500	0.02	0.05	-0.03	0.13	-	8940149989401490	8945860489458600	se@1:89430395:89430512:-|1:89427828:89430512:-	CCBL2	protein_coding	Skipped Exon (SE)
chr1	151171021	151171022	0.07	0.04	0.03	0.13	+	1.51171e+17	1.51222e+17	se@1:151171557:151188438:+|1:151171557:151196721:+	PIP5K1A	protein_coding	Skipped Exon (SE)
chr1	205592804	205592805	0.11	0.09	0.02	0.13	-	2.05593e+17	2.0565e+17	se@1:205634014:205649522:-|1:205593019:205649522:-	ELK4	protein_coding	Skipped Exon (SE)
chr1	78030185	78030186	0.97	0.95	0.02	0.13	-	7803018578030180	7814834378148340	se@1:78044554:78045212:-|1:78041905:78045212:-	ZZZ3	protein_coding	Skipped Exon (SE)
chr1	6324333	6324334	0.95	0.95	0	0.13	-	63243336324333	64458736445873	se@1:6341346:6354924:-|1:6324755:6354924:-	ACOT7	protein_coding	Skipped Exon (SE)
chr1	45794914	45794915	0.92	0.93	-0.01	0.13	-	4579491445794910	4580614245806140	se@1:45799233:45800063:-|1:45798996:45800063:-	MUTYH	protein_coding	Skipped Exon (SE)
chr1	164528597	164528598	0.92	0.95	-0.03	0.13	+	1.64529e+17	1.64821e+17	se@1:164776914:164781227:+|1:164776914:164790774:+	PBX1	protein_coding	Skipped Exon (SE)
chr1	146714291	146714292	0.06	0.05	0.01	0.13	+	1.46714e+17	1.46767e+17	se@1:146714480:146731491:+|1:146714480:146737591:+	CHD1L	protein_coding	Skipped Exon (SE)
chr1	146714291	146714292	0.06	0.05	0.01	0.13	+	1.46714e+17	1.46767e+17	se@1:146714480:146731491:+|1:146714480:146737591:+	RP11-337C18.10	processed_transcript	Skipped Exon (SE)
chr1	146714291	146714292	0.06	0.05	0.01	0.13	+	1.46714e+17	1.46767e+17	se@1:146714480:146731491:+|1:146714480:146737591:+	FMO5	protein_coding	Skipped Exon (SE)
chr1	63906444	63906445	0.94	0.97	-0.03	0.13	-	6390644463906440	6398886563988860	se@1:63955889:63974199:-|1:63944504:63974199:-	ITGB3BP	protein_coding	Skipped Exon (SE)
chr1	150597941	150597942	0.06	0.03	0.03	0.13	-	1.50598e+17	1.50602e+17	se@1:150599002:150599788:-|1:150598284:150599788:-	ENSA	protein_coding	Skipped Exon (SE)
chr1	32042136	32042137	0.92	0.94	-0.02	0.13	+	3204213632042130	3205328732053280	se@1:32043059:32044805:+|1:32043059:32048750:+	TINAGL1	protein_coding	Skipped Exon (SE)
chr1	6694228	6694229	0.93	0.97	-0.04	0.13	-	66942286694228	67619846761984	se@1:6700117:6704618:-|1:6698424:6704618:-	THAP3	protein_coding	Skipped Exon (SE)
chr1	6694228	6694229	0.93	0.97	-0.04	0.13	-	66942286694228	67619846761984	se@1:6700117:6704618:-|1:6698424:6704618:-	DNAJC11	protein_coding	Skipped Exon (SE)
chr1	246729748	246729749	0.94	0.97	-0.03	0.13	+	2.4673e+17	2.46832e+17	se@1:246755243:246784731:+|1:246755243:246795196:+	CNST	protein_coding	Skipped Exon (SE)
chr1	156262479	156262480	0.95	0.95	0	0.13	-	1.56262e+17	1.56265e+17	se@1:156264807:156265317:-|1:156264356:156265317:-	C1orf85	protein_coding	Skipped Exon (SE)
chr1	156262479	156262480	0.95	0.95	0	0.13	-	1.56262e+17	1.56265e+17	se@1:156264807:156265317:-|1:156264356:156265317:-	TMEM79	protein_coding	Skipped Exon (SE)
chr1	28473677	28473678	0.08	0.03	0.05	0.13	-	2847367728473670	2850369928503690	se@1:28482208:28503103:-|1:28477570:28503103:-	PTAFR	protein_coding	Skipped Exon (SE)
chr1	114239827	114239828	0.92	0.95	-0.03	0.13	-	1.1424e+17	1.14302e+17	se@1:114256060:114267381:-|1:114254735:114267381:-	PHTF1	protein_coding	Skipped Exon (SE)
chr1	212899495	212899496	0.13	0.14	-0.01	0.13	-	2.12899e+17	2.12965e+17	se@1:212939615:212955714:-|1:212912943:212955714:-	NSL1	protein_coding	Skipped Exon (SE)
chr1	35899091	35899092	0.94	0.93	0.01	0.13	-	3589909135899090	3602301436023010	se@1:35936561:35940406:-|1:35932296:35940406:-	KIAA0319L	protein_coding	Skipped Exon (SE)
chr1	167298281	167298282	0.03	0.05	-0.02	0.13	+	1.67298e+17	1.67397e+17	se@1:167353188:167356417:+|1:167353188:167358825:+	POU2F1	protein_coding	Skipped Exon (SE)
chr1	75198840	75198841	0.06	0.07	-0.01	0.13	+	7519884075198840	7523235875232350	se@1:75218109:75227343:+|1:75218109:75229578:+	CRYZ	protein_coding	Skipped Exon (SE)
chr1	75198840	75198841	0.06	0.07	-0.01	0.13	+	7519884075198840	7523235875232350	se@1:75218109:75227343:+|1:75218109:75229578:+	TYW3	protein_coding	Skipped Exon (SE)
chr1	156433519	156433520	0.93	0.96	-0.03	0.13	-	1.56434e+17	1.56471e+17	se@1:156449588:156450626:-|1:156449138:156450626:-	MEF2D	protein_coding	Skipped Exon (SE)
chr1	114419436	114419437	0.93	0.93	0	0.13	-	1.14419e+17	1.1443e+17	se@1:114424619:114429871:-|1:114423762:114429871:-	AP4B1-AS1	antisense	Skipped Exon (SE)
chr1	145456236	145456237	0.95	0.92	0.03	0.13	-	1.45456e+17	1.4547e+17	se@1:145458003:145459652:-|1:145457604:145459652:-	POLR3GL	protein_coding	Skipped Exon (SE)
chr1	224415036	224415037	0.07	0.07	0	0.13	-	2.24415e+17	2.24518e+17	se@1:224419884:224420903:-|1:224418998:224420903:-	RP11-365O16.6	antisense	Skipped Exon (SE)
chr1	224415036	224415037	0.07	0.07	0	0.13	-	2.24415e+17	2.24518e+17	se@1:224419884:224420903:-|1:224418998:224420903:-	NVL	protein_coding	Skipped Exon (SE)
chr1	2004901	2004902	0.07	0.08	-0.01	0.13	+	20049012004901	21168292116829	se@1:2005368:2029786:+|1:2005368:2066701:+	PRKCZ	protein_coding	Skipped Exon (SE)
chr1	113933581	113933582	0.07	0.05	0.02	0.13	+	1.13934e+17	1.14229e+17	se@1:114157280:114161154:+|1:114157280:114162358:+	MAGI3	protein_coding	Skipped Exon (SE)
chr1	901882	901883	0.95	0.94	0.01	0.13	+	901882901882	910388910388	se@1:908706:908880:+|1:908706:909213:+	PLEKHN1	protein_coding	Skipped Exon (SE)
chr1	101337943	101337944	0.06	0.04	0.02	0.13	-	1.01338e+17	1.01362e+17	se@1:101344003:101354309:-|1:101343459:101354309:-	EXTL2	protein_coding	Skipped Exon (SE)
chr1	155204243	155204244	0.1	0.06	0.04	0.13	-	1.55204e+17	1.55214e+17	se@1:155214021:155214297:-|1:155210971:155214297:-	GBA	protein_coding	Skipped Exon (SE)
chr1	204100190	204100191	0.95	0.96	-0.01	0.13	-	2.041e+17	2.04121e+17	se@1:204119090:204120723:-|1:204115892:204120723:-	RP11-74C13.4	antisense	Skipped Exon (SE)
chr1	204100190	204100191	0.95	0.96	-0.01	0.13	-	2.041e+17	2.04121e+17	se@1:204119090:204120723:-|1:204115892:204120723:-	ETNK2	protein_coding	Skipped Exon (SE)
chr1	114447763	114447764	0.93	0.91	0.02	0.13	+	1.14448e+17	1.14457e+17	se@1:114448397:114449618:+|1:114448397:114450631:+	DCLRE1B	protein_coding	Skipped Exon (SE)
chr1	114447763	114447764	0.93	0.91	0.02	0.13	+	1.14448e+17	1.14457e+17	se@1:114448397:114449618:+|1:114448397:114450631:+	AP4B1	protein_coding	Skipped Exon (SE)
chr1	224301789	224301790	0.86	0.87	-0.01	0.13	+	2.24302e+17	2.2435e+17	se@1:224321914:224340844:+|1:224321914:224345054:+	FBXO28	protein_coding	Skipped Exon (SE)
chr1	231041989	231041990	0.04	0.06	-0.02	0.13	-	2.31042e+17	2.31115e+17	se@1:231092306:231093970:-|1:231090149:231093970:-	TTC13	protein_coding	Skipped Exon (SE)
chr1	1592939	1592940	0.16	0.13	0.03	0.13	-	15929391592939	16240831624083	se@1:1622832:1623888:-|1:1608285:1623888:-	RP11-345P4.10	antisense	Skipped Exon (SE)
chr1	1592939	1592940	0.16	0.13	0.03	0.13	-	15929391592939	16240831624083	se@1:1622832:1623888:-|1:1608285:1623888:-	SLC35E2B	protein_coding	Skipped Exon (SE)
chr1	8412466	8412467	0.06	0.06	0	0.13	-	84124668412466	85859988585998	se@1:8579851:8585818:-|1:8568734:8585818:-	RERE	protein_coding	Skipped Exon (SE)
chr1	35451767	35451768	0.94	0.96	-0.02	0.13	-	3545176735451760	3549756935497560	se@1:35485203:35485984:-|1:35480763:35485984:-	RP11-244H3.4	protein_coding	Skipped Exon (SE)
chr1	35451767	35451768	0.94	0.96	-0.02	0.13	-	3545176735451760	3549756935497560	se@1:35485203:35485984:-|1:35480763:35485984:-	ZMYM6	protein_coding	Skipped Exon (SE)
chr1	151254788	151254789	0.13	0.15	-0.02	0.13	+	1.51255e+17	1.51264e+17	se@1:151254871:151257682:+|1:151254871:151258751:+	ZNF687	protein_coding	Skipped Exon (SE)
chr1	44435697	44435698	0.94	0.95	-0.01	0.13	+	4443569744435690	4443901244439010	se@1:44436861:44437332:+|1:44436861:44437830:+	DPH2	protein_coding	Skipped Exon (SE)
chr1	33473585	33473586	0.05	0.05	0	0.13	-	3347358533473580	3350247133502470	se@1:33477723:33478808:-|1:33476434:33478808:-	RP1-117O3.2	antisense	Skipped Exon (SE)
chr1	33473585	33473586	0.05	0.05	0	0.13	-	3347358533473580	3350247133502470	se@1:33477723:33478808:-|1:33476434:33478808:-	AK2	protein_coding	Skipped Exon (SE)
chr1	28995244	28995245	0.95	0.95	0	0.13	+	2899524428995240	2904586529045860	se@1:28995351:29010095:+|1:28995351:29016616:+	GMEB1	protein_coding	Skipped Exon (SE)
chr1	202300785	202300786	0.96	0.93	0.03	0.13	-	2.02301e+17	2.02311e+17	se@1:202304186:202304774:-|1:202302683:202304774:-	UBE2T	protein_coding	Skipped Exon (SE)
chr1	192981496	192981497	0.04	0.07	-0.03	0.13	-	1.92981e+17	1.93029e+17	se@1:192989586:192990227:-|1:192985525:192990227:-	UCHL5	protein_coding	Skipped Exon (SE)
chr1	38158090	38158091	0.96	0.94	0.02	0.13	+	3815809038158090	3817539138175390	se@1:38158705:38161582:+|1:38158705:38164577:+	CDCA8	protein_coding	Skipped Exon (SE)
chr1	28844745	28844746	0.94	0.98	-0.04	0.13	+	2884474528844740	2886570828865700	se@1:28861892:28862383:+|1:28861892:28862774:+	RCC1	protein_coding	Skipped Exon (SE)
chr1	46769303	46769304	0.95	0.98	-0.03	0.13	+	4676930346769300	4678244846782440	se@1:46769492:46774773:+|1:46769492:46775827:+	UQCRH	protein_coding	Skipped Exon (SE)
chr1	163291744	163291745	0.06	0.04	0.02	0.13	+	1.63292e+17	1.63326e+17	se@1:163298094:163298248:+|1:163298094:163298636:+	NUF2	protein_coding	Skipped Exon (SE)
chr1	46016215	46016216	0.95	0.95	0	0.13	+	4601621546016210	4603572146035720	se@1:46027550:46032241:+|1:46027550:46032541:+	AKR1A1	protein_coding	Skipped Exon (SE)
chr1	7831329	7831330	0.05	0.02	0.03	0.13	+	78313297831329	78414927841492	se@1:7831445:7831740:+|1:7831445:7833502:+	VAMP3	protein_coding	Skipped Exon (SE)
chr1	236378855	236378856	0.96	0.94	0.02	0.13	-	2.36379e+17	2.36445e+17	se@1:236413267:236415350:-|1:236406795:236415350:-	ERO1LB	protein_coding	Skipped Exon (SE)
chr1	236378855	236378856	0.96	0.94	0.02	0.13	-	2.36379e+17	2.36445e+17	se@1:236413267:236415350:-|1:236406795:236415350:-	GPR137B	protein_coding	Skipped Exon (SE)
chr1	155204243	155204244	0.13	0.12	0.01	0.13	-	1.55204e+17	1.55214e+17	se@1:155214024:155214297:-|1:155210971:155214297:-	GBA	protein_coding	Skipped Exon (SE)
chr1	47023090	47023091	0.03	0.05	-0.02	0.13	-	4702309047023090	4706988647069880	se@1:47048595:47048900:-|1:47046299:47048900:-	MKNK1-AS1	antisense	Skipped Exon (SE)
chr1	47023090	47023091	0.03	0.05	-0.02	0.13	-	4702309047023090	4706988647069880	se@1:47048595:47048900:-|1:47046299:47048900:-	MKNK1	protein_coding	Skipped Exon (SE)
chr1	19401000	19401001	0.93	0.92	0.01	0.13	-	1940100019401000	1953674619536740	se@1:19421519:19422039:-|1:19420633:19422039:-	RP5-1126H10.2	3prime_overlapping_ncrna	Skipped Exon (SE)
chr1	19401000	19401001	0.93	0.92	0.01	0.13	-	1940100019401000	1953674619536740	se@1:19421519:19422039:-|1:19420633:19422039:-	UBR4	protein_coding	Skipped Exon (SE)
chr1	93645476	93645477	0.95	0.97	-0.02	0.13	+	9364547693645470	9374403493744030	se@1:93698150:93701805:+|1:93698150:93704867:+	TMED5	protein_coding	Skipped Exon (SE)
chr1	93645476	93645477	0.95	0.97	-0.02	0.13	+	9364547693645470	9374403493744030	se@1:93698150:93701805:+|1:93698150:93704867:+	CCDC18	protein_coding	Skipped Exon (SE)
chr1	111982512	111982513	0.07	0.1	-0.03	0.13	-	1.11983e+17	1.11992e+17	se@1:111984226:111984647:-|1:111984011:111984647:-	RP11-552M11.4	sense_overlapping	Skipped Exon (SE)
chr1	111982512	111982513	0.07	0.1	-0.03	0.13	-	1.11983e+17	1.11992e+17	se@1:111984226:111984647:-|1:111984011:111984647:-	WDR77	protein_coding	Skipped Exon (SE)
chr1	201951752	201951753	0.98	0.96	0.02	0.13	+	2.01952e+17	2.01975e+17	se@1:201958172:201958511:+|1:201958172:201965275:+	RNPEP	protein_coding	Skipped Exon (SE)
chr1	43212046	43212047	0.95	0.95	0	0.13	-	4321204643212040	4323268343232680	se@1:43228146:43232178:-|1:43225061:43232178:-	LEPRE1	protein_coding	Skipped Exon (SE)
chr1	38478414	38478415	0.95	0.95	0	0.13	+	3847841438478410	3849049638490490	se@1:38478537:38482031:+|1:38478537:38483340:+	UTP11L	protein_coding	Skipped Exon (SE)
chr1	19923484	19923485	0.08	0.05	0.03	0.13	+	1992348419923480	1995631419956310	se@1:19923603:19924328:+|1:19923603:19948594:+	MINOS1-NBL1	protein_coding	Skipped Exon (SE)
chr1	19923484	19923485	0.08	0.05	0.03	0.13	+	1992348419923480	1995631419956310	se@1:19923603:19924328:+|1:19923603:19948594:+	MINOS1	protein_coding	Skipped Exon (SE)
chr1	25568728	25568729	0.02	0.05	-0.03	0.13	-	2556872825568720	2557401025574010	se@1:25570989:25571641:-|1:25570124:25571641:-	C1orf63	protein_coding	Skipped Exon (SE)
chr1	1407149	1407150	0.07	0.07	0	0.14	+	14071491407149	14315821431582	se@1:1412730:1413131:+|1:1412730:1414024:+	ATAD3B	protein_coding	Skipped Exon (SE)
chr1	150238749	150238750	0.97	0.93	0.04	0.14	-	1.50239e+17	1.50241e+17	se@1:150239654:150239756:-|1:150239056:150239756:-	APH1A	protein_coding	Skipped Exon (SE)
chr1	38179561	38179562	0.06	0.03	0.03	0.14	-	3817956138179560	3823073838230730	se@1:38200359:38200929:-|1:38197254:38200929:-	EPHA10	protein_coding	Skipped Exon (SE)
chr1	39456895	39456896	0.93	0.97	-0.04	0.14	+	3945689539456890	3947173139471730	se@1:39463983:39466644:+|1:39463983:39469019:+	AKIRIN1	protein_coding	Skipped Exon (SE)
chr1	75198840	75198841	0.07	0.04	0.03	0.14	+	7519884075198840	7523235875232350	se@1:75202306:75203366:+|1:75202306:75204374:+	CRYZ	protein_coding	Skipped Exon (SE)
chr1	75198840	75198841	0.07	0.04	0.03	0.14	+	7519884075198840	7523235875232350	se@1:75202306:75203366:+|1:75202306:75204374:+	TYW3	protein_coding	Skipped Exon (SE)
chr1	1189292	1189293	0.07	0.05	0.02	0.14	-	11892921189292	12092341209234	se@1:1200210:1203242:-|1:1198766:1203242:-	UBE2J2	protein_coding	Skipped Exon (SE)
chr1	207495046	207495047	0.98	0.95	0.03	0.14	+	2.07495e+17	2.07534e+17	se@1:207495912:207497904:+|1:207495912:207498967:+	CD55	protein_coding	Skipped Exon (SE)
chr1	12040369	12040370	0.07	0.02	0.05	0.14	+	1204036912040360	1207356512073560	se@1:12040541:12041867:+|1:12040541:12042027:+	MFN2	protein_coding	Skipped Exon (SE)
chr1	28696114	28696115	0.06	0.05	0.01	0.14	+	2869611428696110	2882688128826880	se@1:28733974:28759442:+|1:28733974:28785596:+	PHACTR4	protein_coding	Skipped Exon (SE)
chr1	77554675	77554676	0.07	0.03	0.04	0.14	-	7755467577554670	7768511177685110	se@1:77675930:77676121:-|1:77672416:77676121:-	PIGK	protein_coding	Skipped Exon (SE)
chr1	245912642	245912643	0.07	0.05	0.02	0.14	-	2.45913e+17	2.46581e+17	se@1:246553508:246580598:-|1:246518396:246580598:-	SMYD3	protein_coding	Skipped Exon (SE)
chr1	68591041	68591042	0.04	0.01	0.03	0.14	-	6859104168591040	6869823668698230	se@1:68592875:68603463:-|1:68592018:68603463:-	GNG12-AS1	antisense	Skipped Exon (SE)
chr1	68591041	68591042	0.04	0.01	0.03	0.14	-	6859104168591040	6869823668698230	se@1:68592875:68603463:-|1:68592018:68603463:-	WLS	protein_coding	Skipped Exon (SE)
chr1	175126123	175126124	0.05	0.05	0	0.14	-	1.75126e+17	1.75162e+17	se@1:175141706:175146747:-|1:175135873:175146747:-	KIAA0040	protein_coding	Skipped Exon (SE)
chr1	52082781	52082782	0.06	0.07	-0.01	0.14	+	5208278152082780	5225414152254140	se@1:52222030:52222613:+|1:52222030:52226362:+	OSBPL9	protein_coding	Skipped Exon (SE)
chr1	249144481	249144482	0.07	0.08	-0.01	0.14	-	2.49144e+17	2.49153e+17	se@1:249152233:249152330:-|1:249151635:249152330:-	ZNF692	protein_coding	Skipped Exon (SE)
chr1	220921676	220921677	0.04	0.06	-0.02	0.14	+	2.20922e+17	2.20958e+17	se@1:220922145:220927710:+|1:220922145:220928289:+	42796	protein_coding	Skipped Exon (SE)
chr1	29474657	29474658	0.91	0.95	-0.04	0.14	-	2947465729474650	2950841029508410	se@1:29481422:29485886:-|1:29475738:29485886:-	SRSF4	protein_coding	Skipped Exon (SE)
chr1	35899091	35899092	0.93	0.97	-0.04	0.14	-	3589909135899090	3602301436023010	se@1:35907937:35908507:-|1:35906739:35908507:-	KIAA0319L	protein_coding	Skipped Exon (SE)
chr1	2120987	2120988	0.16	0.16	0	0.14	-	21209872120987	21441592144159	se@1:2124414:2125078:-|1:2121220:2125078:-	C1orf86	protein_coding	Skipped Exon (SE)
chr1	211432708	211432709	0.13	0.11	0.02	0.14	+	2.11433e+17	2.1149e+17	se@1:211444651:211444870:+|1:211444651:211447552:+	RCOR3	protein_coding	Skipped Exon (SE)
chr1	225117356	225117357	0.91	0.94	-0.03	0.14	+	2.25117e+17	2.25587e+17	se@1:225142800:225147855:+|1:225142800:225152181:+	DNAH14	protein_coding	Skipped Exon (SE)
chr1	36348810	36348811	0.05	0.06	-0.01	0.14	+	3634881036348810	3639521136395210	se@1:36383328:36383548:+|1:36383328:36383923:+	AGO1	protein_coding	Skipped Exon (SE)
chr1	111982512	111982513	0.97	0.93	0.04	0.14	-	1.11983e+17	1.11992e+17	se@1:111986016:111986489:-|1:111985383:111986489:-	RP11-552M11.4	sense_overlapping	Skipped Exon (SE)
chr1	111982512	111982513	0.97	0.93	0.04	0.14	-	1.11983e+17	1.11992e+17	se@1:111986016:111986489:-|1:111985383:111986489:-	WDR77	protein_coding	Skipped Exon (SE)
chr1	243663021	243663022	0.92	0.95	-0.03	0.14	-	2.43663e+17	2.44007e+17	se@1:243716245:243727022:-|1:243708899:243727022:-	SDCCAG8	protein_coding	Skipped Exon (SE)
chr1	243663021	243663022	0.92	0.95	-0.03	0.14	-	2.43663e+17	2.44007e+17	se@1:243716245:243727022:-|1:243708899:243727022:-	AKT3	protein_coding	Skipped Exon (SE)
chr1	92974253	92974254	0.07	0.03	0.04	0.14	-	9297425392974250	9325796193257960	se@1:93191252:93201955:-|1:93170301:93201955:-	EVI5	protein_coding	Skipped Exon (SE)
chr1	228294380	228294381	0.07	0.03	0.04	0.14	-	2.28294e+17	2.28297e+17	se@1:228296722:228296962:-|1:228296019:228296962:-	MRPL55	protein_coding	Skipped Exon (SE)
chr1	156904632	156904633	0.07	0.05	0.02	0.14	-	1.56905e+17	1.57015e+17	se@1:156909077:156909340:-|1:156908305:156909340:-	ARHGEF11	protein_coding	Skipped Exon (SE)
chr1	150618701	150618702	0.07	0.1	-0.03	0.14	-	1.50619e+17	1.5067e+17	se@1:150666649:150667132:-|1:150636239:150667132:-	GOLPH3L	protein_coding	Skipped Exon (SE)
chr1	1227756	1227757	0.08	0.03	0.05	0.14	-	12277561227756	12433981243398	se@1:1242536:1243149:-|1:1239523:1243149:-	ACAP3	protein_coding	Skipped Exon (SE)
chr1	90460674	90460675	0.94	0.94	0	0.14	+	9046067490460670	9049409790494090	se@1:90470803:90472904:+|1:90470803:90475647:+	ZNF326	protein_coding	Skipped Exon (SE)
chr1	111982512	111982513	0.97	0.93	0.04	0.14	-	1.11983e+17	1.11992e+17	se@1:111990198:111991241:-|1:111989766:111991241:-	RP11-552M11.4	sense_overlapping	Skipped Exon (SE)
chr1	111982512	111982513	0.97	0.93	0.04	0.14	-	1.11983e+17	1.11992e+17	se@1:111990198:111991241:-|1:111989766:111991241:-	WDR77	protein_coding	Skipped Exon (SE)
chr1	26872343	26872344	0.07	0.07	0	0.14	+	2687234326872340	2690152026901520	se@1:26882116:26882567:+|1:26882116:26883145:+	RPS6KA1	protein_coding	Skipped Exon (SE)
chr1	40538379	40538380	0.9	0.9	0	0.14	-	4053837940538370	4056337540563370	se@1:40542585:40544232:-|1:40539855:40544232:-	PPT1	protein_coding	Skipped Exon (SE)
chr1	224415036	224415037	0.09	0.07	0.02	0.14	-	2.24415e+17	2.24518e+17	se@1:224500853:224505396:-|1:224499559:224505396:-	RP11-365O16.6	antisense	Skipped Exon (SE)
chr1	224415036	224415037	0.09	0.07	0.02	0.14	-	2.24415e+17	2.24518e+17	se@1:224500853:224505396:-|1:224499559:224505396:-	NVL	protein_coding	Skipped Exon (SE)
chr1	40306723	40306724	0.92	0.95	-0.03	0.14	-	4030672340306720	4034917840349170	se@1:40318548:40319642:-|1:40315933:40319642:-	TRIT1	protein_coding	Skipped Exon (SE)
chr1	236681514	236681515	0.07	0.04	0.03	0.14	+	2.36682e+17	2.36716e+17	se@1:236681584:236681724:+|1:236681584:236689268:+	LGALS8	protein_coding	Skipped Exon (SE)
chr1	25757388	25757389	0.93	0.97	-0.04	0.14	+	2575738825757380	2582670025826700	se@1:25780873:25784882:+|1:25780873:25810607:+	TMEM57	protein_coding	Skipped Exon (SE)
chr1	1247203	1247204	0.06	0.05	0.01	0.14	-	12472031247203	12600171260017	se@1:1257364:1258561:-|1:1256473:1258561:-	CPSF3L	protein_coding	Skipped Exon (SE)
chr1	17733256	17733257	0.99	0.96	0.03	0.14	-	1773325617733250	1776622017766220	se@1:17740213:17742976:-|1:17739674:17742976:-	RP1-20B21.4	antisense	Skipped Exon (SE)
chr1	17733256	17733257	0.99	0.96	0.03	0.14	-	1773325617733250	1776622017766220	se@1:17740213:17742976:-|1:17739674:17742976:-	RCC2	protein_coding	Skipped Exon (SE)
chr1	231114840	231114841	0.08	0.1	-0.02	0.14	+	2.31115e+17	2.31136e+17	se@1:231115025:231125856:+|1:231115025:231131506:+	ARV1	protein_coding	Skipped Exon (SE)
chr1	62920399	62920400	0.05	0.08	-0.03	0.14	-	6292039962920390	6315396963153960	se@1:63010710:63018403:-|1:63009416:63018403:-	DOCK7	protein_coding	Skipped Exon (SE)
chr1	145611036	145611037	0.22	0.23	-0.01	0.14	+	1.45611e+17	1.45691e+17	se@1:145611341:145640883:+|1:145611341:145646115:+	RNF115	protein_coding	Skipped Exon (SE)
chr1	161007421	161007422	0.22	0.18	0.04	0.14	-	1.61007e+17	1.61009e+17	se@1:161008484:161008670:-|1:161007865:161008670:-	TSTD1	protein_coding	Skipped Exon (SE)
chr1	161007421	161007422	0.22	0.18	0.04	0.14	-	1.61007e+17	1.61009e+17	se@1:161008484:161008670:-|1:161007865:161008670:-	RP11-544M22.13	protein_coding	Skipped Exon (SE)
chr1	234527059	234527060	0.94	0.95	-0.01	0.14	-	2.34527e+17	2.34615e+17	se@1:234563134:234563322:-|1:234561539:234563322:-	TARBP1	protein_coding	Skipped Exon (SE)
chr1	2439972	2439973	0.93	0.95	-0.02	0.14	-	24399722439972	24580392458039	se@1:2453239:2457903:-|1:2452754:2457903:-	PANK4	protein_coding	Skipped Exon (SE)
chr1	70820495	70820496	0.09	0.09	0	0.14	+	7082049570820490	7083370670833700	se@1:70820891:70831829:+|1:70820891:70832127:+	HHLA3	protein_coding	Skipped Exon (SE)
chr1	150237823	150237824	0.09	0.08	0.01	0.14	-	1.50238e+17	1.50241e+17	se@1:150240391:150241098:-|1:150239878:150241098:-	APH1A	protein_coding	Skipped Exon (SE)
chr1	148003642	148003643	0.97	0.94	0.03	0.14	-	1.48004e+17	1.48338e+17	se@1:148330287:148334195:-|1:148329081:148334195:-	NBPF14	protein_coding	Skipped Exon (SE)
chr1	43829068	43829069	0.92	0.95	-0.03	0.14	-	4382906843829060	4383368943833680	se@1:43830679:43830857:-|1:43830465:43830857:-	ELOVL1	protein_coding	Skipped Exon (SE)
chr1	28527068	28527069	0.04	0.02	0.02	0.14	-	2852706828527060	2855953628559530	se@1:28556763:28559432:-|1:28555534:28559432:-	AL353354.1	protein_coding	Skipped Exon (SE)
chr1	28527068	28527069	0.04	0.02	0.02	0.14	-	2852706828527060	2855953628559530	se@1:28556763:28559432:-|1:28555534:28559432:-	DNAJC8	protein_coding	Skipped Exon (SE)
chr1	167298281	167298282	0.08	0.06	0.02	0.14	+	1.67298e+17	1.67397e+17	se@1:167301772:167307207:+|1:167301772:167334704:+	POU2F1	protein_coding	Skipped Exon (SE)
chr1	156904632	156904633	0.06	0.06	0	0.14	-	1.56905e+17	1.57015e+17	se@1:156908305:156909340:-|1:156907288:156909340:-	ARHGEF11	protein_coding	Skipped Exon (SE)
chr1	39303870	39303871	0.94	0.93	0.01	0.14	-	3930387039303870	3932549539325490	se@1:39321579:39322551:-|1:39318160:39322551:-	RRAGC	protein_coding	Skipped Exon (SE)
chr1	55532032	55532033	0.08	0.05	0.03	0.14	-	5553203255532030	5568103955681030	se@1:55550094:55551615:-|1:55549561:55551615:-	USP24	protein_coding	Skipped Exon (SE)
chr1	111682833	111682834	0.08	0.04	0.04	0.14	+	1.11683e+17	1.11728e+17	se@1:111690675:111695896:+|1:111690675:111702002:+	CEPT1	protein_coding	Skipped Exon (SE)
chr1	111682833	111682834	0.08	0.04	0.04	0.14	+	1.11683e+17	1.11728e+17	se@1:111690675:111695896:+|1:111690675:111702002:+	DRAM2	protein_coding	Skipped Exon (SE)
chr1	1321879	1321880	0.07	0.02	0.05	0.15	-	13218791321879	13346891334689	se@1:1324123:1324330:-|1:1323445:1324330:-	CCNL2	protein_coding	Skipped Exon (SE)
chr1	46049717	46049718	0.97	0.94	0.03	0.15	+	4604971746049710	4608391646083910	se@1:46068037:46070608:+|1:46068037:46072154:+	NASP	protein_coding	Skipped Exon (SE)
chr1	228294389	228294390	0.06	0.01	0.05	0.15	-	2.28294e+17	2.28297e+17	se@1:228295838:228295936:-|1:228295570:228295936:-	MRPL55	protein_coding	Skipped Exon (SE)
chr1	11994810	11994811	0.05	0.06	-0.01	0.15	+	1199481011994810	1203559412035590	se@1:11994912:12004579:+|1:11994912:12008033:+	PLOD1	protein_coding	Skipped Exon (SE)
chr1	227177567	227177568	0.07	0.09	-0.02	0.15	-	2.27178e+17	2.27506e+17	se@1:227256402:227257478:-|1:227239686:227257478:-	CDC42BPA	protein_coding	Skipped Exon (SE)
chr1	43212046	43212047	0.95	0.93	0.02	0.15	-	4321204643212040	4323268343232680	se@1:43221308:43223454:-|1:43220888:43223454:-	LEPRE1	protein_coding	Skipped Exon (SE)
chr1	41492872	41492873	0.09	0.04	0.05	0.15	-	4149287241492870	4162710441627100	se@1:41611857:41617286:-|1:41608784:41617286:-	SCMH1	protein_coding	Skipped Exon (SE)
chr1	17300997	17300998	0.92	0.94	-0.02	0.15	-	1730099717300990	1730733017307330	se@1:17303693:17304732:-|1:17303418:17304732:-	MFAP2	protein_coding	Skipped Exon (SE)
chr1	87328984	87328985	0.93	0.96	-0.03	0.15	-	8732898487328980	8737980987379800	se@1:87333785:87346345:-|1:87329288:87346345:-	42993	protein_coding	Skipped Exon (SE)
chr1	151142463	151142464	0.08	0.08	0	0.15	-	1.51142e+17	1.51163e+17	se@1:151143139:151143396:-|1:151142579:151143396:-	TMOD4	protein_coding	Skipped Exon (SE)
chr1	151142463	151142464	0.08	0.08	0	0.15	-	1.51142e+17	1.51163e+17	se@1:151143139:151143396:-|1:151142579:151143396:-	SCNM1	protein_coding	Skipped Exon (SE)
chr1	151142463	151142464	0.08	0.08	0	0.15	-	1.51142e+17	1.51163e+17	se@1:151143139:151143396:-|1:151142579:151143396:-	VPS72	protein_coding	Skipped Exon (SE)
chr1	1189292	1189293	0.91	0.9	0.01	0.15	-	11892921189292	12092341209234	se@1:1203372:1209046:-|1:1198766:1209046:-	UBE2J2	protein_coding	Skipped Exon (SE)
chr1	54638027	54638028	0.07	0.07	0	0.15	-	5463802754638020	5466574654665740	se@1:54651959:54653325:-|1:54649938:54653325:-	RP11-446E24.4	protein_coding	Skipped Exon (SE)
chr1	54638027	54638028	0.07	0.07	0	0.15	-	5463802754638020	5466574654665740	se@1:54651959:54653325:-|1:54649938:54653325:-	CYB5RL	protein_coding	Skipped Exon (SE)
chr1	231762561	231762562	0.92	0.97	-0.05	0.15	+	2.31763e+17	2.32177e+17	se@1:231837770:231885672:+|1:231837770:231902886:+	DISC1	protein_coding	Skipped Exon (SE)
chr1	231762561	231762562	0.92	0.97	-0.05	0.15	+	2.31763e+17	2.32177e+17	se@1:231837770:231885672:+|1:231837770:231902886:+	TSNAX-DISC1	protein_coding	Skipped Exon (SE)
chr1	40306723	40306724	0.93	0.93	0	0.15	-	4030672340306720	4034917840349170	se@1:40312969:40313220:-|1:40310312:40313220:-	TRIT1	protein_coding	Skipped Exon (SE)
chr1	236958610	236958611	0.88	0.91	-0.03	0.15	+	2.36959e+17	2.37067e+17	se@1:237023222:237024425:+|1:237023222:237025536:+	MTR	protein_coding	Skipped Exon (SE)
chr1	46640759	46640760	0.94	0.97	-0.03	0.15	+	4664075946640750	4665163046651630	se@1:46650555:46650632:+|1:46650555:46650897:+	TSPAN1	protein_coding	Skipped Exon (SE)
chr1	46640759	46640760	0.94	0.97	-0.03	0.15	+	4664075946640750	4665163046651630	se@1:46650555:46650632:+|1:46650555:46650897:+	PIK3R3	protein_coding	Skipped Exon (SE)
chr1	160185505	160185506	0.94	0.97	-0.03	0.15	-	1.60186e+17	1.60255e+17	se@1:160252292:160252734:-|1:160251990:160252734:-	DCAF8	protein_coding	Skipped Exon (SE)
chr1	204218312	204218313	0.08	0.06	0.02	0.15	-	2.04218e+17	2.04227e+17	se@1:204224807:204225930:-|1:204220739:204225930:-	PLEKHA6	protein_coding	Skipped Exon (SE)
chr1	46049717	46049718	0.93	0.98	-0.05	0.15	+	4604971746049710	4608391646083910	se@1:46082375:46083135:+|1:46082375:46083733:+	NASP	protein_coding	Skipped Exon (SE)
chr1	169101769	169101770	0.04	0.07	-0.03	0.15	-	1.69102e+17	1.69337e+17	se@1:169159943:169199956:-|1:169138792:169199956:-	ATP1B1	protein_coding	Skipped Exon (SE)
chr1	169101769	169101770	0.04	0.07	-0.03	0.15	-	1.69102e+17	1.69337e+17	se@1:169159943:169199956:-|1:169138792:169199956:-	NME7	protein_coding	Skipped Exon (SE)
chr1	228294381	228294382	0.05	0.07	-0.02	0.15	-	2.28294e+17	2.28297e+17	se@1:228296175:228296656:-|1:228296019:228296656:-	MRPL55	protein_coding	Skipped Exon (SE)
chr1	8021752	8021753	0.21	0.18	0.03	0.15	+	80217528021752	80455658045565	se@1:8031023:8037712:+|1:8031023:8044954:+	PARK7	protein_coding	Skipped Exon (SE)
chr1	41492872	41492873	0.91	0.92	-0.01	0.15	-	4149287241492870	4162710441627100	se@1:41541123:41578955:-|1:41536393:41578955:-	SCMH1	protein_coding	Skipped Exon (SE)
chr1	151313116	151313117	0.09	0.07	0.02	0.15	-	1.51313e+17	1.5132e+17	se@1:151319242:151319687:-|1:151319082:151319687:-	RFX5	protein_coding	Skipped Exon (SE)
chr1	53362075	53362076	0.04	0.06	-0.02	0.15	-	5336207553362070	5339285153392850	se@1:53380964:53387225:-|1:53379767:53387225:-	ECHDC2	protein_coding	Skipped Exon (SE)
chr1	113066140	113066141	0.91	0.96	-0.05	0.15	-	1.13066e+17	1.13162e+17	se@1:113159517:113161531:-|1:113153625:113161531:-	WNT2B	protein_coding	Skipped Exon (SE)
chr1	113066140	113066141	0.91	0.96	-0.05	0.15	-	1.13066e+17	1.13162e+17	se@1:113159517:113161531:-|1:113153625:113161531:-	ST7L	protein_coding	Skipped Exon (SE)
chr1	19542158	19542159	0.97	0.94	0.03	0.15	-	1954215819542150	1957804619578040	se@1:19570509:19571400:-|1:19570201:19571400:-	RP1-43E13.2	antisense	Skipped Exon (SE)
chr1	19542158	19542159	0.97	0.94	0.03	0.15	-	1954215819542150	1957804619578040	se@1:19570509:19571400:-|1:19570201:19571400:-	EMC1	protein_coding	Skipped Exon (SE)
chr1	231762561	231762562	0.94	0.94	0	0.15	+	2.31763e+17	2.3186e+17	se@1:231830551:231837701:+|1:231830551:231858285:+	DISC1	protein_coding	Skipped Exon (SE)
chr1	231762561	231762562	0.94	0.94	0	0.15	+	2.31763e+17	2.3186e+17	se@1:231830551:231837701:+|1:231830551:231858285:+	TSNAX-DISC1	protein_coding	Skipped Exon (SE)
chr1	173833039	173833040	0.94	0.97	-0.03	0.15	-	1.73833e+17	1.73837e+17	se@1:173833644:173833813:-|1:173833442:173833813:-	GAS5-AS1	antisense	Skipped Exon (SE)
chr1	173833039	173833040	0.94	0.97	-0.03	0.15	-	1.73833e+17	1.73837e+17	se@1:173833644:173833813:-|1:173833442:173833813:-	GAS5	processed_transcript	Skipped Exon (SE)
chr1	99127279	99127280	0.94	0.93	0.01	0.15	+	9912727999127270	9922605699226050	se@1:99167459:99203793:+|1:99167459:99225610:+	SNX7	protein_coding	Skipped Exon (SE)
chr1	100652478	100652479	0.12	0.14	-0.02	0.15	-	1.00652e+17	1.00715e+17	se@1:100714641:100715326:-|1:100706440:100715326:-	DBT	protein_coding	Skipped Exon (SE)
chr1	155719510	155719511	0.96	0.92	0.04	0.15	-	1.5572e+17	1.55829e+17	se@1:155726868:155726971:-|1:155724279:155726971:-	GON4L	protein_coding	Skipped Exon (SE)
chr1	155719510	155719511	0.96	0.92	0.04	0.15	-	1.5572e+17	1.55829e+17	se@1:155726868:155726971:-|1:155724279:155726971:-	MSTO2P	pseudogene	Skipped Exon (SE)
chr1	1246986	1246987	0.07	0.05	0.02	0.15	-	12469861246986	12600171260017	se@1:1256476:1259961:-|1:1250998:1259961:-	CPSF3L	protein_coding	Skipped Exon (SE)
chr1	1246986	1246987	0.07	0.05	0.02	0.15	-	12469861246986	12600171260017	se@1:1256476:1259961:-|1:1250998:1259961:-	PUSL1	protein_coding	Skipped Exon (SE)
chr1	46049717	46049718	0.02	0	0.02	0.15	+	4604971746049710	4608391646083910	se@1:46049877:46054323:+|1:46049877:46056895:+	NASP	protein_coding	Skipped Exon (SE)
chr1	151142463	151142464	0.08	0.05	0.03	0.15	-	1.51142e+17	1.51163e+17	se@1:151144016:151144109:-|1:151143539:151144109:-	TMOD4	protein_coding	Skipped Exon (SE)
chr1	151142463	151142464	0.08	0.05	0.03	0.15	-	1.51142e+17	1.51163e+17	se@1:151144016:151144109:-|1:151143539:151144109:-	SCNM1	protein_coding	Skipped Exon (SE)
chr1	151142463	151142464	0.08	0.05	0.03	0.15	-	1.51142e+17	1.51163e+17	se@1:151144016:151144109:-|1:151143539:151144109:-	VPS72	protein_coding	Skipped Exon (SE)
chr1	6281253	6281254	0.9	0.9	0	0.15	-	62812536281253	62960006296000	se@1:6293703:6294946:-|1:6292179:6294946:-	RNF207	protein_coding	Skipped Exon (SE)
chr1	6281253	6281254	0.9	0.9	0	0.15	-	62812536281253	62960006296000	se@1:6293703:6294946:-|1:6292179:6294946:-	ICMT	protein_coding	Skipped Exon (SE)
chr1	60358980	60358981	0.07	0.04	0.03	0.15	-	6035898060358980	6039246260392460	se@1:60391690:60392209:-|1:60381772:60392209:-	CYP2J2	protein_coding	Skipped Exon (SE)
chr1	150898900	150898901	0.93	0.92	0.01	0.15	+	1.50899e+17	1.50918e+17	se@1:150915164:150915334:+|1:150915164:150916396:+	SETDB1	protein_coding	Skipped Exon (SE)
chr1	15603	15604	0.92	0.93	-0.01	0.15	-	1560315603	2937029370	se@1:17368:17915:-|1:17055:17915:-	WASH7P	pseudogene	Skipped Exon (SE)
chr1	53392901	53392902	0.96	0.94	0.02	0.15	+	5339290153392900	5351737553517370	se@1:53393137:53407468:+|1:53393137:53413681:+	SCP2	protein_coding	Skipped Exon (SE)
chr1	36805225	36805226	0.07	0.07	0	0.15	-	3680522536805220	3685148536851480	se@1:36838375:36851324:-|1:36833685:36851324:-	STK40	protein_coding	Skipped Exon (SE)
chr1	203768463	203768464	0.93	0.94	-0.01	0.15	+	2.03768e+17	2.03823e+17	se@1:203772144:203786054:+|1:203772144:203787698:+	ZBED6	protein_coding	Skipped Exon (SE)
chr1	203768463	203768464	0.93	0.94	-0.01	0.15	+	2.03768e+17	2.03823e+17	se@1:203772144:203786054:+|1:203772144:203787698:+	ZC3H11A	protein_coding	Skipped Exon (SE)
chr1	146374056	146374057	0.92	0.97	-0.05	0.15	+	1.46374e+17	1.46468e+17	se@1:146395516:146397359:+|1:146395516:146398293:+	NBPF12	protein_coding	Skipped Exon (SE)
chr1	70610488	70610489	0.93	0.96	-0.03	0.15	-	7061048870610480	7067130370671300	se@1:70653021:70654775:-|1:70650597:70654775:-	LRRC40	protein_coding	Skipped Exon (SE)
chr1	70610488	70610489	0.93	0.96	-0.03	0.15	-	7061048870610480	7067130370671300	se@1:70653021:70654775:-|1:70650597:70654775:-	LRRC7	protein_coding	Skipped Exon (SE)
chr1	35899091	35899092	0.96	0.94	0.02	0.15	-	3589909135899090	3602301436023010	se@1:35909904:35913774:-|1:35908629:35913774:-	KIAA0319L	protein_coding	Skipped Exon (SE)
chr1	29519385	29519386	0.05	0.07	-0.02	0.15	-	2951938529519380	2955743629557430	se@1:29555566:29557243:-|1:29543324:29557243:-	MECR	protein_coding	Skipped Exon (SE)
chr1	166809326	166809327	0.92	0.92	0	0.15	+	1.66809e+17	1.66824e+17	se@1:166810325:166815849:+|1:166810325:166816731:+	POGK	protein_coding	Skipped Exon (SE)
chr1	62208149	62208150	0.94	0.92	0.02	0.15	+	6220814962208140	6262959262629590	se@1:62456036:62483528:+|1:62456036:62503649:+	INADL	protein_coding	Skipped Exon (SE)
chr1	115125471	115125472	0.95	0.93	0.02	0.15	-	1.15125e+17	1.15213e+17	se@1:115164686:115165608:-|1:115161103:115165608:-	DENND2C	protein_coding	Skipped Exon (SE)
chr1	118406107	118406108	0.08	0.05	0.03	0.15	-	1.18406e+17	1.18472e+17	se@1:118420463:118420631:-|1:118413238:118420631:-	GDAP2	protein_coding	Skipped Exon (SE)
chr1	20008706	20008707	0.08	0.1	-0.02	0.15	-	2000870620008700	2012641020126410	se@1:20120141:20124630:-|1:20113610:20124630:-	TMCO4	protein_coding	Skipped Exon (SE)
chr1	113066140	113066141	0.09	0.04	0.05	0.15	-	1.13066e+17	1.13162e+17	se@1:113145669:113153463:-|1:113143470:113153463:-	WNT2B	protein_coding	Skipped Exon (SE)
chr1	113066140	113066141	0.09	0.04	0.05	0.15	-	1.13066e+17	1.13162e+17	se@1:113145669:113153463:-|1:113143470:113153463:-	ST7L	protein_coding	Skipped Exon (SE)
chr1	154975133	154975134	0.08	0.03	0.05	0.15	+	1.54975e+17	1.54991e+17	se@1:154975419:154982734:+|1:154975419:154987131:+	ZBTB7B	protein_coding	Skipped Exon (SE)
chr1	51819935	51819936	0.93	0.9	0.03	0.15	-	5181993551819930	5198500051985000	se@1:51934240:51937362:-|1:51930998:51937362:-	EPS15	protein_coding	Skipped Exon (SE)
chr1	153940379	153940380	0.96	0.93	0.03	0.15	+	1.5394e+17	1.53947e+17	se@1:153941175:153941406:+|1:153941175:153941810:+	CREB3L4	protein_coding	Skipped Exon (SE)
chr1	207925402	207925403	0.17	0.2	-0.03	0.16	+	2.07925e+17	2.07969e+17	se@1:207959027:207963598:+|1:207959027:207966864:+	CD46	protein_coding	Skipped Exon (SE)
chr1	19923484	19923485	0.1	0.11	-0.01	0.16	+	1992348419923480	1995631419956310	se@1:19950077:19951886:+|1:19950077:19952881:+	MINOS1-NBL1	protein_coding	Skipped Exon (SE)
chr1	19923484	19923485	0.1	0.11	-0.01	0.16	+	1992348419923480	1995631419956310	se@1:19950077:19951886:+|1:19950077:19952881:+	MINOS1	protein_coding	Skipped Exon (SE)
chr1	249144265	249144266	0.97	0.93	0.04	0.16	-	2.49144e+17	2.49153e+17	se@1:249144980:249148136:-|1:249144715:249148136:-	ZNF692	protein_coding	Skipped Exon (SE)
chr1	43996547	43996548	0.09	0.04	0.05	0.16	+	4399654743996540	4408933744089330	se@1:44075169:44078439:+|1:44075169:44079289:+	PTPRF	protein_coding	Skipped Exon (SE)
chr1	220230826	220230827	0.95	0.91	0.04	0.16	-	2.20231e+17	2.20264e+17	se@1:220253196:220263028:-|1:220247413:220263028:-	BPNT1	protein_coding	Skipped Exon (SE)
chr1	15956897	15956898	0.1	0.07	0.03	0.16	+	1595689715956890	1598755215987550	se@1:15960060:15960293:+|1:15960060:15970017:+	DDI2	protein_coding	Skipped Exon (SE)
chr1	156564279	156564280	0.03	0.01	0.02	0.16	-	1.56564e+17	1.56571e+17	se@1:156567714:156567827:-|1:156566270:156567827:-	GPATCH4	protein_coding	Skipped Exon (SE)
chr1	15853308	15853309	0.1	0.07	0.03	0.16	+	1585330815853300	1589822815898220	se@1:15886151:15886626:+|1:15886151:15888637:+	DNAJC16	protein_coding	Skipped Exon (SE)
chr1	227916358	227916359	0.08	0.11	-0.03	0.16	+	2.27916e+17	2.27969e+17	se@1:227916487:227919286:+|1:227916487:227946696:+	SNAP47	protein_coding	Skipped Exon (SE)
chr1	28696114	28696115	0.09	0.05	0.04	0.16	+	2869611428696110	2882688128826880	se@1:28696336:28719353:+|1:28696336:28733921:+	PHACTR4	protein_coding	Skipped Exon (SE)
chr1	112162405	112162406	0.08	0.05	0.03	0.16	+	1.12162e+17	1.12259e+17	se@1:112162556:112170092:+|1:112162556:112233956:+	RAP1A	protein_coding	Skipped Exon (SE)
chr1	24292935	24292936	0.88	0.91	-0.03	0.16	-	2429293524292930	2430678624306780	se@1:24298113:24298340:-|1:24294213:24298340:-	SRSF10	protein_coding	Skipped Exon (SE)
chr1	161040785	161040786	0.64	0.65	-0.01	0.16	-	1.61041e+17	1.61059e+17	se@1:161043089:161043510:-|1:161042675:161043510:-	PVRL4	protein_coding	Skipped Exon (SE)
chr1	155719510	155719511	0.05	0.01	0.04	0.16	-	1.5572e+17	1.55829e+17	se@1:155804195:155823067:-|1:155796819:155823067:-	GON4L	protein_coding	Skipped Exon (SE)
chr1	155719510	155719511	0.05	0.01	0.04	0.16	-	1.5572e+17	1.55829e+17	se@1:155804195:155823067:-|1:155796819:155823067:-	MSTO2P	pseudogene	Skipped Exon (SE)
chr1	16693720	16693721	0.93	0.98	-0.05	0.16	+	1669372016693720	1672464016724640	se@1:16693803:16719723:+|1:16693803:16721533:+	SZRD1	protein_coding	Skipped Exon (SE)
chr1	12040369	12040370	0.04	0.01	0.03	0.16	+	1204036912040360	1207356512073560	se@1:12049400:12052336:+|1:12049400:12052612:+	MFN2	protein_coding	Skipped Exon (SE)
chr1	211432708	211432709	0.06	0.09	-0.03	0.16	+	2.11433e+17	2.1149e+17	se@1:211462738:211464866:+|1:211462738:211469018:+	RCOR3	protein_coding	Skipped Exon (SE)
chr1	161169105	161169106	0.94	0.94	0	0.16	+	1.61169e+17	1.61184e+17	se@1:161176387:161178983:+|1:161176387:161179273:+	NDUFS2	protein_coding	Skipped Exon (SE)
chr1	150336990	150336991	0.99	0.95	0.04	0.16	+	1.50337e+17	1.50449e+17	se@1:150432793:150437003:+|1:150432793:150443037:+	RPRD2	protein_coding	Skipped Exon (SE)
chr1	197122814	197122815	0.05	0.07	-0.02	0.16	-	1.97123e+17	1.9717e+17	se@1:197145144:197145694:-|1:197144245:197145694:-	ZBTB41	protein_coding	Skipped Exon (SE)
chr1	91966665	91966666	0.95	0.91	0.04	0.16	+	9196666591966660	9199132191991320	se@1:91967388:91973411:+|1:91967388:91973819:+	CDC7	protein_coding	Skipped Exon (SE)
chr1	153940379	153940380	0.06	0.08	-0.02	0.16	+	1.5394e+17	1.53947e+17	se@1:153941931:153942112:+|1:153941931:153945220:+	CREB3L4	protein_coding	Skipped Exon (SE)
chr1	151171021	151171022	0.07	0.03	0.04	0.16	+	1.51171e+17	1.51222e+17	se@1:151196755:151196847:+|1:151196755:151199796:+	PIP5K1A	protein_coding	Skipped Exon (SE)
chr1	114437370	114437371	0.93	0.92	0.01	0.16	-	1.14437e+17	1.14448e+17	se@1:114444005:114444377:-|1:114443022:114444377:-	AP4B1	protein_coding	Skipped Exon (SE)
chr1	114437370	114437371	0.93	0.92	0.01	0.16	-	1.14437e+17	1.14448e+17	se@1:114444005:114444377:-|1:114443022:114444377:-	AP4B1-AS1	antisense	Skipped Exon (SE)
chr1	156433522	156433523	0.07	0.08	-0.01	0.16	-	1.56434e+17	1.56471e+17	se@1:156450569:156452229:-|1:156449588:156452229:-	MEF2D	protein_coding	Skipped Exon (SE)
chr1	39549804	39549805	0.1	0.09	0.01	0.16	+	3954980439549800	3995265239952650	se@1:39715775:39717518:+|1:39715775:39719970:+	MACF1	protein_coding	Skipped Exon (SE)
chr1	21069171	21069172	0.36	0.34	0.02	0.16	-	2106917121069170	2111312421113120	se@1:21107033:21112679:-|1:21106404:21112679:-	HP1BP3	protein_coding	Skipped Exon (SE)
chr1	109633357	109633358	0.07	0.06	0.01	0.16	+	1.09633e+17	1.0964e+17	se@1:109633504:109634282:+|1:109633504:109635512:+	RP5-1065J22.8	antisense	Skipped Exon (SE)
chr1	109633357	109633358	0.07	0.06	0.01	0.16	+	1.09633e+17	1.0964e+17	se@1:109633504:109634282:+|1:109633504:109635512:+	TMEM167B	protein_coding	Skipped Exon (SE)
chr1	43212046	43212047	0.08	0.07	0.01	0.16	-	4321204643212040	4323268343232680	se@1:43217411:43217945:-|1:43216007:43217945:-	LEPRE1	protein_coding	Skipped Exon (SE)
chr1	183441637	183441638	0.07	0.09	-0.02	0.16	+	1.83442e+17	1.83523e+17	se@1:183495902:183496761:+|1:183495902:183497091:+	SMG7	protein_coding	Skipped Exon (SE)
chr1	160209892	160209893	0.21	0.24	-0.03	0.16	-	1.6021e+17	1.60232e+17	se@1:160231140:160232066:-|1:160213824:160232066:-	DCAF8	protein_coding	Skipped Exon (SE)
chr1	160209892	160209893	0.21	0.24	-0.03	0.16	-	1.6021e+17	1.60232e+17	se@1:160231140:160232066:-|1:160213824:160232066:-	DCAF8	protein_coding	Skipped Exon (SE)
chr1	1246977	1246978	0.96	0.93	0.03	0.16	-	12469771246977	12600711260071	se@1:1250818:1250900:-|1:1250342:1250900:-	CPSF3L	protein_coding	Skipped Exon (SE)
chr1	1246977	1246978	0.96	0.93	0.03	0.16	-	12469771246977	12600711260071	se@1:1250818:1250900:-|1:1250342:1250900:-	PUSL1	protein_coding	Skipped Exon (SE)
chr1	151317438	151317439	0.95	0.95	0	0.16	-	1.51317e+17	1.5132e+17	se@1:151318433:151318681:-|1:151317664:151318681:-	RFX5	protein_coding	Skipped Exon (SE)
chr1	148739443	148739444	0.09	0.06	0.03	0.16	+	1.48739e+17	1.48758e+17	se@1:148745964:148749832:+|1:148745964:148751038:+	NBPF16	protein_coding	Skipped Exon (SE)
chr1	70610488	70610489	0.05	0.07	-0.02	0.16	-	7061048870610480	7067130370671300	se@1:70649073:70650468:-|1:70646892:70650468:-	LRRC40	protein_coding	Skipped Exon (SE)
chr1	70610488	70610489	0.05	0.07	-0.02	0.16	-	7061048870610480	7067130370671300	se@1:70649073:70650468:-|1:70646892:70650468:-	LRRC7	protein_coding	Skipped Exon (SE)
chr1	6521211	6521212	0.07	0.06	0.01	0.16	-	65212116521211	65262356526235	se@1:6523207:6524435:-|1:6523030:6524435:-	TNFRSF25	protein_coding	Skipped Exon (SE)
chr1	6521211	6521212	0.07	0.06	0.01	0.16	-	65212116521211	65262356526235	se@1:6523207:6524435:-|1:6523030:6524435:-	ESPN	protein_coding	Skipped Exon (SE)
chr1	155023762	155023763	0.09	0.12	-0.03	0.16	+	1.55024e+17	1.55035e+17	se@1:155033308:155033891:+|1:155033308:155034380:+	ADAM15	protein_coding	Skipped Exon (SE)
chr1	169764550	169764551	0.94	0.94	0	0.16	+	1.69765e+17	1.69823e+17	se@1:169775229:169776932:+|1:169775229:169790820:+	C1orf112	protein_coding	Skipped Exon (SE)
chr1	43312299	43312300	0.09	0.05	0.04	0.16	+	4331229943312290	4331814843318140	se@1:43315084:43315236:+|1:43315084:43316621:+	ZNF691	protein_coding	Skipped Exon (SE)
chr1	201977073	201977074	0.98	0.95	0.03	0.16	+	2.01977e+17	2.01986e+17	se@1:201981306:201981472:+|1:201981306:201981768:+	RP11-465N4.4	antisense	Skipped Exon (SE)
chr1	201977073	201977074	0.98	0.95	0.03	0.16	+	2.01977e+17	2.01986e+17	se@1:201981306:201981472:+|1:201981306:201981768:+	ELF3	protein_coding	Skipped Exon (SE)
chr1	26126684	26126685	0.11	0.09	0.02	0.16	+	2612668426126680	2614471226144710	se@1:26127651:26128507:+|1:26127651:26131633:+	SEPN1	protein_coding	Skipped Exon (SE)
chr1	207925402	207925403	0.07	0.11	-0.04	0.16	+	2.07925e+17	2.07969e+17	se@1:207941168:207943666:+|1:207941168:207956637:+	CD46	protein_coding	Skipped Exon (SE)
chr1	33476826	33476827	0.98	0.96	0.02	0.16	-	3347682633476820	3350251233502510	se@1:33487062:33487194:-|1:33480195:33487194:-	RP1-117O3.2	antisense	Skipped Exon (SE)
chr1	33476826	33476827	0.98	0.96	0.02	0.16	-	3347682633476820	3350251233502510	se@1:33487062:33487194:-|1:33480195:33487194:-	AK2	protein_coding	Skipped Exon (SE)
chr1	192989017	192989018	0.09	0.06	0.03	0.16	-	1.92989e+17	1.93029e+17	se@1:193028645:193028763:-|1:193020947:193028763:-	UCHL5	protein_coding	Skipped Exon (SE)
chr1	155640115	155640116	0.03	0.07	-0.04	0.16	-	1.5564e+17	1.55659e+17	se@1:155650247:155658721:-|1:155649303:155658721:-	YY1AP1	protein_coding	Skipped Exon (SE)
chr1	155640115	155640116	0.03	0.07	-0.04	0.16	-	1.5564e+17	1.55659e+17	se@1:155650247:155658721:-|1:155649303:155658721:-	MSTO1	protein_coding	Skipped Exon (SE)
chr1	155640115	155640116	0.03	0.07	-0.04	0.16	-	1.5564e+17	1.55659e+17	se@1:155650247:155658721:-|1:155649303:155658721:-	MSTO2P	pseudogene	Skipped Exon (SE)
chr1	145764411	145764412	0.07	0.08	-0.01	0.16	-	1.45764e+17	1.45827e+17	se@1:145822859:145826888:-|1:145818826:145826888:-	GPR89A	protein_coding	Skipped Exon (SE)
chr1	245912865	245912866	0.08	0.03	0.05	0.16	-	2.45913e+17	2.46671e+17	se@1:246140813:246490503:-|1:246093239:246490503:-	SMYD3	protein_coding	Skipped Exon (SE)
chr1	227177567	227177568	0.82	0.78	0.04	0.16	-	2.27178e+17	2.27506e+17	se@1:227300614:227307505:-|1:227300123:227307505:-	CDC42BPA	protein_coding	Skipped Exon (SE)
chr1	16693760	16693761	0.91	0.97	-0.06	0.16	+	1669376016693760	1672463716724630	se@1:16693803:16719726:+|1:16693803:16721533:+	SZRD1	protein_coding	Skipped Exon (SE)
chr1	45205492	45205493	0.01	0.05	-0.04	0.16	+	4520549245205490	4523343945233430	se@1:45206679:45212206:+|1:45206679:45213056:+	KIF2C	protein_coding	Skipped Exon (SE)
chr1	93544795	93544796	0.08	0.04	0.04	0.16	+	9354479593544790	9360463893604630	se@1:93545088:93550285:+|1:93545088:93575787:+	MTF2	protein_coding	Skipped Exon (SE)
chr1	62160370	62160371	0.05	0.06	-0.01	0.16	-	6216037062160370	6219081662190810	se@1:62190097:62190574:-|1:62189444:62190574:-	TM2D1	protein_coding	Skipped Exon (SE)
chr1	109852192	109852193	0.9	0.95	-0.05	0.16	-	1.09852e+17	1.09941e+17	se@1:109857006:109857294:-|1:109856679:109857294:-	SORT1	protein_coding	Skipped Exon (SE)
chr1	225685101	225685102	0.81	0.77	0.04	0.16	-	2.25685e+17	2.2584e+17	se@1:225692755:225695653:-|1:225688772:225695653:-	ENAH	protein_coding	Skipped Exon (SE)
chr1	11994810	11994811	0.1	0.07	0.03	0.16	+	1199481011994810	1203559412035590	se@1:11994912:11995958:+|1:11994912:12008033:+	PLOD1	protein_coding	Skipped Exon (SE)
chr1	53708041	53708042	0.91	0.94	-0.03	0.16	-	5370804153708040	5379382153793820	se@1:53736825:53736899:-|1:53732319:53736899:-	RP5-1024G6.8	lincRNA	Skipped Exon (SE)
chr1	53708041	53708042	0.91	0.94	-0.03	0.16	-	5370804153708040	5379382153793820	se@1:53736825:53736899:-|1:53732319:53736899:-	RP5-1024G6.5	antisense	Skipped Exon (SE)
chr1	155278643	155278644	0.06	0.1	-0.04	0.16	+	1.55279e+17	1.5529e+17	se@1:155278756:155279580:+|1:155278756:155279834:+	FDPS	protein_coding	Skipped Exon (SE)
chr1	156219015	156219016	0.97	0.93	0.04	0.16	-	1.56219e+17	1.56253e+17	se@1:156231199:156233186:-|1:156230417:156233186:-	SMG5	protein_coding	Skipped Exon (SE)
chr1	167510250	167510251	0.97	0.93	0.04	0.17	-	1.6751e+17	1.67523e+17	se@1:167515522:167517239:-|1:167511538:167517239:-	CREG1	protein_coding	Skipped Exon (SE)
chr1	156564279	156564280	0.94	0.92	0.02	0.17	-	1.56564e+17	1.56571e+17	se@1:156568286:156568760:-|1:156568111:156568760:-	GPATCH4	protein_coding	Skipped Exon (SE)
chr1	244998918	244998919	0.07	0.07	0	0.17	+	2.44999e+17	2.45007e+17	se@1:244999058:244999787:+|1:244999058:245005246:+	COX20	protein_coding	Skipped Exon (SE)
chr1	43829068	43829069	0.19	0.16	0.03	0.17	-	4382906843829060	4383368943833680	se@1:43833289:43833586:-|1:43831294:43833586:-	ELOVL1	protein_coding	Skipped Exon (SE)
chr1	1571100	1571101	0.1	0.08	0.02	0.17	-	15711001571100	16479171647917	se@1:1577869:1647785:-|1:1577362:1647785:-	CDK11B	protein_coding	Skipped Exon (SE)
chr1	117602925	117602926	0.91	0.97	-0.06	0.17	+	1.17603e+17	1.17645e+17	se@1:117631604:117632677:+|1:117631604:117633154:+	TTF2	protein_coding	Skipped Exon (SE)
chr1	16693720	16693721	0.08	0.05	0.03	0.17	+	1669372016693720	1672464016724640	se@1:16693803:16717877:+|1:16693803:16719723:+	SZRD1	protein_coding	Skipped Exon (SE)
chr1	217600334	217600335	0.11	0.06	0.05	0.17	-	2.176e+17	2.17804e+17	se@1:217668420:217671698:-|1:217665092:217671698:-	GPATCH2	protein_coding	Skipped Exon (SE)
chr1	1637078	1637079	0.93	0.93	0	0.17	-	16370781637078	16557661655766	se@1:1641079:1647785:-|1:1640572:1647785:-	CDK11A	protein_coding	Skipped Exon (SE)
chr1	1637078	1637079	0.93	0.93	0	0.17	-	16370781637078	16557661655766	se@1:1641079:1647785:-|1:1640572:1647785:-	RP1-283E3.8	processed_transcript	Skipped Exon (SE)
chr1	227177567	227177568	0.17	0.14	0.03	0.17	-	2.27178e+17	2.27506e+17	se@1:227239686:227257478:-|1:227235711:227257478:-	CDC42BPA	protein_coding	Skipped Exon (SE)
chr1	31404353	31404354	0.95	0.91	0.04	0.17	-	3140435331404350	3153856431538560	se@1:31453013:31454159:-|1:31447649:31454159:-	PUM1	protein_coding	Skipped Exon (SE)
chr1	26608775	26608776	0.91	0.94	-0.03	0.17	-	2660877526608770	2664485426644850	se@1:26610973:26611955:-|1:26610736:26611955:-	UBXN11	protein_coding	Skipped Exon (SE)
chr1	145764411	145764412	0.9	0.9	0	0.17	-	1.45764e+17	1.45827e+17	se@1:145818826:145826888:-|1:145816740:145826888:-	GPR89A	protein_coding	Skipped Exon (SE)
chr1	204218312	204218313	0.1	0.11	-0.01	0.17	-	2.04218e+17	2.04227e+17	se@1:204220739:204224754:-|1:204219742:204224754:-	PLEKHA6	protein_coding	Skipped Exon (SE)
chr1	155278539	155278540	0.93	0.98	-0.05	0.17	+	1.55279e+17	1.5529e+17	se@1:155278756:155279855:+|1:155278756:155282046:+	FDPS	protein_coding	Skipped Exon (SE)
chr1	12040238	12040239	0.95	0.91	0.04	0.17	+	1204023812040230	1207357112073570	se@1:12040541:12042031:+|1:12040541:12049222:+	MFN2	protein_coding	Skipped Exon (SE)
chr1	206557368	206557369	0.09	0.06	0.03	0.17	+	2.06557e+17	2.06632e+17	se@1:206628370:206631717:+|1:206628370:206631969:+	SRGAP2	protein_coding	Skipped Exon (SE)
chr1	1634320	1634321	0.1	0.07	0.03	0.17	-	16343201634320	16557631655763	se@1:1643866:1647785:-|1:1641079:1647785:-	CDK11A	protein_coding	Skipped Exon (SE)
chr1	1634320	1634321	0.1	0.07	0.03	0.17	-	16343201634320	16557631655763	se@1:1643866:1647785:-|1:1641079:1647785:-	RP1-283E3.8	processed_transcript	Skipped Exon (SE)
chr1	205737114	205737115	0.95	0.92	0.03	0.17	-	2.05737e+17	2.05745e+17	se@1:205740781:205743961:-|1:205739982:205743961:-	RAB7L1	protein_coding	Skipped Exon (SE)
chr1	150937649	150937650	0.96	0.99	-0.03	0.17	-	1.50938e+17	1.50947e+17	se@1:150941567:150947095:-|1:150940988:150947095:-	CERS2	protein_coding	Skipped Exon (SE)
chr1	197053258	197053259	0.95	0.98	-0.03	0.17	-	1.97053e+17	1.97116e+17	se@1:197061186:197062182:-|1:197060171:197062182:-	ASPM	protein_coding	Skipped Exon (SE)
chr1	179809102	179809103	0.36	0.38	-0.02	0.17	-	1.79809e+17	1.79847e+17	se@1:179825305:179846374:-|1:179821946:179846374:-	TOR1AIP2	protein_coding	Skipped Exon (SE)
chr1	87794151	87794152	0.1	0.05	0.05	0.17	+	8779415187794150	8781460787814600	se@1:87794927:87796910:+|1:87794927:87797696:+	LMO4	protein_coding	Skipped Exon (SE)
chr1	171669300	171669301	0.94	0.98	-0.04	0.17	-	1.71669e+17	1.71711e+17	se@1:171697710:171707489:-|1:171688361:171707489:-	VAMP4	protein_coding	Skipped Exon (SE)
chr1	32042136	32042137	0.92	0.92	0	0.17	+	3204213632042130	3205328732053280	se@1:32051086:32051354:+|1:32051086:32052311:+	TINAGL1	protein_coding	Skipped Exon (SE)
chr1	25071848	25071849	0.91	0.91	0	0.17	+	2507184825071840	2517081525170810	se@1:25072116:25124233:+|1:25072116:25140585:+	CLIC4	protein_coding	Skipped Exon (SE)
chr1	85113024	85113025	0.09	0.06	0.03	0.17	-	8511302485113020	8515644085156440	se@1:85146070:85156357:-|1:85136991:85156357:-	SSX2IP	protein_coding	Skipped Exon (SE)
chr1	70820512	70820513	0.09	0.11	-0.02	0.17	+	7082051270820510	7083370670833700	se@1:70820790:70831829:+|1:70820790:70832127:+	HHLA3	protein_coding	Skipped Exon (SE)
chr1	54692305	54692306	0.94	0.93	0.01	0.17	-	5469230554692300	5487209254872090	se@1:54722859:54723742:-|1:54717533:54723742:-	SSBP3	protein_coding	Skipped Exon (SE)
chr1	40026488	40026489	0.41	0.4	0.01	0.17	-	4002648840026480	4004207340042070	se@1:40029594:40030095:-|1:40029413:40030095:-	PABPC4	protein_coding	Skipped Exon (SE)
chr1	173793641	173793642	0.92	0.92	0	0.17	+	1.73794e+17	1.73828e+17	se@1:173810111:173814367:+|1:173810111:173819465:+	CENPL	protein_coding	Skipped Exon (SE)
chr1	173793641	173793642	0.92	0.92	0	0.17	+	1.73794e+17	1.73828e+17	se@1:173810111:173814367:+|1:173810111:173819465:+	DARS2	protein_coding	Skipped Exon (SE)
chr1	28296855	28296856	0.04	0.08	-0.04	0.17	-	2829685528296850	2841520728415200	se@1:28324862:28326471:-|1:28323889:28326471:-	EYA3	protein_coding	Skipped Exon (SE)
chr1	955503	955504	0.09	0.09	0	0.17	+	955503955503	991496991496	se@1:986217:986412:+|1:986217:986633:+	AGRN	protein_coding	Skipped Exon (SE)
chr1	235610533	235610534	0.18	0.15	0.03	0.17	-	2.35611e+17	2.35668e+17	se@1:235659618:235667441:-|1:235658138:235667441:-	TBCE	protein_coding	Skipped Exon (SE)
chr1	155232659	155232660	0.09	0.05	0.04	0.17	-	1.55233e+17	1.55243e+17	se@1:155233499:155233741:-|1:155233191:155233741:-	CLK2	protein_coding	Skipped Exon (SE)
chr1	115259538	115259539	0.01	0.02	-0.01	0.17	-	1.1526e+17	1.15301e+17	se@1:115299460:115300546:-|1:115292828:115300546:-	CSDE1	protein_coding	Skipped Exon (SE)
chr1	144614840	144614841	0.96	0.93	0.03	0.17	+	1.44615e+17	1.44829e+17	se@1:144618296:144619347:+|1:144618296:144619883:+	RP11-640M9.2	pseudogene	Skipped Exon (SE)
chr1	86814421	86814422	0.09	0.05	0.04	0.17	-	8681442186814420	8686200386862000	se@1:86821066:86822127:-|1:86820542:86822127:-	ODF2L	protein_coding	Skipped Exon (SE)
chr1	113933581	113933582	0.08	0.06	0.02	0.17	+	1.13934e+17	1.14229e+17	se@1:114223958:114224834:+|1:114223958:114225519:+	MAGI3	protein_coding	Skipped Exon (SE)
chr1	40506255	40506256	0.06	0.02	0.04	0.17	+	4050625540506250	4053832140538320	se@1:40506473:40507101:+|1:40506473:40525006:+	CAP1	protein_coding	Skipped Exon (SE)
chr1	1247203	1247204	0.06	0.09	-0.03	0.17	-	12472031247203	12600171260017	se@1:1257360:1258561:-|1:1256473:1258561:-	CPSF3L	protein_coding	Skipped Exon (SE)
chr1	231114795	231114796	0.09	0.05	0.04	0.17	+	2.31115e+17	2.31136e+17	se@1:231126009:231126346:+|1:231126009:231131506:+	ARV1	protein_coding	Skipped Exon (SE)
chr1	113243753	113243754	0.17	0.13	0.04	0.17	-	1.13244e+17	1.1325e+17	se@1:113247745:113249700:-|1:113246428:113249700:-	RHOC	protein_coding	Skipped Exon (SE)
chr1	249144481	249144482	0.09	0.09	0	0.17	-	2.49144e+17	2.49153e+17	se@1:249152216:249152330:-|1:249151635:249152330:-	ZNF692	protein_coding	Skipped Exon (SE)
chr1	10093041	10093042	0.07	0.04	0.03	0.17	+	1009304110093040	1024129610241290	se@1:10166641:10167280:+|1:10166641:10177517:+	UBE4B	protein_coding	Skipped Exon (SE)
chr1	32573639	32573640	0.04	0.08	-0.04	0.18	+	3257363932573630	3264216932642160	se@1:32573735:32591672:+|1:32573735:32620189:+	KPNA6	protein_coding	Skipped Exon (SE)
chr1	26608775	26608776	0.1	0.08	0.02	0.18	-	2660877526608770	2664485426644850	se@1:26629658:26633083:-|1:26629409:26633083:-	UBXN11	protein_coding	Skipped Exon (SE)
chr1	36856839	36856840	0.92	0.94	-0.02	0.18	-	3685683936856830	3686348836863480	se@1:36859754:36863368:-|1:36858088:36863368:-	LSM10	protein_coding	Skipped Exon (SE)
chr1	78161676	78161677	0.95	0.91	0.04	0.18	-	7816167678161670	7822553778225530	se@1:78167156:78177432:-|1:78163616:78177432:-	USP33	protein_coding	Skipped Exon (SE)
chr1	93544795	93544796	0.06	0.07	-0.01	0.18	+	9354479593544790	9360463893604630	se@1:93586229:93586352:+|1:93586229:93592789:+	MTF2	protein_coding	Skipped Exon (SE)
chr1	151732119	151732120	0.85	0.82	0.03	0.18	-	1.51732e+17	1.51736e+17	se@1:151734028:151734581:-|1:151733375:151734581:-	RP11-98D18.15	antisense	Skipped Exon (SE)
chr1	151732119	151732120	0.85	0.82	0.03	0.18	-	1.51732e+17	1.51736e+17	se@1:151734028:151734581:-|1:151733375:151734581:-	MRPL9	protein_coding	Skipped Exon (SE)
chr1	100731763	100731764	0.07	0.06	0.01	0.18	+	1.00732e+17	1.00758e+17	se@1:100732180:100732722:+|1:100732180:100733708:+	RTCA	protein_coding	Skipped Exon (SE)
chr1	41492872	41492873	0.08	0.04	0.04	0.18	-	4149287241492870	4162710441627100	se@1:41571497:41578955:-|1:41541123:41578955:-	SCMH1	protein_coding	Skipped Exon (SE)
chr1	46713404	46713405	0.89	0.93	-0.04	0.18	+	4671340446713400	4674414446744140	se@1:46733281:46736331:+|1:46733281:46738138:+	RAD54L	protein_coding	Skipped Exon (SE)
chr1	36023074	36023075	0.09	0.09	0	0.18	+	3602307436023070	3603237336032370	se@1:36023484:36023825:+|1:36023484:36024708:+	NCDN	protein_coding	Skipped Exon (SE)
chr1	36023074	36023075	0.09	0.09	0	0.18	+	3602307436023070	3603237336032370	se@1:36023484:36023825:+|1:36023484:36024708:+	KIAA0319L	protein_coding	Skipped Exon (SE)
chr1	1246986	1246987	0.05	0.1	-0.05	0.18	-	12469861246986	12600331260033	se@1:1256473:1259961:-|1:1250998:1259961:-	CPSF3L	protein_coding	Skipped Exon (SE)
chr1	1246986	1246987	0.05	0.1	-0.05	0.18	-	12469861246986	12600331260033	se@1:1256473:1259961:-|1:1250998:1259961:-	PUSL1	protein_coding	Skipped Exon (SE)
chr1	224370873	224370874	0.07	0.03	0.04	0.18	+	2.24371e+17	2.24381e+17	se@1:224378021:224378794:+|1:224378021:224380034:+	DEGS1	protein_coding	Skipped Exon (SE)
chr1	70671407	70671408	0.07	0.03	0.04	0.18	+	7067140770671400	7071873570718730	se@1:70712590:70712800:+|1:70712590:70715635:+	SRSF11	protein_coding	Skipped Exon (SE)
chr1	167298281	167298282	0.94	0.92	0.02	0.18	+	1.67298e+17	1.67397e+17	se@1:167353188:167358825:+|1:167353188:167365523:+	POU2F1	protein_coding	Skipped Exon (SE)
chr1	1447555	1447556	0.09	0.06	0.03	0.18	+	14475551447555	14700651470065	se@1:1461911:1462541:+|1:1461911:1463075:+	ATAD3A	protein_coding	Skipped Exon (SE)
chr1	202101977	202101978	0.9	0.94	-0.04	0.18	-	2.02102e+17	2.02114e+17	se@1:202104654:202104835:-|1:202104348:202104835:-	GPR37L1	protein_coding	Skipped Exon (SE)
chr1	245912865	245912866	0.86	0.89	-0.03	0.18	-	2.45913e+17	2.46671e+17	se@1:246078942:246091233:-|1:246027188:246091233:-	SMYD3	protein_coding	Skipped Exon (SE)
chr1	46269285	46269286	0.1	0.06	0.04	0.18	+	4626928546269280	4650179646501790	se@1:46348067:46365545:+|1:46348067:46425058:+	MAST2	protein_coding	Skipped Exon (SE)
chr1	154955849	154955850	0.93	0.92	0.01	0.18	+	1.54956e+17	1.54966e+17	se@1:154962733:154962815:+|1:154962733:154965189:+	FLAD1	protein_coding	Skipped Exon (SE)
chr1	207925402	207925403	0.63	0.66	-0.03	0.18	+	2.07925e+17	2.07969e+17	se@1:207940540:207941124:+|1:207940540:207943666:+	CD46	protein_coding	Skipped Exon (SE)
chr1	26608775	26608776	0.9	0.97	-0.07	0.18	-	2660877526608770	2664485426644850	se@1:26623486:26623918:-|1:26620822:26623918:-	UBXN11	protein_coding	Skipped Exon (SE)
chr1	145592605	145592606	0.97	0.92	0.05	0.18	-	1.45593e+17	1.45611e+17	se@1:145609356:145610744:-|1:145608659:145610744:-	POLR3C	protein_coding	Skipped Exon (SE)
chr1	84543745	84543746	0.08	0.04	0.04	0.18	+	8454374584543740	8470418184704180	se@1:84544054:84640716:+|1:84544054:84644860:+	PRKACB	protein_coding	Skipped Exon (SE)
chr1	236681569	236681570	0.1	0.06	0.04	0.18	+	2.36682e+17	2.36706e+17	se@1:236681800:236687270:+|1:236681800:236688724:+	LGALS8	protein_coding	Skipped Exon (SE)
chr1	52082546	52082547	0.09	0.05	0.04	0.18	+	5208254652082540	5225489152254890	se@1:52214070:52215174:+|1:52214070:52215817:+	OSBPL9	protein_coding	Skipped Exon (SE)
chr1	155736418	155736419	0.05	0.1	-0.05	0.18	-	1.55736e+17	1.55754e+17	se@1:155740948:155742857:-|1:155737332:155742857:-	GON4L	protein_coding	Skipped Exon (SE)
chr1	113615831	113615832	0.9	0.97	-0.07	0.18	+	1.13616e+17	1.13668e+17	se@1:113659058:113661855:+|1:113659058:113666497:+	LRIG2	protein_coding	Skipped Exon (SE)
chr1	113066140	113066141	0.87	0.89	-0.02	0.18	-	1.13066e+17	1.13162e+17	se@1:113126748:113134147:-|1:113125094:113134147:-	WNT2B	protein_coding	Skipped Exon (SE)
chr1	113066140	113066141	0.87	0.89	-0.02	0.18	-	1.13066e+17	1.13162e+17	se@1:113126748:113134147:-|1:113125094:113134147:-	ST7L	protein_coding	Skipped Exon (SE)
chr1	162760536	162760537	0.94	0.9	0.04	0.18	+	1.62761e+17	1.62782e+17	se@1:162769727:162773221:+|1:162769727:162774057:+	HSD17B7	protein_coding	Skipped Exon (SE)
chr1	161284166	161284167	0.09	0.1	-0.01	0.18	+	1.61284e+17	1.61335e+17	se@1:161284215:161293404:+|1:161284215:161310384:+	SDHC	protein_coding	Skipped Exon (SE)
chr1	231762561	231762562	0.93	0.93	0	0.18	+	2.31763e+17	2.32145e+17	se@1:231906816:231954075:+|1:231906816:232094574:+	DISC1	protein_coding	Skipped Exon (SE)
chr1	231762561	231762562	0.93	0.93	0	0.18	+	2.31763e+17	2.32145e+17	se@1:231906816:231954075:+|1:231906816:232094574:+	TSNAX-DISC1	protein_coding	Skipped Exon (SE)
chr1	156182798	156182799	0.04	0.08	-0.04	0.18	+	1.56183e+17	1.56213e+17	se@1:156203519:156206140:+|1:156203519:156212344:+	PMF1-BGLAP	protein_coding	Skipped Exon (SE)
chr1	156182798	156182799	0.04	0.08	-0.04	0.18	+	1.56183e+17	1.56213e+17	se@1:156203519:156206140:+|1:156203519:156212344:+	PMF1	protein_coding	Skipped Exon (SE)
chr1	110453233	110453234	0.88	0.85	0.03	0.18	+	1.10453e+17	1.10472e+17	se@1:110464616:110465788:+|1:110464616:110466682:+	CSF1	protein_coding	Skipped Exon (SE)
chr1	225117356	225117357	0.06	0.09	-0.03	0.18	+	2.25117e+17	2.25587e+17	se@1:225148004:225148799:+|1:225148004:225152181:+	DNAH14	protein_coding	Skipped Exon (SE)
chr1	155158599	155158600	0.94	0.99	-0.05	0.18	-	1.55159e+17	1.55163e+17	se@1:155160052:155160484:-|1:155159850:155160484:-	MUC1	protein_coding	Skipped Exon (SE)
chr1	155158599	155158600	0.94	0.99	-0.05	0.18	-	1.55159e+17	1.55163e+17	se@1:155160052:155160484:-|1:155159850:155160484:-	RP11-201K10.3	protein_coding	Skipped Exon (SE)
chr1	156219015	156219016	0.95	0.99	-0.04	0.18	-	1.56219e+17	1.56253e+17	se@1:156236469:156237261:-|1:156236171:156237261:-	SMG5	protein_coding	Skipped Exon (SE)
chr1	75198840	75198841	0.04	0.08	-0.04	0.18	+	7519884075198840	7523235875232350	se@1:75204472:75205695:+|1:75204472:75214435:+	CRYZ	protein_coding	Skipped Exon (SE)
chr1	75198840	75198841	0.04	0.08	-0.04	0.18	+	7519884075198840	7523235875232350	se@1:75204472:75205695:+|1:75204472:75214435:+	TYW3	protein_coding	Skipped Exon (SE)
chr1	19923484	19923485	0.9	0.95	-0.05	0.18	+	1992348419923480	1995631419956310	se@1:19923603:19948594:+|1:19923603:19949968:+	MINOS1-NBL1	protein_coding	Skipped Exon (SE)
chr1	19923484	19923485	0.9	0.95	-0.05	0.18	+	1992348419923480	1995631419956310	se@1:19923603:19948594:+|1:19923603:19949968:+	MINOS1	protein_coding	Skipped Exon (SE)
chr1	150039369	150039370	0.09	0.03	0.06	0.18	+	1.50039e+17	1.50118e+17	se@1:150065744:150070952:+|1:150065744:150082611:+	VPS45	protein_coding	Skipped Exon (SE)
chr1	109822179	109822180	0.91	0.98	-0.07	0.18	-	1.09822e+17	1.09826e+17	se@1:109823873:109824241:-|1:109823668:109824241:-	PSRC1	protein_coding	Skipped Exon (SE)
chr1	224415036	224415037	0.11	0.07	0.04	0.18	-	2.24415e+17	2.24518e+17	se@1:224500833:224505396:-|1:224499559:224505396:-	RP11-365O16.6	antisense	Skipped Exon (SE)
chr1	224415036	224415037	0.11	0.07	0.04	0.18	-	2.24415e+17	2.24518e+17	se@1:224500833:224505396:-|1:224499559:224505396:-	NVL	protein_coding	Skipped Exon (SE)
chr1	113243728	113243729	0.38	0.34	0.04	0.19	-	1.13244e+17	1.1325e+17	se@1:113247790:113249700:-|1:113246428:113249700:-	RHOC	protein_coding	Skipped Exon (SE)
chr1	245912865	245912866	0.09	0.06	0.03	0.19	-	2.45913e+17	2.46671e+17	se@1:246022234:246027101:-|1:246021972:246027101:-	SMYD3	protein_coding	Skipped Exon (SE)
chr1	114419436	114419437	0.91	0.94	-0.03	0.19	-	1.14419e+17	1.1443e+17	se@1:114429280:114429871:-|1:114424619:114429871:-	AP4B1-AS1	antisense	Skipped Exon (SE)
chr1	165600110	165600111	0.93	0.92	0.01	0.19	+	1.656e+17	1.65625e+17	se@1:165620324:165621215:+|1:165620324:165623516:+	MGST3	protein_coding	Skipped Exon (SE)
chr1	1407149	1407150	0.08	0.09	-0.01	0.19	+	14071491407149	14315821431582	se@1:1424654:1425072:+|1:1424654:1425637:+	ATAD3B	protein_coding	Skipped Exon (SE)
chr1	21132976	21132977	0.22	0.2	0.02	0.19	-	2113297621132970	2150334021503340	se@1:21327805:21329206:-|1:21307720:21329206:-	EIF4G3	protein_coding	Skipped Exon (SE)
chr1	53392901	53392902	0.91	0.92	-0.01	0.19	+	5339290153392900	5351737553517370	se@1:53493743:53504589:+|1:53493743:53513530:+	SCP2	protein_coding	Skipped Exon (SE)
chr1	26286258	26286259	0.92	0.92	0	0.19	-	2628625826286250	2632464826324640	se@1:26303264:26308855:-|1:26301141:26308855:-	PAFAH2	protein_coding	Skipped Exon (SE)
chr1	28473677	28473678	0.1	0.08	0.02	0.19	-	2847367728473670	2850369928503690	se@1:28499038:28503103:-|1:28477570:28503103:-	PTAFR	protein_coding	Skipped Exon (SE)
chr1	155978898	155978899	0.78	0.74	0.04	0.19	-	1.55979e+17	1.55991e+17	se@1:155984860:155987923:-|1:155981678:155987923:-	SSR2	protein_coding	Skipped Exon (SE)
chr1	45205492	45205493	0.87	0.92	-0.05	0.19	+	4520549245205490	4523343945233430	se@1:45216236:45218804:+|1:45216236:45219405:+	KIF2C	protein_coding	Skipped Exon (SE)
chr1	111729796	111729797	0.07	0.04	0.03	0.19	-	1.1173e+17	1.11747e+17	se@1:111745067:111746918:-|1:111742420:111746918:-	DENND2D	protein_coding	Skipped Exon (SE)
chr1	100174295	100174296	0.09	0.05	0.04	0.19	-	1.00174e+17	1.00231e+17	se@1:100177088:100177661:-|1:100176505:100177661:-	FRRS1	protein_coding	Skipped Exon (SE)
chr1	1227756	1227757	0.1	0.03	0.07	0.19	-	12277561227756	12433981243398	se@1:1242763:1243149:-|1:1239523:1243149:-	ACAP3	protein_coding	Skipped Exon (SE)
chr1	15438311	15438312	0.06	0.08	-0.02	0.19	-	1543831115438310	1547896015478960	se@1:15447193:15447468:-|1:15445400:15447468:-	KAZN	protein_coding	Skipped Exon (SE)
chr1	113066140	113066141	0.09	0.12	-0.03	0.19	-	1.13066e+17	1.13162e+17	se@1:113113973:113119608:-|1:113098640:113119608:-	WNT2B	protein_coding	Skipped Exon (SE)
chr1	113066140	113066141	0.09	0.12	-0.03	0.19	-	1.13066e+17	1.13162e+17	se@1:113113973:113119608:-|1:113098640:113119608:-	ST7L	protein_coding	Skipped Exon (SE)
chr1	203764782	203764783	0.13	0.14	-0.01	0.19	+	2.03765e+17	2.03817e+17	se@1:203764922:203772085:+|1:203764922:203786054:+	ZC3H11A	protein_coding	Skipped Exon (SE)
chr1	12079523	12079524	0.89	0.93	-0.04	0.19	+	1207952312079520	1209210212092100	se@1:12079609:12081702:+|1:12079609:12082152:+	MIIP	protein_coding	Skipped Exon (SE)
chr1	113066140	113066141	0.07	0.06	0.01	0.19	-	1.13066e+17	1.13162e+17	se@1:113112572:113119608:-|1:113098640:113119608:-	WNT2B	protein_coding	Skipped Exon (SE)
chr1	113066140	113066141	0.07	0.06	0.01	0.19	-	1.13066e+17	1.13162e+17	se@1:113112572:113119608:-|1:113098640:113119608:-	ST7L	protein_coding	Skipped Exon (SE)
chr1	224415036	224415037	0.11	0.08	0.03	0.19	-	2.24415e+17	2.24518e+17	se@1:224500857:224505396:-|1:224499559:224505396:-	RP11-365O16.6	antisense	Skipped Exon (SE)
chr1	224415036	224415037	0.11	0.08	0.03	0.19	-	2.24415e+17	2.24518e+17	se@1:224500857:224505396:-|1:224499559:224505396:-	NVL	protein_coding	Skipped Exon (SE)
chr1	33789224	33789225	0.28	0.26	0.02	0.19	-	3378922433789220	3389621633896210	se@1:33793028:33794471:-|1:33790620:33794471:-	RP11-415J8.3	antisense	Skipped Exon (SE)
chr1	33789224	33789225	0.28	0.26	0.02	0.19	-	3378922433789220	3389621633896210	se@1:33793028:33794471:-|1:33790620:33794471:-	PHC2	protein_coding	Skipped Exon (SE)
chr1	151967007	151967008	0.92	0.96	-0.04	0.19	+	1.51967e+17	1.52015e+17	se@1:151988551:151989376:+|1:151988551:151991103:+	NBPF18P	antisense	Skipped Exon (SE)
chr1	109472130	109472131	0.92	0.9	0.02	0.19	-	1.09472e+17	1.09506e+17	se@1:109493060:109505983:-|1:109492543:109505983:-	CLCC1	protein_coding	Skipped Exon (SE)
chr1	109472130	109472131	0.92	0.9	0.02	0.19	-	1.09472e+17	1.09506e+17	se@1:109493060:109505983:-|1:109492543:109505983:-	AKNAD1	protein_coding	Skipped Exon (SE)
chr1	109472130	109472131	0.92	0.9	0.02	0.19	-	1.09472e+17	1.09506e+17	se@1:109493060:109505983:-|1:109492543:109505983:-	GPSM2	protein_coding	Skipped Exon (SE)
chr1	75198840	75198841	0.07	0.05	0.02	0.19	+	7519884075198840	7523235875232350	se@1:75199102:75199802:+|1:75199102:75202226:+	CRYZ	protein_coding	Skipped Exon (SE)
chr1	75198840	75198841	0.07	0.05	0.02	0.19	+	7519884075198840	7523235875232350	se@1:75199102:75199802:+|1:75199102:75202226:+	TYW3	protein_coding	Skipped Exon (SE)
chr1	35899091	35899092	0.9	0.95	-0.05	0.19	-	3589909135899090	3602301436023010	se@1:35972736:36019951:-|1:35944813:36019951:-	KIAA0319L	protein_coding	Skipped Exon (SE)
chr1	44115829	44115830	0.08	0.03	0.05	0.19	+	4411582944115820	4417118644171180	se@1:44118984:44119334:+|1:44118984:44121262:+	KDM4A	protein_coding	Skipped Exon (SE)
chr1	154134290	154134291	0.09	0.08	0.01	0.19	-	1.54134e+17	1.54165e+17	se@1:154164209:154164378:-|1:154163787:154164378:-	TPM3	protein_coding	Skipped Exon (SE)
chr1	155158599	155158600	0.03	0.08	-0.05	0.19	-	1.55159e+17	1.55163e+17	se@1:155160539:155160639:-|1:155160052:155160639:-	MUC1	protein_coding	Skipped Exon (SE)
chr1	155158599	155158600	0.03	0.08	-0.05	0.19	-	1.55159e+17	1.55163e+17	se@1:155160539:155160639:-|1:155160052:155160639:-	RP11-201K10.3	protein_coding	Skipped Exon (SE)
chr1	84609954	84609955	0.09	0.05	0.04	0.19	+	8460995484609950	8470418184704180	se@1:84610231:84641482:+|1:84610231:84644860:+	PRKACB	protein_coding	Skipped Exon (SE)
chr1	201951780	201951781	0.94	0.98	-0.04	0.19	+	2.01952e+17	2.01975e+17	se@1:201958659:201965275:+|1:201958659:201966447:+	RNPEP	protein_coding	Skipped Exon (SE)
chr1	40306723	40306724	0.91	0.89	0.02	0.19	-	4030672340306720	4034917840349170	se@1:40310312:40312892:-|1:40309890:40312892:-	TRIT1	protein_coding	Skipped Exon (SE)
chr1	20072025	20072026	0.13	0.1	0.03	0.19	-	2007202520072020	2012675820126750	se@1:20125842:20126691:-|1:20113610:20126691:-	TMCO4	protein_coding	Skipped Exon (SE)
chr1	150237804	150237805	0.73	0.69	0.04	0.19	-	1.50238e+17	1.50241e+17	se@1:150240527:150241098:-|1:150240189:150241098:-	APH1A	protein_coding	Skipped Exon (SE)
chr1	42846468	42846469	0.08	0.07	0.01	0.19	+	4284646842846460	4288990042889900	se@1:42846768:42862111:+|1:42846768:42865075:+	RIMKLA	protein_coding	Skipped Exon (SE)
chr1	85483766	85483767	0.04	0.09	-0.05	0.19	-	8548376685483760	8551416985514160	se@1:85513428:85514079:-|1:85511045:85514079:-	MCOLN3	protein_coding	Skipped Exon (SE)
chr1	85483766	85483767	0.04	0.09	-0.05	0.19	-	8548376685483760	8551416985514160	se@1:85513428:85514079:-|1:85511045:85514079:-	WDR63	protein_coding	Skipped Exon (SE)
chr1	14031350	14031351	0.1	0.08	0.02	0.19	+	1403135014031350	1415157414151570	se@1:14075982:14095613:+|1:14075982:14099573:+	PRDM2	protein_coding	Skipped Exon (SE)
chr1	28905050	28905051	0.95	0.92	0.03	0.19	-	2890505028905050	2890838428908380	se@1:28907741:28908102:-|1:28907158:28908102:-	SNHG12	antisense	Skipped Exon (SE)
chr1	28905050	28905051	0.95	0.92	0.03	0.19	-	2890505028905050	2890838428908380	se@1:28907741:28908102:-|1:28907158:28908102:-	TRNAU1AP	protein_coding	Skipped Exon (SE)
chr1	160965001	160965002	0.87	0.82	0.05	0.19	-	1.60965e+17	1.61009e+17	se@1:160990902:161008670:-|1:160971143:161008670:-	F11R	protein_coding	Skipped Exon (SE)
chr1	33283256	33283257	0.16	0.13	0.03	0.19	+	3328325633283250	3329221433292210	se@1:33283290:33290918:+|1:33283290:33291699:+	YARS	protein_coding	Skipped Exon (SE)
chr1	33283256	33283257	0.16	0.13	0.03	0.19	+	3328325633283250	3329221433292210	se@1:33283290:33290918:+|1:33283290:33291699:+	S100PBP	protein_coding	Skipped Exon (SE)
chr1	155629237	155629238	0.85	0.86	-0.01	0.19	-	1.55629e+17	1.55658e+17	se@1:155657992:155658450:-|1:155650247:155658450:-	RP11-29H23.5	pseudogene	Skipped Exon (SE)
chr1	155629237	155629238	0.85	0.86	-0.01	0.19	-	1.55629e+17	1.55658e+17	se@1:155657992:155658450:-|1:155650247:155658450:-	YY1AP1	protein_coding	Skipped Exon (SE)
chr1	155629237	155629238	0.85	0.86	-0.01	0.19	-	1.55629e+17	1.55658e+17	se@1:155657992:155658450:-|1:155650247:155658450:-	MSTO1	protein_coding	Skipped Exon (SE)
chr1	155629237	155629238	0.85	0.86	-0.01	0.19	-	1.55629e+17	1.55658e+17	se@1:155657992:155658450:-|1:155650247:155658450:-	MSTO2P	pseudogene	Skipped Exon (SE)
chr1	151264273	151264274	0.32	0.32	0	0.2	-	1.51264e+17	1.513e+17	se@1:151298849:151299747:-|1:151297393:151299747:-	PI4KB	protein_coding	Skipped Exon (SE)
chr1	151264273	151264274	0.32	0.32	0	0.2	-	1.51264e+17	1.513e+17	se@1:151298849:151299747:-|1:151297393:151299747:-	ZNF687	protein_coding	Skipped Exon (SE)
chr1	155158300	155158301	0.82	0.87	-0.05	0.2	-	1.55158e+17	1.55163e+17	se@1:155160020:155160198:-|1:155159850:155160198:-	MUC1	protein_coding	Skipped Exon (SE)
chr1	155158300	155158301	0.82	0.87	-0.05	0.2	-	1.55158e+17	1.55163e+17	se@1:155160020:155160198:-|1:155159850:155160198:-	RP11-201K10.3	protein_coding	Skipped Exon (SE)
chr1	220230826	220230827	0.15	0.1	0.05	0.2	-	2.20231e+17	2.20264e+17	se@1:220239459:220240644:-|1:220236296:220240644:-	BPNT1	protein_coding	Skipped Exon (SE)
chr1	53192181	53192182	0.13	0.05	0.08	0.2	+	5319218153192180	5329301453293010	se@1:53267811:53273509:+|1:53267811:53279208:+	ZYG11B	protein_coding	Skipped Exon (SE)
chr1	36621803	36621804	0.32	0.34	-0.02	0.2	+	3662180336621800	3664644136646440	se@1:36639079:36640499:+|1:36639079:36641800:+	MAP7D1	protein_coding	Skipped Exon (SE)
chr1	97543299	97543300	0.98	0.93	0.05	0.2	-	9754329997543290	9838657998386570	se@1:98348930:98386440:-|1:98293752:98386440:-	DPYD	protein_coding	Skipped Exon (SE)
chr1	161088576	161088577	0.91	0.91	0	0.2	+	1.61089e+17	1.61091e+17	se@1:161089178:161089283:+|1:161089178:161089609:+	NIT1	protein_coding	Skipped Exon (SE)
chr1	24829387	24829388	0.95	0.99	-0.04	0.2	+	2482938724829380	2486350624863500	se@1:24829640:24840804:+|1:24829640:24857708:+	RCAN3	protein_coding	Skipped Exon (SE)
chr1	155165379	155165380	0.91	0.93	-0.02	0.2	-	1.55165e+17	1.55178e+17	se@1:155170995:155171208:-|1:155170795:155171208:-	THBS3	protein_coding	Skipped Exon (SE)
chr1	113066140	113066141	0.1	0.04	0.06	0.2	-	1.13066e+17	1.13162e+17	se@1:113144180:113153463:-|1:113143470:113153463:-	WNT2B	protein_coding	Skipped Exon (SE)
chr1	113066140	113066141	0.1	0.04	0.06	0.2	-	1.13066e+17	1.13162e+17	se@1:113144180:113153463:-|1:113143470:113153463:-	ST7L	protein_coding	Skipped Exon (SE)
chr1	46269285	46269286	0.91	0.93	-0.02	0.2	+	4626928546269280	4650179646501790	se@1:46474043:46476402:+|1:46474043:46485268:+	MAST2	protein_coding	Skipped Exon (SE)
chr1	33402046	33402047	0.9	0.98	-0.08	0.2	-	3340204633402040	3343028633430280	se@1:33409760:33411115:-|1:33408060:33411115:-	RNF19B	protein_coding	Skipped Exon (SE)
chr1	155158599	155158600	0.04	0.08	-0.04	0.2	-	1.55159e+17	1.55163e+17	se@1:155160688:155161974:-|1:155160539:155161974:-	MUC1	protein_coding	Skipped Exon (SE)
chr1	155158599	155158600	0.04	0.08	-0.04	0.2	-	1.55159e+17	1.55163e+17	se@1:155160688:155161974:-|1:155160539:155161974:-	RP11-201K10.3	protein_coding	Skipped Exon (SE)
chr1	165796732	165796733	0.89	0.88	0.01	0.2	+	1.65797e+17	1.65881e+17	se@1:165860559:165865427:+|1:165860559:165872419:+	TMCO1	protein_coding	Skipped Exon (SE)
chr1	1250258	1250259	0.1	0.05	0.05	0.2	-	12502581250258	12600051260005	se@1:1258667:1259961:-|1:1257364:1259961:-	CPSF3L	protein_coding	Skipped Exon (SE)
chr1	101455180	101455181	0.92	0.98	-0.06	0.2	-	1.01455e+17	1.01491e+17	se@1:101458296:101460666:-|1:101456184:101460666:-	DPH5	protein_coding	Skipped Exon (SE)
chr1	155158599	155158600	0.97	0.94	0.03	0.2	-	1.55159e+17	1.55163e+17	se@1:155160052:155160639:-|1:155159850:155160639:-	MUC1	protein_coding	Skipped Exon (SE)
chr1	155158599	155158600	0.97	0.94	0.03	0.2	-	1.55159e+17	1.55163e+17	se@1:155160052:155160639:-|1:155159850:155160639:-	RP11-201K10.3	protein_coding	Skipped Exon (SE)
chr1	89149905	89149906	0.96	0.89	0.07	0.2	+	8914990589149900	8930193889301930	se@1:89271354:89271574:+|1:89271354:89272996:+	PKN2	protein_coding	Skipped Exon (SE)
chr1	89149905	89149906	0.96	0.89	0.07	0.2	+	8914990589149900	8930193889301930	se@1:89271354:89271574:+|1:89271354:89272996:+	RP11-76N22.2	antisense	Skipped Exon (SE)
chr1	26872343	26872344	0.95	0.9	0.05	0.2	+	2687234326872340	2690152026901520	se@1:26885428:26887217:+|1:26885428:26887536:+	RPS6KA1	protein_coding	Skipped Exon (SE)
chr1	10534944	10534945	0.08	0.04	0.04	0.2	+	1053494410534940	1069081510690810	se@1:10555378:10577085:+|1:10555378:10596270:+	PEX14	protein_coding	Skipped Exon (SE)
chr1	46806390	46806391	0.12	0.06	0.06	0.2	+	4680639046806390	4683069046830690	se@1:46807169:46809817:+|1:46807169:46810473:+	NSUN4	protein_coding	Skipped Exon (SE)
chr1	20008733	20008734	0.12	0.1	0.02	0.2	-	2000873320008730	2012583720125830	se@1:20124708:20125667:-|1:20113610:20125667:-	TMCO4	protein_coding	Skipped Exon (SE)
chr1	158979717	158979718	0.85	0.88	-0.03	0.2	+	1.5898e+17	1.59025e+17	se@1:158985777:158986323:+|1:158985777:158988019:+	IFI16	protein_coding	Skipped Exon (SE)
chr1	11796212	11796213	0.13	0.14	-0.01	0.2	+	1179621211796210	1181082211810820	se@1:11805894:11805987:+|1:11805894:11807497:+	AGTRAP	protein_coding	Skipped Exon (SE)
chr1	111659955	111659956	0.91	0.89	0.02	0.2	-	1.1166e+17	1.11683e+17	se@1:111667503:111668849:-|1:111663315:111668849:-	DRAM2	protein_coding	Skipped Exon (SE)
chr1	225589205	225589206	0.9	0.86	0.04	0.2	-	2.25589e+17	2.25617e+17	se@1:225598118:225599039:-|1:225594534:225599039:-	LBR	protein_coding	Skipped Exon (SE)
chr1	245912865	245912866	0.9	0.88	0.02	0.2	-	2.45913e+17	2.46671e+17	se@1:245927451:246021798:-|1:245912966:246021798:-	SMYD3	protein_coding	Skipped Exon (SE)
chr1	155158599	155158600	0.93	0.88	0.05	0.2	-	1.55159e+17	1.55163e+17	se@1:155160329:155160484:-|1:155160052:155160484:-	MUC1	protein_coding	Skipped Exon (SE)
chr1	155158599	155158600	0.93	0.88	0.05	0.2	-	1.55159e+17	1.55163e+17	se@1:155160329:155160484:-|1:155160052:155160484:-	RP11-201K10.3	protein_coding	Skipped Exon (SE)
chr1	71528974	71528975	0.21	0.16	0.05	0.2	-	7152897471528970	7154698071546980	se@1:71531431:71532459:-|1:71530820:71532459:-	ZRANB2-AS1	antisense	Skipped Exon (SE)
chr1	71528974	71528975	0.21	0.16	0.05	0.2	-	7152897471528970	7154698071546980	se@1:71531431:71532459:-|1:71530820:71532459:-	ZRANB2	protein_coding	Skipped Exon (SE)
chr1	151023449	151023450	0.28	0.23	0.05	0.2	-	1.51023e+17	1.51032e+17	se@1:151029262:151031955:-|1:151028469:151031955:-	C1orf56	protein_coding	Skipped Exon (SE)
chr1	151023449	151023450	0.28	0.23	0.05	0.2	-	1.51023e+17	1.51032e+17	se@1:151029262:151031955:-|1:151028469:151031955:-	CDC42SE1	protein_coding	Skipped Exon (SE)
chr1	29241088	29241089	0.86	0.89	-0.03	0.2	+	2924108829241080	2944655829446550	se@1:29379824:29386934:+|1:29379824:29391494:+	EPB41	protein_coding	Skipped Exon (SE)
chr1	67390578	67390579	0.12	0.07	0.05	0.2	+	6739057867390570	6745430267454300	se@1:67391925:67394570:+|1:67391925:67405711:+	MIER1	protein_coding	Skipped Exon (SE)
chr1	33402046	33402047	0.95	0.92	0.03	0.2	-	3340204633402040	3343028633430280	se@1:33404129:33407853:-|1:33402860:33407853:-	RNF19B	protein_coding	Skipped Exon (SE)
chr1	220231792	220231793	0.86	0.91	-0.05	0.2	-	2.20232e+17	2.20263e+17	se@1:220253196:220262986:-|1:220247413:220262986:-	BPNT1	protein_coding	Skipped Exon (SE)
chr1	114935399	114935400	0.11	0.06	0.05	0.2	-	1.14935e+17	1.15054e+17	se@1:114963073:114964058:-|1:114952938:114964058:-	TRIM33	protein_coding	Skipped Exon (SE)
chr1	28832455	28832456	0.06	0.1	-0.04	0.2	+	2883245528832450	2886570828865700	se@1:28835417:28843237:+|1:28835417:28856370:+	RCC1	protein_coding	Skipped Exon (SE)
chr1	147400506	147400507	0.07	0.08	-0.01	0.2	+	1.47401e+17	1.47466e+17	se@1:147408800:147409232:+|1:147408800:147410828:+	GPR89B	protein_coding	Skipped Exon (SE)
chr1	76190036	76190037	0.83	0.87	-0.04	0.2	+	7619003676190030	7622936476229360	se@1:76190502:76194086:+|1:76190502:76198329:+	ACADM	protein_coding	Skipped Exon (SE)
chr1	31404353	31404354	0.91	0.87	0.04	0.2	-	3140435331404350	3146550731465500	se@1:31453025:31454159:-|1:31447649:31454159:-	PUM1	protein_coding	Skipped Exon (SE)
chr1	219347186	219347187	0.12	0.09	0.03	0.21	+	2.19347e+17	2.19386e+17	se@1:219352588:219352723:+|1:219352588:219366424:+	LYPLAL1	protein_coding	Skipped Exon (SE)
chr1	219347186	219347187	0.12	0.09	0.03	0.21	+	2.19347e+17	2.19386e+17	se@1:219352588:219352723:+|1:219352588:219366424:+	RP11-135J2.4	antisense	Skipped Exon (SE)
chr1	8412457	8412458	0.67	0.68	-0.01	0.21	-	84124578412457	88775248877524	se@1:8674745:8684369:-|1:8617582:8684369:-	RERE	protein_coding	Skipped Exon (SE)
chr1	10459137	10459138	0.58	0.55	0.03	0.21	+	1045913710459130	1048020110480200	se@1:10478982:10479474:+|1:10478982:10479687:+	PGD	protein_coding	Skipped Exon (SE)
chr1	155108326	155108327	0.24	0.27	-0.03	0.21	+	1.55108e+17	1.55111e+17	se@1:155108852:155109304:+|1:155108852:155110037:+	SLC50A1	protein_coding	Skipped Exon (SE)
chr1	79115543	79115544	0.48	0.5	-0.02	0.21	+	7911554379115540	7912976379129760	se@1:79125168:79128389:+|1:79125168:79129450:+	IFI44	protein_coding	Skipped Exon (SE)
chr1	23636276	23636277	0.95	0.9	0.05	0.21	-	2363627623636270	2367085323670850	se@1:23660124:23664247:-|1:23648156:23664247:-	HNRNPR	protein_coding	Skipped Exon (SE)
chr1	212537824	212537825	0.12	0.07	0.05	0.21	-	2.12538e+17	2.12588e+17	se@1:212580653:212583767:-|1:212560442:212583767:-	TMEM206	protein_coding	Skipped Exon (SE)
chr1	28832569	28832570	0.05	0.1	-0.05	0.21	+	2883256928832560	2886581228865810	se@1:28835413:28843237:+|1:28835413:28856370:+	RCC1	protein_coding	Skipped Exon (SE)
chr1	28832569	28832570	0.05	0.1	-0.05	0.21	+	2883256928832560	2886581228865810	se@1:28835413:28843237:+|1:28835413:28856370:+	SNHG3	sense_intronic	Skipped Exon (SE)
chr1	38179561	38179562	0.12	0.08	0.04	0.21	-	3817956138179560	3823073838230730	se@1:38187968:38188713:-|1:38187517:38188713:-	EPHA10	protein_coding	Skipped Exon (SE)
chr1	249144265	249144266	0.84	0.89	-0.05	0.21	-	2.49144e+17	2.49153e+17	se@1:249149834:249149924:-|1:249149657:249149924:-	ZNF692	protein_coding	Skipped Exon (SE)
chr1	155217008	155217009	0.91	0.95	-0.04	0.21	-	1.55217e+17	1.55225e+17	se@1:155220612:155220886:-|1:155218264:155220886:-	FAM189B	protein_coding	Skipped Exon (SE)
chr1	54231133	54231134	0.89	0.91	-0.02	0.21	-	5423113354231130	5430453354304530	se@1:54298264:54301173:-|1:54293846:54301173:-	NDC1	protein_coding	Skipped Exon (SE)
chr1	151512781	151512782	0.77	0.77	0	0.21	+	1.51513e+17	1.51556e+17	se@1:151512902:151534567:+|1:151512902:151535061:+	TUFT1	protein_coding	Skipped Exon (SE)
chr1	93913725	93913726	0.09	0.09	0	0.21	+	9391372593913720	9402021894020210	se@1:94002047:94006599:+|1:94002047:94009664:+	FNBP1L	protein_coding	Skipped Exon (SE)
chr1	52195480	52195481	0.84	0.86	-0.02	0.21	+	5219548052195480	5225346152253460	se@1:52195796:52211208:+|1:52195796:52212382:+	OSBPL9	protein_coding	Skipped Exon (SE)
chr1	150459911	150459912	0.11	0.07	0.04	0.21	+	1.5046e+17	1.5048e+17	se@1:150463201:150463870:+|1:150463201:150464887:+	TARS2	protein_coding	Skipped Exon (SE)
chr1	231376958	231376959	0.11	0.07	0.04	0.21	+	2.31377e+17	2.31413e+17	se@1:231377202:231393968:+|1:231377202:231396253:+	GNPAT	protein_coding	Skipped Exon (SE)
chr1	1246986	1246987	0.09	0.08	0.01	0.21	-	12469861246986	12599891259989	se@1:1257364:1258272:-|1:1256473:1258272:-	CPSF3L	protein_coding	Skipped Exon (SE)
chr1	1246986	1246987	0.09	0.08	0.01	0.21	-	12469861246986	12599891259989	se@1:1257364:1258272:-|1:1256473:1258272:-	PUSL1	protein_coding	Skipped Exon (SE)
chr1	10459137	10459138	0.98	0.93	0.05	0.21	+	1045913710459130	1048020110480200	se@1:10460629:10463128:+|1:10460629:10464218:+	PGD	protein_coding	Skipped Exon (SE)
chr1	169821804	169821805	0.14	0.09	0.05	0.21	-	1.69822e+17	1.69863e+17	se@1:169825098:169828182:-|1:169824105:169828182:-	SCYL3	protein_coding	Skipped Exon (SE)
chr1	169821804	169821805	0.14	0.09	0.05	0.21	-	1.69822e+17	1.69863e+17	se@1:169825098:169828182:-|1:169824105:169828182:-	C1orf112	protein_coding	Skipped Exon (SE)
chr1	150459893	150459894	0.9	0.91	-0.01	0.21	+	1.5046e+17	1.5048e+17	se@1:150469384:150470006:+|1:150469384:150470978:+	TARS2	protein_coding	Skipped Exon (SE)
chr1	46016455	46016456	0.9	0.97	-0.07	0.21	+	4601645546016450	4603572346035720	se@1:46016827:46027461:+|1:46016827:46032241:+	AKR1A1	protein_coding	Skipped Exon (SE)
chr1	1017198	1017199	0.12	0.06	0.06	0.21	-	10171981017198	10517361051736	se@1:1020690:1021258:-|1:1019886:1021258:-	C1orf159	protein_coding	Skipped Exon (SE)
chr1	8073799	8073800	0.38	0.39	-0.01	0.21	-	80737998073799	80863568086356	se@1:8075460:8075555:-|1:8074456:8075555:-	ERRFI1	protein_coding	Skipped Exon (SE)
chr1	3547331	3547332	0.91	0.96	-0.05	0.21	-	35473313547331	35666373566637	se@1:3552594:3553559:-|1:3551858:3553559:-	WRAP73	protein_coding	Skipped Exon (SE)
chr1	153700543	153700544	0.11	0.06	0.05	0.21	+	1.53701e+17	1.53747e+17	se@1:153733394:153733496:+|1:153733394:153734046:+	INTS3	protein_coding	Skipped Exon (SE)
chr1	231664399	231664400	0.92	0.9	0.02	0.21	+	2.31664e+17	2.32177e+17	se@1:231678357:231696874:+|1:231678357:231752390:+	TSNAX	protein_coding	Skipped Exon (SE)
chr1	231664399	231664400	0.92	0.9	0.02	0.21	+	2.31664e+17	2.32177e+17	se@1:231678357:231696874:+|1:231678357:231752390:+	TSNAX-DISC1	protein_coding	Skipped Exon (SE)
chr1	160185505	160185506	0.61	0.61	0	0.21	-	1.60186e+17	1.60232e+17	se@1:160231148:160231907:-|1:160213824:160231907:-	DCAF8	protein_coding	Skipped Exon (SE)
chr1	25071848	25071849	0.88	0.89	-0.01	0.21	+	2507184825071840	2517081525170810	se@1:25124342:25140585:+|1:25124342:25153501:+	CLIC4	protein_coding	Skipped Exon (SE)
chr1	63833261	63833262	0.07	0.1	-0.03	0.21	+	6383326163833260	6390423363904230	se@1:63836730:63840937:+|1:63836730:63862184:+	ALG6	protein_coding	Skipped Exon (SE)
chr1	67390578	67390579	0.1	0.07	0.03	0.21	+	6739057867390570	6745430267454300	se@1:67391925:67394573:+|1:67391925:67405711:+	MIER1	protein_coding	Skipped Exon (SE)
chr1	37958176	37958177	0.14	0.11	0.03	0.21	-	3795817637958170	3798036437980360	se@1:37962205:37962308:-|1:37961519:37962308:-	MEAF6	protein_coding	Skipped Exon (SE)
chr1	22005072	22005073	0.9	0.95	-0.05	0.21	-	2200507222005070	2211009922110090	se@1:22021714:22027991:-|1:22016592:22027991:-	USP48	protein_coding	Skipped Exon (SE)
chr1	147400506	147400507	0.91	0.88	0.03	0.21	+	1.47401e+17	1.47466e+17	se@1:147416212:147425577:+|1:147416212:147426554:+	GPR89B	protein_coding	Skipped Exon (SE)
chr1	155178588	155178589	0.12	0.12	0	0.21	+	1.55179e+17	1.55184e+17	se@1:155180418:155181881:+|1:155180418:155182176:+	MTX1	protein_coding	Skipped Exon (SE)
chr1	155178588	155178589	0.12	0.12	0	0.21	+	1.55179e+17	1.55184e+17	se@1:155180418:155181881:+|1:155180418:155182176:+	THBS3	protein_coding	Skipped Exon (SE)
chr1	32256023	32256024	0.07	0.12	-0.05	0.21	-	3225602332256020	3228162332281620	se@1:32280973:32281562:-|1:32267306:32281562:-	RP11-84A19.3	antisense	Skipped Exon (SE)
chr1	32256023	32256024	0.07	0.12	-0.05	0.21	-	3225602332256020	3228162332281620	se@1:32280973:32281562:-|1:32267306:32281562:-	SPOCD1	protein_coding	Skipped Exon (SE)
chr1	17866330	17866331	0.08	0.11	-0.03	0.21	+	1786633017866330	1802436418024360	se@1:17934472:17939553:+|1:17934472:17942589:+	ARHGEF10L	protein_coding	Skipped Exon (SE)
chr1	53679771	53679772	0.9	0.91	-0.01	0.21	-	5367977153679770	5368628953686280	se@1:53684595:53685933:-|1:53684167:53685933:-	C1orf123	protein_coding	Skipped Exon (SE)
chr1	53679771	53679772	0.9	0.91	-0.01	0.21	-	5367977153679770	5368628953686280	se@1:53684595:53685933:-|1:53684167:53685933:-	CPT2	protein_coding	Skipped Exon (SE)
chr1	156278760	156278761	0.49	0.45	0.04	0.21	-	1.56279e+17	1.56308e+17	se@1:156305674:156307945:-|1:156304709:156307945:-	CCT3	protein_coding	Skipped Exon (SE)
chr1	231762561	231762562	0.93	0.98	-0.05	0.21	+	2.31763e+17	2.32177e+17	se@1:231830551:231837701:+|1:231830551:231885672:+	DISC1	protein_coding	Skipped Exon (SE)
chr1	231762561	231762562	0.93	0.98	-0.05	0.21	+	2.31763e+17	2.32177e+17	se@1:231830551:231837701:+|1:231830551:231885672:+	TSNAX-DISC1	protein_coding	Skipped Exon (SE)
chr1	46164383	46164384	0.1	0.08	0.02	0.21	-	4616438346164380	4621632146216320	se@1:46214616:46216269:-|1:46212133:46216269:-	IPP	protein_coding	Skipped Exon (SE)
chr1	53361904	53361905	0.06	0.11	-0.05	0.21	-	5336190453361900	5338737553387370	se@1:53378521:53379567:-|1:53377693:53379567:-	ECHDC2	protein_coding	Skipped Exon (SE)
chr1	235610533	235610534	0.86	0.87	-0.01	0.22	-	2.35611e+17	2.35668e+17	se@1:235652573:235657991:-|1:235647831:235657991:-	TBCE	protein_coding	Skipped Exon (SE)
chr1	3773845	3773846	0.11	0.11	0	0.22	+	37738453773845	38019933801993	se@1:3789136:3789578:+|1:3789136:3800071:+	DFFB	protein_coding	Skipped Exon (SE)
chr1	213165524	213165525	0.84	0.84	0	0.22	-	2.13166e+17	2.13189e+17	se@1:213174254:213178375:-|1:213173725:213178375:-	ANGEL2	protein_coding	Skipped Exon (SE)
chr1	16573334	16573335	0.28	0.27	0.01	0.22	-	1657333416573330	1667894916678940	se@1:16643066:16678750:-|1:16641930:16678750:-	FBXO42	protein_coding	Skipped Exon (SE)
chr1	2518481	2518482	0.11	0.1	0.01	0.22	+	25184812518481	25209522520952	se@1:2519892:2519969:+|1:2519892:2520361:+	FAM213B	protein_coding	Skipped Exon (SE)
chr1	228327990	228327991	0.03	0.08	-0.05	0.22	+	2.28328e+17	2.28337e+17	se@1:228328064:228329334:+|1:228328064:228333193:+	GUK1	protein_coding	Skipped Exon (SE)
chr1	202317827	202317828	0.11	0.09	0.02	0.22	+	2.02318e+17	2.02558e+17	se@1:202538325:202544130:+|1:202538325:202549602:+	PPP1R12B	protein_coding	Skipped Exon (SE)
chr1	100598706	100598707	0.86	0.94	-0.08	0.22	+	1.00599e+17	1.00616e+17	se@1:100609699:100613649:+|1:100609699:100614181:+	TRMT13	protein_coding	Skipped Exon (SE)
chr1	21132976	21132977	0.1	0.03	0.07	0.22	-	2113297621132970	2150334321503340	se@1:21437865:21502668:-|1:21415706:21502668:-	EIF4G3	protein_coding	Skipped Exon (SE)
chr1	156030951	156030952	0.49	0.54	-0.05	0.22	+	1.56031e+17	1.5604e+17	se@1:156031234:156035702:+|1:156031234:156038061:+	RAB25	protein_coding	Skipped Exon (SE)
chr1	149900546	149900547	0.91	0.85	0.06	0.22	-	1.49901e+17	1.49909e+17	se@1:149903318:149903836:-|1:149902857:149903836:-	MTMR11	protein_coding	Skipped Exon (SE)
chr1	28199079	28199080	0.89	0.9	-0.01	0.22	+	2819907928199070	2821318428213180	se@1:28206565:28208482:+|1:28206565:28211806:+	THEMIS2	protein_coding	Skipped Exon (SE)
chr1	161719548	161719549	0.11	0.05	0.06	0.22	+	1.6172e+17	1.61727e+17	se@1:161719935:161721148:+|1:161719935:161721445:+	DUSP12	protein_coding	Skipped Exon (SE)
chr1	228395861	228395862	0.12	0.11	0.01	0.22	+	2.28396e+17	2.28567e+17	se@1:228444627:228447202:+|1:228444627:228451817:+	C1orf145	protein_coding	Skipped Exon (SE)
chr1	228395861	228395862	0.12	0.11	0.01	0.22	+	2.28396e+17	2.28567e+17	se@1:228444627:228447202:+|1:228444627:228451817:+	OBSCN	protein_coding	Skipped Exon (SE)
chr1	113066140	113066141	0.93	0.91	0.02	0.22	-	1.13066e+17	1.13162e+17	se@1:113134225:113140593:-|1:113126748:113140593:-	WNT2B	protein_coding	Skipped Exon (SE)
chr1	113066140	113066141	0.93	0.91	0.02	0.22	-	1.13066e+17	1.13162e+17	se@1:113134225:113140593:-|1:113126748:113140593:-	ST7L	protein_coding	Skipped Exon (SE)
chr1	160709055	160709056	0.09	0.1	-0.01	0.22	+	1.60709e+17	1.60725e+17	se@1:160709146:160709302:+|1:160709146:160717984:+	SLAMF7	protein_coding	Skipped Exon (SE)
chr1	150980959	150980960	0.88	0.94	-0.06	0.22	+	1.50981e+17	1.51008e+17	se@1:150990380:150997087:+|1:150990380:150997991:+	PRUNE	protein_coding	Skipped Exon (SE)
chr1	85483766	85483767	0.92	0.89	0.03	0.22	-	8548376685483760	8551416985514160	se@1:85506860:85510816:-|1:85499934:85510816:-	MCOLN3	protein_coding	Skipped Exon (SE)
chr1	85483766	85483767	0.92	0.89	0.03	0.22	-	8548376685483760	8551416985514160	se@1:85506860:85510816:-|1:85499934:85510816:-	WDR63	protein_coding	Skipped Exon (SE)
chr1	161136205	161136206	0.88	0.89	-0.01	0.22	+	1.61136e+17	1.61141e+17	se@1:161139510:161139696:+|1:161139510:161140199:+	PPOX	protein_coding	Skipped Exon (SE)
chr1	113217328	113217329	0.12	0.1	0.02	0.22	+	1.13217e+17	1.13243e+17	se@1:113217671:113219298:+|1:113217671:113229588:+	MOV10	protein_coding	Skipped Exon (SE)
chr1	19665317	19665318	0.01	0.02	-0.01	0.22	-	1966531719665310	1981197919811970	se@1:19775824:19811930:-|1:19746244:19811930:-	CAPZB	protein_coding	Skipped Exon (SE)
chr1	201617377	201617378	0.09	0.12	-0.03	0.22	+	2.01617e+17	2.01796e+17	se@1:201755705:201756781:+|1:201755705:201757596:+	NAV1	protein_coding	Skipped Exon (SE)
chr1	1321091	1321092	0.04	0.01	0.03	0.22	-	13210911321091	13347181334718	se@1:1324123:1325610:-|1:1323445:1325610:-	CCNL2	protein_coding	Skipped Exon (SE)
chr1	224415036	224415037	0.89	0.9	-0.01	0.22	-	2.24415e+17	2.24518e+17	se@1:224420991:224424208:-|1:224418998:224424208:-	RP11-365O16.6	antisense	Skipped Exon (SE)
chr1	224415036	224415037	0.89	0.9	-0.01	0.22	-	2.24415e+17	2.24518e+17	se@1:224420991:224424208:-|1:224418998:224424208:-	NVL	protein_coding	Skipped Exon (SE)
chr1	111992087	111992088	0.49	0.52	-0.03	0.22	+	1.11992e+17	1.12004e+17	se@1:111992495:111996843:+|1:111992495:111998708:+	ATP5F1	protein_coding	Skipped Exon (SE)
chr1	212537824	212537825	0.14	0.12	0.02	0.22	-	2.12538e+17	2.12588e+17	se@1:212561074:212583767:-|1:212560442:212583767:-	TMEM206	protein_coding	Skipped Exon (SE)
chr1	145289772	145289773	0.11	0.05	0.06	0.22	+	1.4529e+17	1.4537e+17	se@1:145290511:145290781:+|1:145290511:145293371:+	NOTCH2NL	protein_coding	Skipped Exon (SE)
chr1	145289772	145289773	0.11	0.05	0.06	0.22	+	1.4529e+17	1.4537e+17	se@1:145290511:145290781:+|1:145290511:145293371:+	RP11-458D21.5	protein_coding	Skipped Exon (SE)
chr1	145289772	145289773	0.11	0.05	0.06	0.22	+	1.4529e+17	1.4537e+17	se@1:145290511:145290781:+|1:145290511:145293371:+	NBPF10	protein_coding	Skipped Exon (SE)
chr1	155183616	155183617	0.06	0.09	-0.03	0.22	-	1.55184e+17	1.55189e+17	se@1:155187384:155187755:-|1:155187164:155187755:-	GBAP1	pseudogene	Skipped Exon (SE)
chr1	52082546	52082547	0.07	0.09	-0.02	0.22	+	5208254652082540	5225489152254890	se@1:52179751:52205815:+|1:52179751:52211208:+	OSBPL9	protein_coding	Skipped Exon (SE)
chr1	45477819	45477820	0.87	0.93	-0.06	0.22	+	4547781945477810	4548124745481240	se@1:45480508:45480612:+|1:45480508:45481009:+	UROD	protein_coding	Skipped Exon (SE)
chr1	47140831	47140832	0.55	0.5	0.05	0.22	-	4714083147140830	4718473647184730	se@1:47154216:47155259:-|1:47152542:47155259:-	EFCAB14	protein_coding	Skipped Exon (SE)
chr1	47140831	47140832	0.55	0.5	0.05	0.22	-	4714083147140830	4718473647184730	se@1:47154216:47155259:-|1:47152542:47155259:-	EFCAB14-AS1	antisense	Skipped Exon (SE)
chr1	12290124	12290125	0.9	0.91	-0.01	0.22	+	1229012412290120	1257209912572090	se@1:12416581:12418515:+|1:12416581:12422776:+	VPS13D	protein_coding	Skipped Exon (SE)
chr1	78412167	78412168	0.06	0.02	0.04	0.22	-	7841216778412160	7844477178444770	se@1:78434768:78435609:-|1:78433887:78435609:-	FUBP1	protein_coding	Skipped Exon (SE)
chr1	177975275	177975276	0.93	0.9	0.03	0.22	-	1.77975e+17	1.78007e+17	se@1:178002220:178003840:-|1:178001630:178003840:-	RP4-798P15.3	processed_transcript	Skipped Exon (SE)
chr1	177975275	177975276	0.93	0.9	0.03	0.22	-	1.77975e+17	1.78007e+17	se@1:178002220:178003840:-|1:178001630:178003840:-	RP11-568K15.1	pseudogene	Skipped Exon (SE)
chr1	86814421	86814422	0.52	0.57	-0.05	0.22	-	8681442186814420	8686200386862000	se@1:86851273:86852598:-|1:86850484:86852598:-	ODF2L	protein_coding	Skipped Exon (SE)
chr1	10534944	10534945	0.12	0.07	0.05	0.22	+	1053494410534940	1069081510690810	se@1:10535059:10537967:+|1:10535059:10555331:+	PEX14	protein_coding	Skipped Exon (SE)
chr1	8071779	8071780	0.86	0.86	0	0.22	-	80717798071779	80863688086368	se@1:8075444:8075555:-|1:8074456:8075555:-	ERRFI1	protein_coding	Skipped Exon (SE)
chr1	212537824	212537825	0.89	0.9	-0.01	0.23	-	2.12538e+17	2.12588e+17	se@1:212560442:212583767:-|1:212558767:212583767:-	TMEM206	protein_coding	Skipped Exon (SE)
chr1	147400506	147400507	0.12	0.08	0.04	0.23	+	1.47401e+17	1.47466e+17	se@1:147400691:147404710:+|1:147400691:147408741:+	GPR89B	protein_coding	Skipped Exon (SE)
chr1	213165524	213165525	0.14	0.12	0.02	0.23	-	2.13166e+17	2.13189e+17	se@1:213184800:213188955:-|1:213181808:213188955:-	ANGEL2	protein_coding	Skipped Exon (SE)
chr1	231376919	231376920	0.11	0.08	0.03	0.23	+	2.31377e+17	2.31402e+17	se@1:231394055:231394937:+|1:231394055:231396253:+	C1orf131	protein_coding	Skipped Exon (SE)
chr1	54317406	54317407	0.91	0.88	0.03	0.23	-	5431740654317400	5435545254355450	se@1:54354661:54355386:-|1:54348949:54355386:-	YIPF1	protein_coding	Skipped Exon (SE)
chr1	94027348	94027349	0.11	0.07	0.04	0.23	-	9402734894027340	9431270694312700	se@1:94171698:94311123:-|1:94140497:94311123:-	BCAR3	protein_coding	Skipped Exon (SE)
chr1	95699767	95699768	0.91	0.86	0.05	0.23	+	9569976795699760	9571277995712770	se@1:95699871:95709767:+|1:95699871:95712312:+	RWDD3	protein_coding	Skipped Exon (SE)
chr1	95699767	95699768	0.91	0.86	0.05	0.23	+	9569976795699760	9571277995712770	se@1:95699871:95709767:+|1:95699871:95712312:+	TMEM56-RWDD3	protein_coding	Skipped Exon (SE)
chr1	155170247	155170248	0.08	0.09	-0.01	0.23	-	1.5517e+17	1.55179e+17	se@1:155176605:155178697:-|1:155176197:155178697:-	THBS3	protein_coding	Skipped Exon (SE)
chr1	155170247	155170248	0.08	0.09	-0.01	0.23	-	1.5517e+17	1.55179e+17	se@1:155176605:155178697:-|1:155176197:155178697:-	RP11-263K19.4	antisense	Skipped Exon (SE)
chr1	1017203	1017204	0.09	0.13	-0.04	0.23	-	10172031017203	10514781051478	se@1:1019466:1019733:-|1:1018367:1019733:-	C1orf159	protein_coding	Skipped Exon (SE)
chr1	53361656	53361657	0.93	0.88	0.05	0.23	-	5336165653361650	5338743953387430	se@1:53364896:53370318:-|1:53363156:53370318:-	ECHDC2	protein_coding	Skipped Exon (SE)
chr1	160209574	160209575	0.15	0.2	-0.05	0.23	-	1.6021e+17	1.60232e+17	se@1:160231140:160232239:-|1:160213824:160232239:-	DCAF8	protein_coding	Skipped Exon (SE)
chr1	160209574	160209575	0.15	0.2	-0.05	0.23	-	1.6021e+17	1.60232e+17	se@1:160231140:160232239:-|1:160213824:160232239:-	DCAF8	protein_coding	Skipped Exon (SE)
chr1	235491885	235491886	0.9	0.96	-0.06	0.23	+	2.35492e+17	2.35508e+17	se@1:235492093:235498557:+|1:235492093:235505023:+	GGPS1	protein_coding	Skipped Exon (SE)
chr1	24829387	24829388	0.87	0.92	-0.05	0.23	+	2482938724829380	2486350424863500	se@1:24857881:24859603:+|1:24857881:24861583:+	RCAN3	protein_coding	Skipped Exon (SE)
chr1	204391756	204391757	0.95	0.91	0.04	0.23	-	2.04392e+17	2.0446e+17	se@1:204403077:204403567:-|1:204402553:204403567:-	RP11-739N20.2	antisense	Skipped Exon (SE)
chr1	204391756	204391757	0.95	0.91	0.04	0.23	-	2.04392e+17	2.0446e+17	se@1:204403077:204403567:-|1:204402553:204403567:-	PIK3C2B	protein_coding	Skipped Exon (SE)
chr1	25870071	25870072	0.12	0.08	0.04	0.23	+	2587007125870070	2589537725895370	se@1:25890282:25891143:+|1:25890282:25891664:+	LDLRAP1	protein_coding	Skipped Exon (SE)
chr1	901882	901883	0.88	0.93	-0.05	0.23	+	901882901882	910388910388	se@1:908390:908566:+|1:908390:908880:+	PLEKHN1	protein_coding	Skipped Exon (SE)
chr1	109756540	109756541	0.92	0.97	-0.05	0.23	+	1.09757e+17	1.09781e+17	se@1:109772194:109773500:+|1:109772194:109774253:+	SARS	protein_coding	Skipped Exon (SE)
chr1	70671418	70671419	0.07	0.09	-0.02	0.23	+	7067141870671410	7069725370697250	se@1:70694238:70696240:+|1:70694238:70696778:+	SRSF11	protein_coding	Skipped Exon (SE)
chr1	236305832	236305833	0.06	0.08	-0.02	0.23	+	2.36306e+17	2.36372e+17	se@1:236306336:236309002:+|1:236306336:236332006:+	GPR137B	protein_coding	Skipped Exon (SE)
chr1	29213603	29213604	0.13	0.07	0.06	0.23	+	2921360329213600	2944653229446530	se@1:29385157:29385323:+|1:29385157:29386934:+	EPB41	protein_coding	Skipped Exon (SE)
chr1	10093041	10093042	0.88	0.87	0.01	0.23	+	1009304110093040	1024129610241290	se@1:10195244:10197125:+|1:10195244:10204998:+	UBE4B	protein_coding	Skipped Exon (SE)
chr1	23707554	23707555	0.85	0.88	-0.03	0.23	-	2370755423707550	2375123323751230	se@1:23735219:23743742:-|1:23724448:23743742:-	TCEA3	protein_coding	Skipped Exon (SE)
chr1	114356433	114356434	0.08	0.09	-0.01	0.23	-	1.14356e+17	1.14414e+17	se@1:114407004:114414159:-|1:114402082:114414159:-	RP5-1073O3.2	antisense	Skipped Exon (SE)
chr1	114356433	114356434	0.08	0.09	-0.01	0.23	-	1.14356e+17	1.14414e+17	se@1:114407004:114414159:-|1:114402082:114414159:-	PTPN22	protein_coding	Skipped Exon (SE)
chr1	167190135	167190136	0.12	0.12	0	0.23	+	1.6719e+17	1.67397e+17	se@1:167190195:167210644:+|1:167190195:167272711:+	POU2F1	protein_coding	Skipped Exon (SE)
chr1	151264413	151264414	0.11	0.05	0.06	0.23	-	1.51264e+17	1.513e+17	se@1:151282731:151288049:-|1:151280277:151288049:-	PI4KB	protein_coding	Skipped Exon (SE)
chr1	151264413	151264414	0.11	0.05	0.06	0.23	-	1.51264e+17	1.513e+17	se@1:151282731:151288049:-|1:151280277:151288049:-	ZNF687	protein_coding	Skipped Exon (SE)
chr1	215740735	215740736	0.94	0.88	0.06	0.23	+	2.15741e+17	2.15795e+17	se@1:215760028:215768698:+|1:215760028:215775209:+	KCTD3	protein_coding	Skipped Exon (SE)
chr1	161284166	161284167	0.88	0.94	-0.06	0.23	+	1.61284e+17	1.61335e+17	se@1:161310445:161326468:+|1:161310445:161332119:+	SDHC	protein_coding	Skipped Exon (SE)
chr1	63906444	63906445	0.93	0.87	0.06	0.23	-	6390644463906440	6398886563988860	se@1:63912527:63919589:-|1:63906774:63919589:-	ITGB3BP	protein_coding	Skipped Exon (SE)
chr1	112162405	112162406	0.09	0.03	0.06	0.23	+	1.12162e+17	1.12259e+17	se@1:112247108:112249285:+|1:112247108:112251771:+	RAP1A	protein_coding	Skipped Exon (SE)
chr1	40627045	40627046	0.08	0.11	-0.03	0.23	+	4062704540627040	4070659340706590	se@1:40661436:40667600:+|1:40661436:40668084:+	RLF	protein_coding	Skipped Exon (SE)
chr1	161090764	161090765	0.9	0.95	-0.05	0.23	-	1.61091e+17	1.61102e+17	se@1:161100637:161102341:-|1:161094316:161102341:-	NIT1	protein_coding	Skipped Exon (SE)
chr1	161090764	161090765	0.9	0.95	-0.05	0.23	-	1.61091e+17	1.61102e+17	se@1:161100637:161102341:-|1:161094316:161102341:-	DEDD	protein_coding	Skipped Exon (SE)
chr1	54231133	54231134	0.7	0.76	-0.06	0.23	-	5423113354231130	5430453354304530	se@1:54301293:54303878:-|1:54298264:54303878:-	NDC1	protein_coding	Skipped Exon (SE)
chr1	45468212	45468213	0.95	0.89	0.06	0.23	-	4546821245468210	4547700145477000	se@1:45475793:45475873:-|1:45475355:45475873:-	HECTD3	protein_coding	Skipped Exon (SE)
chr1	54412026	54412027	0.08	0.14	-0.06	0.23	+	5441202654412020	5443384154433840	se@1:54412222:54413535:+|1:54412222:54417659:+	LRRC42	protein_coding	Skipped Exon (SE)
chr1	9599541	9599542	0.86	0.88	-0.02	0.23	+	95995419599541	96428319642831	se@1:9630416:9633404:+|1:9630416:9640012:+	SLC25A33	protein_coding	Skipped Exon (SE)
chr1	231473794	231473795	0.12	0.09	0.03	0.23	+	2.31474e+17	2.31491e+17	se@1:231475614:231480369:+|1:231475614:231483543:+	SPRTN	protein_coding	Skipped Exon (SE)
chr1	25870071	25870072	0.15	0.09	0.06	0.24	+	2587007125870070	2589537725895370	se@1:25891698:25891853:+|1:25891698:25893339:+	LDLRAP1	protein_coding	Skipped Exon (SE)
chr1	235294949	235294950	0.97	0.93	0.04	0.24	-	2.35295e+17	2.35357e+17	se@1:235323962:235324208:-|1:235318427:235324208:-	RBM34	protein_coding	Skipped Exon (SE)
chr1	235294949	235294950	0.97	0.93	0.04	0.24	-	2.35295e+17	2.35357e+17	se@1:235323962:235324208:-|1:235318427:235324208:-	ARID4B	protein_coding	Skipped Exon (SE)
chr1	78030185	78030186	0.86	0.93	-0.07	0.24	-	7803018578030180	7814834378148340	se@1:78105287:78107069:-|1:78099090:78107069:-	ZZZ3	protein_coding	Skipped Exon (SE)
chr1	86814344	86814345	0.94	0.9	0.04	0.24	-	8681434486814340	8686194586861940	se@1:86852762:86861716:-|1:86851273:86861716:-	ODF2L	protein_coding	Skipped Exon (SE)
chr1	113217328	113217329	0.14	0.1	0.04	0.24	+	1.13217e+17	1.13243e+17	se@1:113217671:113219302:+|1:113217671:113229588:+	MOV10	protein_coding	Skipped Exon (SE)
chr1	156904632	156904633	0.92	0.89	0.03	0.24	-	1.56905e+17	1.57015e+17	se@1:156924713:156925495:-|1:156921491:156925495:-	ARHGEF11	protein_coding	Skipped Exon (SE)
chr1	228294389	228294390	0.06	0.01	0.05	0.24	-	2.28294e+17	2.28297e+17	se@1:228295785:228295936:-|1:228295570:228295936:-	MRPL55	protein_coding	Skipped Exon (SE)
chr1	146626685	146626686	0.85	0.89	-0.04	0.24	-	1.46627e+17	1.46644e+17	se@1:146639512:146643568:-|1:146638518:146643568:-	PRKAB2	protein_coding	Skipped Exon (SE)
chr1	111489807	111489808	0.5	0.56	-0.06	0.24	-	1.1149e+17	1.11507e+17	se@1:111495437:111506243:-|1:111492745:111506243:-	RP11-96K19.2	antisense	Skipped Exon (SE)
chr1	111489807	111489808	0.5	0.56	-0.06	0.24	-	1.1149e+17	1.11507e+17	se@1:111495437:111506243:-|1:111492745:111506243:-	LRIF1	protein_coding	Skipped Exon (SE)
chr1	202860230	202860231	0.64	0.68	-0.04	0.24	-	2.0286e+17	2.02898e+17	se@1:202862553:202863312:-|1:202861787:202863312:-	KLHL12	protein_coding	Skipped Exon (SE)
chr1	173684123	173684124	0.11	0.08	0.03	0.24	+	1.73684e+17	1.73756e+17	se@1:173685205:173695750:+|1:173685205:173702852:+	KLHL20	protein_coding	Skipped Exon (SE)
chr1	233086370	233086371	0.2	0.2	0	0.24	+	2.33086e+17	2.33115e+17	se@1:233086490:233091303:+|1:233086490:233092093:+	NTPCR	protein_coding	Skipped Exon (SE)
chr1	149576490	149576491	0.88	0.95	-0.07	0.24	+	1.49576e+17	1.49651e+17	se@1:149576700:149615765:+|1:149576700:149627309:+	RP11-353N4.6	pseudogene	Skipped Exon (SE)
chr1	169433147	169433148	0.89	0.94	-0.05	0.24	-	1.69433e+17	1.69455e+17	se@1:169446995:169454801:-|1:169439424:169454801:-	SLC19A2	protein_coding	Skipped Exon (SE)
chr1	1189292	1189293	0.09	0.04	0.05	0.24	-	11892921189292	12092341209234	se@1:1201670:1203242:-|1:1198766:1203242:-	UBE2J2	protein_coding	Skipped Exon (SE)
chr1	32256025	32256026	0.11	0.06	0.05	0.24	-	3225602532256020	3228165232281650	se@1:32265086:32265410:-|1:32264202:32265410:-	RP11-84A19.3	antisense	Skipped Exon (SE)
chr1	32256025	32256026	0.11	0.06	0.05	0.24	-	3225602532256020	3228165232281650	se@1:32265086:32265410:-|1:32264202:32265410:-	SPOCD1	protein_coding	Skipped Exon (SE)
chr1	231658207	231658208	0.09	0.11	-0.02	0.24	-	2.31658e+17	2.31664e+17	se@1:231663538:231663868:-|1:231663161:231663868:-	RP11-295G20.2	antisense	Skipped Exon (SE)
chr1	52254863	52254864	0.15	0.09	0.06	0.24	-	5225486352254860	5234447752344470	se@1:52303292:52305898:-|1:52302110:52305898:-	OSBPL9	protein_coding	Skipped Exon (SE)
chr1	52254863	52254864	0.15	0.09	0.06	0.24	-	5225486352254860	5234447752344470	se@1:52303292:52305898:-|1:52302110:52305898:-	NRD1	protein_coding	Skipped Exon (SE)
chr1	155217865	155217866	0.87	0.93	-0.06	0.24	-	1.55218e+17	1.55225e+17	se@1:155220720:155220886:-|1:155218264:155220886:-	FAM189B	protein_coding	Skipped Exon (SE)
chr1	35447134	35447135	0.13	0.11	0.02	0.24	-	3544713435447130	3549734235497340	se@1:35496938:35497232:-|1:35496314:35497232:-	RP11-244H3.1	processed_transcript	Skipped Exon (SE)
chr1	35447134	35447135	0.13	0.11	0.02	0.24	-	3544713435447130	3549734235497340	se@1:35496938:35497232:-|1:35496314:35497232:-	RP11-244H3.4	protein_coding	Skipped Exon (SE)
chr1	175914289	175914290	0.83	0.89	-0.06	0.24	-	1.75914e+17	1.76176e+17	se@1:176104222:176118142:-|1:176085817:176118142:-	RFWD2	protein_coding	Skipped Exon (SE)
chr1	46806390	46806391	0.11	0.07	0.04	0.24	+	4680639046806390	4683069046830690	se@1:46807169:46809820:+|1:46807169:46810473:+	NSUN4	protein_coding	Skipped Exon (SE)
chr1	155165379	155165380	0.11	0.1	0.01	0.24	-	1.55165e+17	1.55178e+17	se@1:155175395:155175991:-|1:155175107:155175991:-	THBS3	protein_coding	Skipped Exon (SE)
chr1	202976514	202976515	0.09	0.04	0.05	0.24	+	2.02977e+17	2.02994e+17	se@1:202985268:202986884:+|1:202985268:202987609:+	TMEM183A	protein_coding	Skipped Exon (SE)
chr1	11796212	11796213	0.05	0.1	-0.05	0.24	+	1179621211796210	1181082211810820	se@1:11805894:11806045:+|1:11805894:11807497:+	AGTRAP	protein_coding	Skipped Exon (SE)
chr1	29474255	29474256	0.86	0.93	-0.07	0.24	-	2947425529474250	2950849929508490	se@1:29487029:29508158:-|1:29485998:29508158:-	SRSF4	protein_coding	Skipped Exon (SE)
chr1	155290718	155290719	0.91	0.91	0	0.24	+	1.55291e+17	1.55301e+17	se@1:155295281:155295358:+|1:155295281:155295655:+	RUSC1	protein_coding	Skipped Exon (SE)
chr1	155290718	155290719	0.91	0.91	0	0.24	+	1.55291e+17	1.55301e+17	se@1:155295281:155295358:+|1:155295281:155295655:+	RUSC1-AS1	antisense	Skipped Exon (SE)
chr1	155023762	155023763	0.07	0.02	0.05	0.24	+	1.55024e+17	1.55035e+17	se@1:155032819:155033894:+|1:155032819:155034721:+	ADAM15	protein_coding	Skipped Exon (SE)
chr1	204485511	204485512	0.13	0.06	0.07	0.24	+	2.04486e+17	2.04527e+17	se@1:204485637:204487544:+|1:204485637:204494612:+	MDM4	protein_coding	Skipped Exon (SE)
chr1	62146719	62146720	0.34	0.29	0.05	0.24	-	6214671962146710	6219109562191090	se@1:62152593:62160369:-|1:62149218:62160369:-	TM2D1	protein_coding	Skipped Exon (SE)
chr1	144456138	144456139	0.87	0.93	-0.06	0.24	-	1.44456e+17	1.44521e+17	se@1:144481765:144520774:-|1:144470244:144520774:-	RP11-640M9.1	antisense	Skipped Exon (SE)
chr1	144456138	144456139	0.87	0.93	-0.06	0.24	-	1.44456e+17	1.44521e+17	se@1:144481765:144520774:-|1:144470244:144520774:-	AL592284.1	protein_coding	Skipped Exon (SE)
[truncated: 109,335 more rows]
