# Supplementary material for: Functional significance of U2AF1 S34F mutations in lung adenocarcinomas
Source: Nat Commun. 2019 Dec 13;10:5712. doi: 10.1038/s41467-019-13392-y (PMC6911043; doi:10.1038/s41467-019-13392-y)
Supplement: Supplementary file 8 — Supplementary Data 6 [file 41467_2019_13392_MOESM8_ESM.xlsx]

## Sheet: Sheet1
Gene	Splicing Event Coordinates	Delta PSI	BF	Event type
FN1	2:216236738:216238045:-|2:216232750:216238045:-	0.15	17.31	SE
DST	6:56327954:56328363:-|6:56325052:56328363:-	0.17	5.28	SE
TNC	9:117810811:117815019:-|9:117808961:117815019:-	0.43	7.79	SE
CALD1	7:134464500:134528635:+|7:134464500:134552444:+	0.31	37.27	SE
FN1	2:216237098:216238045:-|2:216236738:216238045:-	-0.24	>100	SE
MYL9	20:35173471:35176435:+|20:35173471:35177480:+	0.36	>100	SE
IL32	16:3115827:3117378:+|16:3115827:3117444:+	0.28	6.57	A3SS
